# Supplementary material for: Cloacal swabs and alcohol bird specimens are good proxies for compositional analyses of gut microbial communities of Great tits (Parus major)
Source: Anim Microbiome. 2020 Mar 17;2:9. doi: 10.1186/s42523-020-00026-8 (PMC7807456; doi:10.1186/s42523-020-00026-8)
Supplement: Supplementary file 1 — Additional file 1: Table S1. OTU table of all samples, categorized according to the sample region and preservation method (freshly dissected, two-weeks old and two-month alcohol specimens). [file 42523_2020_26_MOESM1_ESM.xlsx]

## Sheet: Sheet1
							Swabs												Cloaca																			Large intestine
																			Freshly disected										Two week old alcohol specimens					Two month old alcohol specimens				Freshly disected										Two week old alcohol specimens
Operational Taxonomic Unit	Domain	Phylum	Class	Order	Family	Genus	MO1_9	MO2_9	MO4_9	MO5_9	MW2_9	SO3_9	SO4_9	SO5_9	WO2_9	WO3_9	WO4_9	WO5_9	MO2_CL	MO3_CL	MO4_CL	MO5_CL	MW1_CL	MW2_CL	WO3_CL	WO4_CL	WO5_CL	WW1_CL	MO1_CL	SO2_CL	SO3_CL	SW1_CL	WO2_CL	SO1_CL	SO4_CL	SO5_CL	WO1_CL	MO2_LI	MO3_LI	MO4_LI	MO5_LI	MW1_LI	MW2_LI	WO3_LI	WO4_LI	WO5_LI	WW1_LI	MO1_LI	SO2_LI
Otu0001	Bacteria(100)	Firmicutes(100)	Bacilli(100)	Lactobacillales(100)	Lactobacillaceae(100)	Lactobacillus(100)	64	1455	24	60	41	231	100	26	295	1781	94	154	33962	187	334	298	1381	5217	715	3624	739	1894	9821	1167	2527	761	867	9784	57	17614	54026	42753	50	241	1787	514	6434	2017	19144	6898	507	43306	5455
Otu0003	Bacteria(100)	Firmicutes(100)	Bacilli(100)	Lactobacillales(100)	Leuconostocaceae(100)	Weissella(100)	146	122	56	108	46	104	130	667	45	154	24	196	14194	21	288	169	1596	4557	497	6643	1311	6768	5823	555	1054	1058	836	23376	145	1452	8378	13074	9	1016	542	313	6279	1658	33181	11388	900	6549	3073
Otu0002	Bacteria(100)	Firmicutes(100)	Bacilli(100)	Lactobacillales(100)	Streptococcaceae(100)	Lactococcus(100)	186	252	78	505	101	80	246	4265	194	154	77	232	15294	49	246	49	663	6116	1940	2316	544	6510	5665	276	879	935	1126	13989	161	2128	13539	10434	1	844	707	151	8014	4280	8212	2949	884	11023	2405
Otu0004	Bacteria(100)	Firmicutes(100)	Bacilli(100)	Lactobacillales(100)	Enterococcaceae(100)	Enterococcus(99)	34	25	29	327	8	117	3	155	287	25	19	134	37	48	181	225	2340	7446	18399	8	10	613	916	38	113	100	112	987	2	264	95	9	9	195	41	0	1829	52157	43	41	19	73	4
Otu0007	Bacteria(100)	Firmicutes(100)	Bacilli(100)	Bacillales(100)	Staphylococcaceae(100)	Macrococcus(100)	643	23	0	6	2	43	22	3	0	49	2	34	3	117	0	1	6	356	1041	0	488	3170	37	30	0	1	0	20	2	0	0	11	175	342	147	63	414	866	36	1696	466	19	1939
Otu0009	Bacteria(100)	Firmicutes(100)	Bacilli(100)	Lactobacillales(100)	Leuconostocaceae(100)	Leuconostoc(100)	4	58	0	0	13	59	39	0	52	0	0	0	2188	5	45	0	149	419	54	253	55	446	749	203	210	139	65	2175	40	317	2473	2066	4	100	101	0	554	211	1315	554	49	2182	1443
Otu0008	Bacteria(100)	Firmicutes(100)	Bacilli(100)	Bacillales(100)	Staphylococcaceae(100)	Staphylococcus(100)	18	0	16	1	0	2	0	0	0	9	17	65	68	84	30	132	289	2185	81	3	80	9305	471	2	32	103	344	39	1	136	99	11	193	36	165	108	2116	69	30	32	1582	90	283
Otu0013	Bacteria(100)	Firmicutes(100)	Bacilli(100)	Lactobacillales(100)	Leuconostocaceae(100)	Leuconostoc(100)	20	99	0	44	0	15	0	6	0	0	0	13	2055	11	14	12	281	314	16	257	5	162	143	89	101	83	88	1545	9	178	3257	1213	0	33	64	17	357	91	959	263	6	631	302
Otu0011	Bacteria(100)	"Proteobacteria"(100)	Gammaproteobacteria(100)	Pseudomonadales(100)	Pseudomonadaceae(100)	Pseudomonas(100)	986	131	134	45	314	26	71	117	96	4225	142	2	133	72	1369	221	2168	988	240	252	103	1245	26185	725	53	2511	988	1753	338	1835	127	5	0	22	2	23	884	24	246	1	25	342	57
Otu0010	Bacteria(100)	"Bacteroidetes"(100)	Flavobacteria(100)	"Flavobacteriales"(100)	Flavobacteriaceae(100)	Flavobacterium(100)	40	83	120	16	25	44	33	82	44	176	122	24	47	19	2451	1317	631	3650	58	166	10	7848	6011	177	2	489	1523	313	540	406	94	10	52	1286	104	712	6536	109	208	35	172	489	58
Otu0016	Bacteria(100)	Firmicutes(100)	Bacilli(100)	Bacillales(100)	Bacillales_Incertae_Sedis_XII(100)	Exiguobacterium(100)	86	27	41	10	8	8	0	3	0	197	36	0	2	30	475	41	101	556	0	0	29	180	18473	158	23	421	711	1333	70	426	52	0	0	0	0	0	50	0	1	0	0	157	0
Otu0014	Bacteria(100)	"Proteobacteria"(100)	Gammaproteobacteria(100)	Pseudomonadales(100)	Moraxellaceae(100)	Acinetobacter(100)	89	354	39	126	127	0	239	15	0	239	93	2	7	66	417	650	2148	1366	17	138	83	1882	3614	450	79	853	974	4479	293	2690	208	3	66	260	208	50	812	146	59	0	246	114	160
Otu0022	Bacteria(100)	"Actinobacteria"(100)	Actinobacteria(100)	Actinomycetales(100)	Micrococcaceae(100)	Kocuria(99)	21	0	0	32	26	6	0	5	1	0	0	29	12	5	27	0	115	60	35	27	6	108	415	10	2	743	248	94	59	291	1	3	23	0	50	0	83	6	36	32	21	14	113
Otu0023	Bacteria(100)	Firmicutes(100)	Bacilli(100)	Lactobacillales(100)	Lactobacillaceae(100)	Pediococcus(100)	0	0	93	24	0	2	20	1464	30	510	18	204	219	18	9	25	118	550	41	0	3	37	167	0	35	83	166	28	0	66	368	213	0	174	82	0	393	74	0	44	2	46	0
Otu0025	Bacteria(100)	Firmicutes(100)	Bacilli(100)	Bacillales(100)	Staphylococcaceae(100)	Jeotgalicoccus(100)	218	31	0	0	1	56	0	0	0	0	0	19	2	0	0	0	0	3	25	0	2	258	5	85	0	5	61	13	0	0	0	0	21	0	43	0	153	42	1	14	83	0	380
Otu0027	Bacteria(100)	Firmicutes(100)	Bacilli(100)	Lactobacillales(100)	Lactobacillaceae(100)	Lactobacillus(100)	0	0	0	0	0	0	0	0	0	0	0	0	0	0	0	0	0	0	0	0	0	0	0	0	124	0	0	0	2	0	0	0	0	0	0	0	0	0	0	0	0	0	0
Otu0019	Bacteria(100)	"Proteobacteria"(100)	Betaproteobacteria(100)	Burkholderiales(100)	Oxalobacteraceae(100)	Massilia(56)	114	88	0	9	35	0	0	42	5	266	66	0	5	32	426	444	524	570	1	18	58	846	1211	97	0	1074	279	257	104	325	35	1	13	76	19	62	151	26	0	8	104	19	188
Otu0021	Bacteria(100)	"Actinobacteria"(100)	Actinobacteria(100)	Actinomycetales(100)	Microbacteriaceae(100)	Microbacteriaceae_unclassified(79)	0	0	0	0	0	12	0	0	0	0	0	0	14	2	18	4	30	0	0	103	0	47	90	3	4	120	48	120	2	12	41	9	0	0	0	0	73	42	165	0	0	29	30
Otu0017	Bacteria(100)	"Proteobacteria"(100)	Gammaproteobacteria(100)	"Enterobacteriales"(100)	Enterobacteriaceae(100)	Enterobacteriaceae_unclassified(97)	409	18	6	0	0	1	0	0	0	512	4	24	94	0	68	0	33	48	23	72	16	280	3075	28	8	376	148	170	73	99	183	123	0	0	0	0	54	35	53	13	1	33	3
Otu0029	Bacteria(100)	Firmicutes(100)	Bacilli(100)	Lactobacillales(100)	Streptococcaceae(100)	Lactococcus(100)	0	0	9	0	0	0	0	89	0	5	5	151	0	15	0	33	32	217	162	56	0	1668	52	39	18	20	76	0	1	20	0	6	4	44	1	11	157	143	1	2	456	15	315
Otu0030	Bacteria(100)	Firmicutes(100)	Bacilli(100)	Bacillales(100)	Planococcaceae(100)	Planococcaceae_unclassified(100)	51	0	0	1	0	3	0	0	0	0	0	0	14	29	0	0	0	0	0	0	5	83	0	0	0	25	0	0	0	0	0	2	1	0	35	0	0	28	0	35	3	0	0
Otu0020	Bacteria(100)	"Proteobacteria"(100)	Betaproteobacteria(99)	Burkholderiales(99)	Comamonadaceae(99)	Comamonadaceae_unclassified(81)	1	29	7	2	65	33	0	22	49	12	14	2	0	7	353	235	139	292	15	0	7	1284	915	29	0	138	314	48	165	62	0	0	0	250	4	116	948	26	5	5	31	12	14
Otu0028	Bacteria(100)	"Proteobacteria"(100)	Gammaproteobacteria(100)	"Enterobacteriales"(100)	Enterobacteriaceae(100)	Pantoea(98)	22	0	0	0	1	0	5	5	0	13	30	6	66	0	108	28	73	289	206	53	9	128	556	0	2	269	212	76	114	104	22	12	0	0	0	0	0	419	67	77	0	83	0
Otu0035	Bacteria(100)	"Proteobacteria"(100)	Gammaproteobacteria(100)	Pseudomonadales(100)	Moraxellaceae(100)	Acinetobacter(100)	81	15	0	9	0	0	0	0	0	320	17	0	9	0	75	0	315	552	7	141	0	365	920	172	0	134	19	359	38	136	147	12	0	0	10	32	631	3	28	0	0	1	0
Otu0036	Bacteria(100)	Firmicutes(100)	Bacilli(100)	Bacillales(100)	Staphylococcaceae(100)	Salinicoccus(89)	0	0	0	0	0	21	0	0	0	11	0	8	13	9	0	0	0	59	40	0	0	29	0	40	0	0	0	0	0	0	77	0	4	0	25	0	122	0	3	0	59	0	472
Otu0026	Bacteria(100)	Firmicutes(100)	Bacilli(100)	Bacillales(100)	Bacillaceae_1(100)	Bacillus(100)	0	0	0	0	0	0	0	0	1	0	0	0	0	7	0	0	0	0	0	0	0	1	92	2	0	0	0	1380	107	690	358	0	0	0	0	0	0	2	0	0	0	0	0
Otu0031	Bacteria(100)	"Actinobacteria"(100)	Actinobacteria(100)	Actinomycetales(100)	Microbacteriaceae(100)	Microbacteriaceae_unclassified(100)	0	0	0	0	0	24	0	0	0	0	0	0	0	0	569	139	71	328	23	6	6	614	653	0	0	46	263	64	84	0	2	0	0	130	19	67	1043	0	0	19	0	9	0
Otu0038	Bacteria(100)	"Proteobacteria"(100)	Gammaproteobacteria(100)	Pseudomonadales(100)	Moraxellaceae(100)	Enhydrobacter(100)	0	0	0	0	0	0	0	0	0	0	0	0	2	30	119	68	239	250	2	12	0	418	419	115	4	305	513	470	263	438	177	0	0	0	9	0	131	26	0	0	7	8	17
Otu0042	Bacteria(100)	Firmicutes(100)	Bacilli(100)	Bacillales(100)	Planococcaceae(100)	Planococcaceae_unclassified(86)	0	0	0	0	0	0	0	0	0	0	0	0	0	8	0	0	0	0	8	0	1	0	0	0	0	11	0	0	0	0	0	0	0	0	0	0	0	0	0	5	7	2	13
Otu0034	Bacteria(100)	"Proteobacteria"(100)	Gammaproteobacteria(100)	Pseudomonadales(100)	Pseudomonadaceae(100)	Pseudomonas(100)	15	0	0	0	26	0	0	8	0	0	0	1	2	2	139	0	224	289	23	0	0	505	934	32	5	167	140	49	15	49	196	0	15	121	60	22	276	0	0	0	62	44	62
Otu0044	Bacteria(100)	Bacteria_unclassified(100)	Bacteria_unclassified(100)	Bacteria_unclassified(100)	Bacteria_unclassified(100)	Bacteria_unclassified(100)	55	0	0	0	0	0	0	0	0	0	0	0	2	0	0	0	0	0	135	0	0	267	0	0	0	0	0	0	0	45	0	0	0	0	0	0	3	301	0	0	128	0	231
Otu0045	Bacteria(100)	Firmicutes(100)	Bacilli(100)	Bacillales(100)	Planococcaceae(82)	Planococcaceae_unclassified(82)	149	0	0	0	0	0	0	5	0	0	0	8	2	1	0	0	0	0	11	0	0	68	0	2	0	0	0	0	3	0	0	0	67	0	10	0	0	2	0	0	0	1	32
Otu0041	Bacteria(100)	"Proteobacteria"(100)	Alphaproteobacteria(100)	Rhizobiales(100)	Rhizobiaceae(96)	Rhizobium(96)	5	0	53	0	0	0	0	0	0	0	0	0	0	0	0	0	100	30	48	5	0	24	0	0	0	5	37	334	10	104	30	0	0	0	0	0	0	0	0	0	0	7	0
Otu0048	Bacteria(100)	Firmicutes(100)	Bacilli(100)	Lactobacillales(100)	Enterococcaceae(100)	Vagococcus(91)	37	0	0	0	0	0	0	0	0	0	0	0	1	10	0	0	0	0	17	0	2	331	7	0	0	0	0	0	0	0	0	0	0	0	0	0	0	17	0	0	13	3	3
Otu0032	Bacteria(100)	Firmicutes(100)	Negativicutes(100)	Selenomonadales(100)	Veillonellaceae(100)	Veillonella(100)	0	0	0	0	0	0	0	0	0	0	0	0	0	0	0	0	50	0	0	0	105	0	0	0	25	499	2370	0	0	0	0	0	0	0	0	5	0	0	0	0	0	0	0
Otu0049	Bacteria(100)	"Proteobacteria"(100)	Gammaproteobacteria(100)	Aeromonadales(100)	Aeromonadaceae(100)	Aeromonas(100)	0	0	0	0	0	0	0	0	0	0	0	20	0	0	10	0	0	3	7	0	0	38	0	0	0	1	0	11	0	0	0	0	0	25	0	29	0	8	0	25	5	47	0
Otu0040	Bacteria(100)	"Bacteroidetes"(100)	Flavobacteria(100)	"Flavobacteriales"(100)	Flavobacteriaceae(100)	Flavobacterium(100)	0	0	0	0	0	0	24	0	0	0	0	0	0	0	260	154	12	134	0	0	0	659	858	1	32	68	180	28	58	13	0	0	4	35	0	62	509	2	4	1	5	12	6
Otu0037	Bacteria(100)	"Proteobacteria"(100)	Gammaproteobacteria(100)	Pseudomonadales(100)	Moraxellaceae(100)	Acinetobacter(100)	0	0	0	0	0	2	0	0	0	0	0	0	26	14	38	360	27	3	0	0	0	711	143	18	0	85	0	0	1	6	0	2	19	31	37	17	0	6	15	0	32	0	352
Otu0047	Bacteria(100)	"Actinobacteria"(100)	Actinobacteria(100)	Actinomycetales(100)	Corynebacteriaceae(100)	Corynebacterium(100)	0	0	0	8	0	0	0	0	0	0	0	54	0	13	0	0	0	65	8	0	0	246	59	0	0	34	0	42	0	19	0	0	6	0	10	13	825	26	0	0	51	0	0
Otu0050	Bacteria(100)	Firmicutes(100)	Bacilli(100)	Bacillales(100)	Bacillales_Incertae_Sedis_XII(100)	Exiguobacterium(100)	13	0	0	0	0	35	0	0	0	0	0	0	0	7	0	38	0	0	51	0	0	71	0	0	0	0	0	0	0	0	0	0	0	0	67	0	80	0	0	0	21	0	0
Otu0043	Bacteria(100)	"Bacteroidetes"(100)	"Sphingobacteria"(100)	"Sphingobacteriales"(100)	Cytophagaceae(100)	Cytophagaceae_unclassified(100)	0	0	0	0	0	0	0	0	0	39	1	0	26	0	304	58	38	308	0	0	0	738	476	18	0	37	132	59	52	19	0	0	7	73	4	58	454	0	0	28	12	19	15
Otu0053	Bacteria(100)	"Proteobacteria"(100)	Alphaproteobacteria(100)	Rhizobiales(100)	Rhizobiales_unclassified(100)	Rhizobiales_unclassified(100)	0	0	0	0	0	0	0	0	0	0	0	0	0	0	0	0	0	0	0	0	0	0	0	0	0	0	0	0	2	0	0	0	0	0	0	0	0	0	0	0	0	0	0
Otu0054	Bacteria(100)	"Actinobacteria"(100)	Actinobacteria(100)	Actinomycetales(100)	Sanguibacteraceae(99)	Sanguibacter(99)	0	0	0	0	0	0	0	0	0	0	0	0	5	0	0	0	0	0	0	0	0	31	10	2	0	0	0	112	0	4	581	2	0	0	0	0	0	0	0	5	0	0	4
Otu0046	Bacteria(100)	"Actinobacteria"(100)	Actinobacteria(100)	Actinomycetales(100)	Microbacteriaceae(100)	Microbacteriaceae_unclassified(57)	0	0	0	0	2	0	0	0	0	0	0	24	8	0	0	0	17	4	0	10	0	0	1	0	0	1	0	638	0	0	0	12	0	0	0	0	42	0	0	35	0	0	0
Otu0056	Bacteria(100)	"Deinococcus-Thermus"(100)	Deinococci(100)	Deinococcales(100)	Deinococcaceae(100)	Deinococcus(100)	0	0	0	4	0	15	0	0	0	0	5	0	0	1	0	0	83	33	5	0	0	206	169	70	0	122	204	1365	22	150	2	0	0	0	0	0	0	0	0	0	0	24	0
Otu0051	Bacteria(100)	"Proteobacteria"(100)	Betaproteobacteria(100)	Burkholderiales(100)	Comamonadaceae(100)	Curvibacter(65)	0	23	0	0	0	0	0	0	0	0	30	0	3	0	176	110	109	245	3	0	6	461	543	36	0	135	108	0	30	50	0	0	3	39	45	31	209	0	0	0	0	7	0
Otu0059	Bacteria(100)	Firmicutes(100)	Bacilli(100)	Bacillales(100)	Bacillales_unclassified(100)	Bacillales_unclassified(100)	0	0	0	0	0	0	0	0	0	0	0	8	0	0	0	0	0	0	0	0	0	150	0	0	0	0	0	0	0	0	0	0	9	1	70	0	0	0	0	1	32	0	28
Otu0061	Bacteria(100)	Firmicutes(100)	Bacilli(100)	Lactobacillales(100)	Streptococcaceae(100)	Streptococcus(100)	0	0	0	0	0	0	0	0	0	0	0	0	0	19	0	0	0	0	6	0	1	181	0	21	0	0	0	0	0	0	0	0	0	0	7	32	0	20	0	0	52	0	165
Otu0065	Bacteria(100)	"Proteobacteria"(100)	Gammaproteobacteria(100)	"Vibrionales"(100)	Vibrionaceae(100)	Vibrio(100)	0	0	0	0	0	0	0	0	0	0	0	0	0	20	0	0	0	0	0	0	0	0	0	0	0	0	0	77	0	0	0	0	2	0	0	0	72	0	0	0	0	0	0
Otu0067	Bacteria(100)	"Actinobacteria"(100)	Actinobacteria(100)	Actinomycetales(100)	Dermacoccaceae(100)	Dermacoccus(100)	0	0	0	0	0	21	1	0	0	0	0	0	31	1	1	0	5	37	5	0	15	99	621	13	0	12	125	240	59	133	1	30	1	0	2	10	62	17	20	0	0	6	0
Otu0068	Bacteria(100)	"Proteobacteria"(100)	Gammaproteobacteria(100)	"Enterobacteriales"(100)	Enterobacteriaceae(100)	Enterobacteriaceae_unclassified(100)	0	0	0	0	0	0	0	0	1	6	0	63	0	0	0	0	0	17	527	0	0	4	13	0	0	25	0	0	0	5	0	0	0	27	0	0	1	979	1	0	0	0	0
Otu0066	Bacteria(100)	Firmicutes(100)	Bacilli(100)	Lactobacillales(100)	Aerococcaceae(100)	Aerococcus(100)	0	0	0	0	0	0	0	0	0	0	0	17	0	0	14	78	0	2	0	0	5	595	0	0	0	0	0	0	0	29	0	0	0	55	66	25	0	0	0	0	90	4	0
Otu0072	Bacteria(100)	"Proteobacteria"(100)	Alphaproteobacteria(100)	Rhodobacterales(100)	Rhodobacteraceae(100)	Paracoccus(100)	0	0	0	0	0	0	0	0	0	0	0	0	8	0	14	0	20	64	0	0	0	1	0	35	0	13	0	0	6	4	0	4	0	0	0	0	61	14	15	0	0	13	0
Otu0073	Bacteria(100)	Firmicutes(100)	Bacilli(100)	Bacillales(100)	Bacillaceae_2(100)	Lentibacillus(100)	0	0	0	0	0	0	0	0	0	0	0	5	0	9	0	0	0	0	4	0	0	113	0	0	0	0	0	0	0	0	0	0	0	0	12	0	93	7	0	0	32	5	0
Otu0075	Bacteria(100)	Firmicutes(100)	Bacilli(100)	Lactobacillales(100)	Leuconostocaceae(100)	Weissella(100)	0	27	0	1	0	0	0	0	0	0	0	0	0	1	0	0	22	0	3	0	0	1187	0	0	0	0	0	0	0	0	0	0	0	0	0	0	0	0	8	14	152	0	38
Otu0074	Bacteria(100)	Firmicutes(100)	Bacilli(100)	Bacillales(100)	Bacillaceae_2(100)	Salimicrobium(100)	0	0	0	0	0	0	0	0	0	11	0	10	4	0	0	0	0	0	21	58	0	66	0	0	0	0	0	0	0	0	0	0	0	0	0	0	0	0	0	0	0	0	0
Otu0064	Bacteria(100)	"Bacteroidetes"(100)	Flavobacteria(100)	"Flavobacteriales"(100)	Cryomorphaceae(100)	Fluviicola(100)	0	0	0	0	0	0	0	0	0	0	8	0	0	0	94	98	0	120	0	0	0	238	275	0	0	4	121	26	11	5	0	0	0	0	0	5	491	0	0	0	0	1	26
Otu0060	Bacteria(100)	"Proteobacteria"(100)	Betaproteobacteria(100)	Burkholderiales(100)	Burkholderiaceae(100)	Polynucleobacter(100)	0	0	0	0	0	16	0	0	9	0	0	0	2	0	101	20	37	186	4	14	0	186	310	1	0	25	83	4	41	30	9	0	0	73	0	32	117	8	2	7	3	31	7
Otu0081	Bacteria(100)	"Proteobacteria"(100)	Gammaproteobacteria(100)	"Enterobacteriales"(100)	Enterobacteriaceae(100)	Providencia(100)	0	0	0	0	0	0	0	0	0	0	0	0	3	0	0	0	0	0	0	0	0	0	2	0	0	0	0	0	1	0	0	0	0	0	0	0	0	0	0	0	0	24	0
Otu0080	Bacteria(100)	"Actinobacteria"(100)	Actinobacteria(100)	Actinomycetales(100)	Micrococcaceae(100)	Rothia(100)	0	0	19	0	0	0	0	14	0	0	6	5	0	2	0	0	8	0	38	0	0	31	17	8	0	123	24	154	9	38	0	0	0	0	2	0	19	61	0	0	0	0	97
Otu0069	Bacteria(100)	"Verrucomicrobia"(100)	"Verrucomicrobia"_unclassified(91)	"Verrucomicrobia"_unclassified(91)	"Verrucomicrobia"_unclassified(91)	"Verrucomicrobia"_unclassified(91)	6	34	513	17	31	86	138	66	98	151	113	39	0	0	0	0	0	0	0	1	0	88	0	0	0	75	0	0	4	0	0	0	0	0	0	23	0	0	0	0	0	0	0
Otu0070	Bacteria(100)	"Actinobacteria"(100)	Actinobacteria(100)	Actinomycetales(100)	Micrococcaceae(100)	Arthrobacter(92)	0	0	6	0	0	0	0	0	5	0	0	28	0	0	0	0	16	73	25	77	0	47	112	18	0	8	62	0	0	54	0	0	3	0	2	0	94	0	0	8	0	0	26
Otu0062	Bacteria(100)	"Proteobacteria"(100)	Betaproteobacteria(100)	Burkholderiales(100)	Comamonadaceae(83)	Comamonadaceae_unclassified(70)	0	0	0	0	0	2	0	0	0	4	0	0	0	0	104	110	33	81	0	0	0	180	153	0	0	7	60	9	29	13	95	0	0	117	0	42	252	5	0	0	44	5	2
Otu0076	Bacteria(100)	"Proteobacteria"(100)	Alphaproteobacteria(100)	Rhizobiales(100)	Rhizobiales_unclassified(65)	Rhizobiales_unclassified(65)	0	0	0	0	0	0	0	0	0	0	0	0	2	0	0	0	0	0	0	0	0	0	0	0	0	0	76	95	0	0	0	0	0	0	0	0	0	0	0	0	0	0	0
Otu0063	Bacteria(100)	"Actinobacteria"(100)	Actinobacteria(100)	Actinomycetales(100)	Mycobacteriaceae(100)	Mycobacterium(100)	0	0	0	0	0	0	0	0	0	0	0	0	5	0	6	0	1	0	14	0	0	124	0	4	0	0	0	0	0	0	0	0	0	0	0	0	7	42	0	0	121	4	2
Otu0089	Bacteria(100)	Firmicutes(100)	Clostridia(100)	Clostridiales(100)	Lachnospiraceae(100)	Lachnospiraceae_unclassified(100)	0	0	0	0	0	0	0	0	0	0	0	0	0	0	0	0	0	0	416	0	0	0	0	0	0	0	16	0	0	0	0	0	0	0	0	0	0	631	0	0	0	0	0
Otu0090	Bacteria(100)	"Proteobacteria"(100)	Alphaproteobacteria(100)	Alphaproteobacteria_unclassified(100)	Alphaproteobacteria_unclassified(100)	Alphaproteobacteria_unclassified(100)	0	0	0	0	0	0	0	0	0	0	0	0	0	1	0	0	0	45	25	0	0	44	0	0	0	0	0	0	0	0	0	0	11	87	0	0	0	9	10	0	19	0	0
Otu0086	Bacteria(100)	"Actinobacteria"(100)	Actinobacteria(100)	Actinomycetales(100)	Micrococcaceae(100)	Micrococcaceae_unclassified(66)	0	0	0	0	0	0	0	0	0	0	0	0	13	0	0	0	11	15	0	0	0	27	24	0	0	5	155	71	0	0	0	0	0	5	10	0	3	42	0	0	38	0	0
Otu0077	Bacteria(100)	"Bacteroidetes"(100)	Flavobacteria(100)	"Flavobacteriales"(100)	Flavobacteriaceae(100)	Flavobacterium(100)	0	0	0	0	0	0	0	0	0	0	0	0	0	0	140	41	0	41	0	0	0	175	231	15	0	0	0	0	23	1	4	0	8	6	0	13	175	0	0	0	0	18	6
Otu0094	Bacteria(100)	Firmicutes(100)	Bacilli(100)	Bacillales(100)	Sporolactobacillaceae(100)	Sporolactobacillaceae_incertae_sedis(100)	0	0	0	0	0	0	0	0	0	0	0	0	0	0	0	0	0	0	0	0	0	0	0	0	0	0	0	0	0	0	0	0	0	0	0	0	0	0	0	0	0	0	0
Otu0095	Bacteria(100)	Firmicutes(100)	Bacilli(100)	Bacillales(100)	Planococcaceae(92)	Planococcaceae_unclassified(75)	2	0	0	0	0	0	0	0	0	1	0	0	0	4	0	0	0	36	0	0	0	49	0	0	0	0	0	0	0	0	0	0	4	0	9	0	0	0	0	0	0	0	0
Otu0078	Bacteria(100)	Firmicutes(100)	Bacilli(100)	Lactobacillales(100)	Streptococcaceae(100)	Streptococcus(100)	0	0	0	0	0	0	0	0	0	0	0	0	0	0	28	0	0	22	14	0	0	0	218	0	5	45	0	0	0	0	0	2	0	11	0	0	40	0	0	0	3	0	84
Otu0096	Bacteria(100)	"Bacteroidetes"(100)	Flavobacteria(100)	"Flavobacteriales"(100)	Flavobacteriaceae(100)	Chryseobacterium(100)	0	0	16	0	0	0	2	2	1	0	0	0	0	0	17	0	181	0	0	0	0	18	227	20	0	171	23	233	48	30	29	0	0	0	0	0	0	0	0	0	0	23	0
Otu0071	Bacteria(100)	"Proteobacteria"(100)	Gammaproteobacteria(100)	Xanthomonadales(100)	Xanthomonadaceae(100)	Stenotrophomonas(100)	0	0	0	0	0	0	0	0	0	0	0	0	0	2	0	20	0	0	0	0	0	9	20	0	0	5	0	0	0	0	194	0	0	0	0	0	0	0	0	0	17	0	0
Otu0103	Bacteria(100)	Firmicutes(100)	Clostridia(100)	Clostridiales(100)	Clostridiaceae_1(100)	Clostridium_sensu_stricto(100)	0	0	0	0	0	0	0	0	0	0	0	0	0	2	0	0	0	29	50	0	0	148	0	0	0	0	0	0	0	0	0	0	0	0	0	0	0	52	0	0	20	0	16
Otu0082	Bacteria(100)	"Bacteroidetes"(100)	Flavobacteria(100)	"Flavobacteriales"(100)	Flavobacteriaceae(100)	Flavobacterium(100)	0	0	0	0	0	0	0	0	0	0	0	0	0	0	32	44	0	40	0	0	0	130	275	0	0	13	39	32	6	0	0	0	0	19	0	8	116	0	0	0	32	15	0
Otu0101	Bacteria(100)	"Bacteroidetes"(100)	Flavobacteria(100)	"Flavobacteriales"(100)	Flavobacteriaceae(100)	Chryseobacterium(100)	0	0	0	0	15	0	0	0	0	0	0	24	0	0	0	38	0	0	222	0	0	15	47	2	0	0	38	0	8	0	0	0	0	0	0	0	0	472	0	0	0	0	0
Otu0104	Bacteria(100)	Firmicutes(100)	Clostridia(100)	Clostridiales(100)	Peptostreptococcaceae(100)	Clostridium_XI(100)	0	0	0	0	0	0	0	0	0	0	0	0	0	4	0	0	0	0	7	0	0	97	24	0	0	0	0	0	0	0	0	0	0	0	0	0	0	0	0	0	0	0	0
Otu0057	Bacteria(100)	"Proteobacteria"(100)	Gammaproteobacteria(58)	Gammaproteobacteria_unclassified(58)	Gammaproteobacteria_unclassified(58)	Gammaproteobacteria_unclassified(58)	0	0	0	0	0	8	0	0	0	0	0	0	0	2	0	0	0	0	0	0	0	6	0	0	24	0	0	0	0	0	0	0	0	0	0	8	0	0	0	0	0	18	57
Otu0084	Bacteria(100)	"Proteobacteria"(100)	Betaproteobacteria(100)	Burkholderiales(100)	Comamonadaceae(93)	Comamonadaceae_unclassified(93)	0	0	48	0	0	5	0	5	0	22	6	0	0	0	70	58	5	11	0	8	0	115	16	0	2	1	31	13	3	83	0	0	0	73	27	11	151	13	0	0	3	19	0
Otu0088	Bacteria(100)	"Proteobacteria"(100)	Betaproteobacteria(100)	Burkholderiales(98)	Comamonadaceae(96)	Comamonas(71)	0	0	0	0	1	12	0	0	17	16	29	11	0	1	33	2	66	169	12	0	5	67	121	0	0	5	165	44	18	13	0	0	0	0	0	2	0	0	0	0	0	6	5
Otu0107	Bacteria(100)	Firmicutes(100)	Bacilli(100)	Lactobacillales(100)	Enterococcaceae(83)	Vagococcus(83)	0	0	0	0	0	0	0	0	0	0	0	0	0	7	0	0	0	0	0	0	0	189	0	0	1	0	39	0	0	0	0	0	33	0	0	0	0	7	0	0	1	0	0
Otu0100	Bacteria(100)	"Actinobacteria"(100)	Actinobacteria(100)	Actinomycetales(100)	Actinomycetales_unclassified(100)	Actinomycetales_unclassified(100)	0	0	0	0	0	0	0	0	0	0	0	0	0	0	52	73	9	29	6	0	0	76	134	0	0	87	10	0	11	28	0	0	0	33	0	47	237	0	38	0	0	0	0
Otu0006	Bacteria(100)	"Proteobacteria"(100)	Gammaproteobacteria(100)	"Enterobacteriales"(100)	Enterobacteriaceae(100)	Enterobacteriaceae_unclassified(100)	0	0	0	0	0	0	0	0	0	0	0	87	0	5	0	0	0	18	136	0	0	4	1	0	0	3	0	87	0	6	153	0	0	0	2	0	21	207	0	0	0	0	0
Otu0097	Bacteria(100)	"Proteobacteria"(100)	Alphaproteobacteria(100)	Alphaproteobacteria_unclassified(100)	Alphaproteobacteria_unclassified(100)	Alphaproteobacteria_unclassified(100)	0	0	0	0	0	0	0	0	0	0	0	0	0	0	0	0	710	132	0	0	0	0	0	0	0	0	0	0	0	0	0	0	0	0	0	0	0	0	0	0	0	0	0
Otu0111	Bacteria(100)	Firmicutes(100)	Bacilli(100)	Lactobacillales(100)	Leuconostocaceae(100)	Leuconostoc(100)	0	0	0	0	0	0	0	0	0	0	0	0	3	0	0	0	0	71	0	0	0	73	0	0	0	0	0	27	0	0	0	11	0	1	5	0	0	0	0	19	12	0	0
Otu0033	Bacteria(100)	"Proteobacteria"(100)	Gammaproteobacteria(100)	"Enterobacteriales"(100)	Enterobacteriaceae(100)	Enterobacteriaceae_unclassified(99)	0	0	0	0	3	0	45	0	0	18	0	0	7	0	7	0	0	40	0	0	0	56	249	0	0	16	36	20	0	0	71	0	0	0	0	1	16	0	6	0	0	32	0
Otu0083	Bacteria(100)	Firmicutes(100)	Bacilli(100)	Lactobacillales(100)	Streptococcaceae(100)	Streptococcus(100)	0	0	0	0	0	0	0	0	0	0	0	0	0	1	19	60	35	22	0	11	1	18	28	0	2	26	127	87	0	68	3	0	6	0	0	0	12	10	0	0	14	0	0
Otu0092	Bacteria(100)	"Actinobacteria"(100)	Actinobacteria(100)	Actinomycetales(100)	Nocardiaceae(100)	Rhodococcus(100)	0	0	0	0	8	0	0	0	14	1	0	0	0	0	46	51	29	14	0	0	0	19	112	10	0	3	17	0	18	30	5	0	0	2	0	29	180	0	14	0	6	3	0
Otu0099	Bacteria(100)	"Bacteroidetes"(100)	Flavobacteria(100)	"Flavobacteriales"(100)	Cryomorphaceae(100)	Cryomorphaceae_unclassified(100)	0	0	0	0	0	2	0	0	0	0	0	4	0	0	35	72	0	61	0	0	0	101	269	0	1	1	19	0	11	0	0	0	0	2	0	12	79	0	0	0	0	0	0
Otu0120	Bacteria(100)	Firmicutes(100)	Bacilli(100)	Bacillales(100)	Bacillaceae_2(100)	Bacillaceae_2_unclassified(100)	0	0	0	0	0	0	0	0	0	0	0	0	0	0	0	0	0	0	8	0	0	46	0	0	0	0	0	0	0	1	0	0	0	0	0	0	0	0	1	0	0	0	0
Otu0102	Bacteria(100)	"Proteobacteria"(100)	Alphaproteobacteria(100)	Rhodobacterales(100)	Rhodobacteraceae(100)	Rhodobacteraceae_unclassified(84)	0	0	0	0	0	0	0	0	11	27	30	0	0	0	91	37	0	16	1	0	8	197	143	0	2	1	0	0	8	0	0	1	0	0	0	1	75	0	0	0	22	6	0
Otu0114	Bacteria(100)	Firmicutes(100)	Bacilli(100)	Lactobacillales(100)	Lactobacillales_unclassified(75)	Lactobacillales_unclassified(75)	0	0	0	0	0	0	0	0	17	0	0	0	1	0	0	0	0	0	0	0	0	17	0	0	0	0	0	0	0	0	0	0	4	0	0	0	0	0	0	0	84	0	54
Otu0122	Bacteria(100)	Firmicutes(100)	Bacilli(100)	Lactobacillales(100)	Lactobacillaceae(71)	Lactobacillus(60)	0	0	0	0	0	0	0	0	0	0	0	0	0	14	0	0	0	17	0	0	0	5	0	0	0	0	0	0	0	0	0	0	6	0	12	2	52	0	0	0	1	0	16
Otu0055	Bacteria(100)	"Proteobacteria"(100)	Alphaproteobacteria(100)	Rhizobiales(100)	Bartonellaceae(100)	Bartonella(100)	0	0	0	252	0	0	0	0	0	0	0	0	0	0	0	0	277	98	23	0	0	0	0	0	0	0	0	0	0	0	0	0	0	0	0	0	18	0	0	0	0	0	0
Otu0115	Bacteria(100)	"Proteobacteria"(100)	Alphaproteobacteria(100)	Sphingomonadales(100)	Sphingomonadaceae(100)	Sphingomonas(100)	0	0	0	0	0	0	0	0	0	0	0	0	0	0	3	0	531	1	0	0	0	0	0	0	0	1	0	0	19	0	0	11	0	0	0	16	4	0	0	0	0	0	0
Otu0112	Bacteria(100)	"Proteobacteria"(100)	Alphaproteobacteria(100)	Caulobacterales(100)	Caulobacteraceae(100)	Brevundimonas(100)	0	0	1	0	0	0	0	0	0	0	24	0	0	0	5	40	59	59	0	44	2	66	37	5	0	4	13	0	45	10	0	1	0	0	0	0	72	0	0	0	0	9	0
Otu0126	Bacteria(100)	Firmicutes(100)	Bacilli(100)	Lactobacillales(100)	Lactobacillaceae(100)	Lactobacillus(100)	0	0	0	0	0	0	0	0	0	0	0	0	0	5	0	0	0	37	0	0	0	0	0	0	0	0	0	0	0	0	0	0	8	21	21	0	80	0	0	0	0	0	0
Otu0108	Bacteria(100)	"Verrucomicrobia"(100)	Verrucomicrobiae(100)	Verrucomicrobiales(100)	Verrucomicrobiaceae(100)	Prosthecobacter(100)	0	0	0	0	32	21	0	0	19	122	0	0	0	0	0	71	0	0	0	0	0	24	31	0	0	0	0	0	0	0	0	0	0	0	14	66	43	0	0	0	0	0	0
Otu0133	Bacteria(100)	"Actinobacteria"(100)	Actinobacteria(100)	Actinomycetales(100)	Micrococcaceae(100)	Yaniella(100)	0	0	0	0	0	0	0	0	0	0	0	0	0	1	0	0	0	0	6	0	0	61	0	0	0	0	0	0	0	0	0	0	0	0	0	0	0	4	0	0	34	0	0
Otu0091	Bacteria(100)	"Proteobacteria"(100)	Gammaproteobacteria(100)	Pasteurellales(100)	Pasteurellaceae(100)	Pasteurellaceae_unclassified(100)	0	0	0	0	0	0	0	0	0	0	0	0	0	0	0	12	0	0	0	0	16	0	28	0	7	77	288	0	1	7	0	0	0	0	0	27	0	0	0	0	0	0	0
Otu0109	Bacteria(100)	Bacteria_unclassified(100)	Bacteria_unclassified(100)	Bacteria_unclassified(100)	Bacteria_unclassified(100)	Bacteria_unclassified(100)	0	0	0	0	0	0	0	0	0	14	0	0	0	0	19	0	26	17	0	2	0	25	50	0	0	4	0	0	25	8	0	0	0	5	0	4	194	0	0	0	0	0	0
Otu0135	Bacteria(100)	"Bacteroidetes"(100)	Flavobacteria(100)	"Flavobacteriales"(100)	Flavobacteriaceae(100)	Chryseobacterium(100)	0	0	0	0	0	0	0	7	0	0	17	0	0	0	0	20	29	22	0	0	0	33	216	0	0	28	0	131	0	18	1	0	0	0	0	0	0	0	0	0	0	0	0
Otu0138	Bacteria(100)	"Actinobacteria"(100)	Actinobacteria(100)	Actinomycetales(100)	Brevibacteriaceae(100)	Brevibacterium(100)	3	0	0	0	0	0	0	0	0	0	0	0	0	0	0	0	0	24	23	0	0	14	0	0	0	20	0	0	0	0	0	0	0	0	4	0	2	0	0	0	0	0	0
Otu0145	Bacteria(100)	Firmicutes(100)	Bacilli(100)	Bacillales(100)	Planococcaceae(100)	Planococcaceae_unclassified(100)	0	0	0	0	0	0	0	0	0	0	0	0	0	2	0	0	0	0	0	0	0	0	0	0	0	0	0	0	0	0	0	0	0	0	7	0	0	0	0	0	0	0	64
Otu0148	Bacteria(100)	Firmicutes(100)	Bacilli(100)	Lactobacillales(100)	Lactobacillales_unclassified(100)	Lactobacillales_unclassified(100)	0	0	0	0	0	0	0	0	0	0	0	0	1	8	0	0	0	0	0	0	0	135	0	0	0	0	0	0	1	0	0	0	0	0	2	7	0	0	0	0	29	0	0
Otu0124	Bacteria(100)	"Proteobacteria"(100)	Betaproteobacteria(100)	Neisseriales(100)	Neisseriaceae(100)	Aquaspirillum(100)	0	0	0	0	0	0	0	0	0	0	0	0	0	0	153	0	0	9	0	0	0	142	18	0	0	0	0	0	24	0	0	0	0	0	0	0	154	0	0	0	0	0	0
Otu0131	Bacteria(100)	"Proteobacteria"(100)	Alphaproteobacteria(100)	Sphingomonadales(100)	Sphingomonadaceae(100)	Sphingomonadaceae_unclassified(94)	0	0	0	0	0	0	0	0	0	0	0	0	0	0	0	0	432	0	0	0	0	0	0	0	0	0	28	0	0	0	0	0	0	0	0	23	0	0	0	0	0	0	0
Otu0152	Bacteria(100)	Firmicutes(100)	Bacilli(100)	Bacillales(100)	Bacillales_unclassified(100)	Bacillales_unclassified(100)	0	0	0	0	0	0	0	0	0	0	0	0	0	2	0	0	0	0	4	0	0	0	0	0	0	0	0	0	0	0	0	0	0	0	0	0	0	0	0	0	0	0	0
Otu0118	Bacteria(100)	"Proteobacteria"(100)	Betaproteobacteria(98)	Burkholderiales(98)	Oxalobacteraceae(98)	Duganella(81)	0	0	0	0	0	0	0	0	0	0	0	0	0	0	51	0	14	0	0	0	0	148	24	0	0	10	62	12	0	0	0	0	0	0	0	0	67	0	0	0	1	2	23
Otu0141	Bacteria(100)	"Actinobacteria"(100)	Actinobacteria(100)	Actinomycetales(100)	Microbacteriaceae(100)	Microbacteriaceae_unclassified(100)	0	0	0	0	0	0	0	0	0	0	0	0	0	0	0	0	0	2	0	0	0	0	0	0	0	0	0	199	0	0	0	0	0	0	0	0	0	0	0	0	0	0	0
Otu0106	Bacteria(100)	Bacteria_unclassified(100)	Bacteria_unclassified(100)	Bacteria_unclassified(100)	Bacteria_unclassified(100)	Bacteria_unclassified(100)	0	0	0	0	0	0	0	11	0	0	0	0	0	0	79	3	13	13	0	42	0	30	49	0	0	21	57	0	3	23	9	0	0	4	0	2	8	0	0	8	0	5	0
Otu0149	Bacteria(100)	Firmicutes(100)	Clostridia(100)	Clostridiales(100)	Peptostreptococcaceae(100)	Clostridium_XI(100)	0	0	0	0	0	0	0	0	0	0	0	0	0	0	0	0	0	0	0	0	0	9	0	0	0	0	0	0	0	0	0	0	0	0	0	18	0	0	0	0	0	4	0
Otu0155	Bacteria(100)	Firmicutes(100)	Bacilli(100)	Bacillales(100)	Bacillales_unclassified(100)	Bacillales_unclassified(100)	0	0	0	0	51	0	0	0	0	0	0	0	0	5	0	0	0	0	0	0	0	39	0	0	0	0	18	28	0	0	21	0	0	0	0	49	0	0	0	0	3	0	0
Otu0153	Bacteria(100)	Bacteria_unclassified(100)	Bacteria_unclassified(100)	Bacteria_unclassified(100)	Bacteria_unclassified(100)	Bacteria_unclassified(100)	0	0	0	0	0	0	0	0	0	0	0	0	0	0	31	46	0	0	0	0	0	0	204	0	4	8	14	0	0	0	0	0	0	0	0	0	105	0	0	0	0	0	0
Otu0093	Bacteria(100)	"Proteobacteria"(100)	Alphaproteobacteria(100)	Sphingomonadales(100)	Sphingomonadaceae(100)	Sphingomonas(100)	0	0	0	20	0	0	0	0	0	0	10	0	0	0	21	0	13	0	0	0	0	55	99	3	0	0	45	14	43	1	4	0	0	0	0	1	25	0	0	0	1	0	0
Otu0098	Bacteria(100)	Firmicutes(100)	Bacilli(100)	Lactobacillales(100)	Lactobacillaceae(100)	Lactobacillus(96)	0	0	0	0	0	0	0	0	0	0	0	0	0	1	0	0	0	0	0	0	0	27	0	0	0	0	0	0	0	0	0	0	1	0	0	0	0	0	0	0	13	0	0
Otu0159	Bacteria(100)	"Proteobacteria"(100)	Alphaproteobacteria(100)	Rhizobiales(100)	"Aurantimonadaceae"(98)	Aurantimonas(98)	0	0	0	0	0	0	0	0	0	0	0	0	0	0	0	0	0	0	0	0	0	0	0	0	0	0	0	5	0	0	0	0	0	0	0	0	0	0	0	0	0	0	0
Otu0128	Bacteria(100)	"Proteobacteria"(100)	Betaproteobacteria(100)	Methylophilales(100)	Methylophilaceae(100)	Methylophilus(95)	0	0	0	0	0	1	0	35	0	51	1	0	0	0	0	0	11	14	0	0	0	52	10	0	1	16	214	0	2	0	0	0	0	0	0	28	0	0	0	0	0	0	0
Otu0113	Bacteria(100)	"Actinobacteria"(100)	Actinobacteria(100)	Actinomycetales(100)	Microbacteriaceae(100)	Pseudoclavibacter(68)	0	0	0	0	0	0	0	0	0	0	0	0	0	0	60	0	0	71	0	0	0	62	2	0	0	0	0	6	8	0	0	0	0	0	0	22	45	0	0	0	0	0	0
Otu0156	Bacteria(100)	"Proteobacteria"(100)	Alphaproteobacteria(100)	Sphingomonadales(100)	Sphingomonadaceae(100)	Sphingobium(100)	0	0	0	0	0	0	0	0	0	0	0	0	0	0	0	0	400	0	0	0	0	0	0	0	0	0	0	0	0	0	14	0	0	0	0	0	0	0	0	0	0	0	0
Otu0117	Bacteria(100)	"Actinobacteria"(100)	Actinobacteria(100)	Actinomycetales(100)	Corynebacteriaceae(100)	Corynebacterium(100)	0	0	0	0	0	0	0	0	0	0	0	0	0	0	6	26	3	67	0	0	0	16	67	0	0	15	0	8	11	0	0	0	0	0	0	11	55	0	0	0	0	6	0
Otu0166	Bacteria(100)	Firmicutes(100)	Bacilli(100)	Lactobacillales(100)	Enterococcaceae(100)	Vagococcus(99)	0	0	0	0	0	0	0	0	0	0	0	0	3	0	0	0	0	0	0	0	0	0	0	0	0	0	0	0	0	0	0	3	0	0	0	0	0	21	0	0	0	0	0
Otu0169	Bacteria(100)	Firmicutes(100)	Bacilli(100)	Lactobacillales(100)	Lactobacillales_unclassified(100)	Lactobacillales_unclassified(100)	0	0	0	0	0	0	0	0	0	0	0	0	0	0	0	0	0	0	10	0	0	10	0	0	0	0	0	0	0	0	0	0	0	0	3	0	38	0	0	0	35	0	0
Otu0154	Bacteria(100)	Firmicutes(100)	Bacilli(100)	Bacillales(100)	Bacillaceae_1(56)	Bacillaceae_1_unclassified(56)	6	0	0	0	0	0	0	0	0	0	0	0	0	0	0	0	0	0	2	0	0	0	0	0	0	20	0	0	0	0	0	0	0	0	0	0	0	0	0	0	0	0	0
Otu0130	Bacteria(100)	Bacteria_unclassified(100)	Bacteria_unclassified(100)	Bacteria_unclassified(100)	Bacteria_unclassified(100)	Bacteria_unclassified(100)	0	0	0	0	0	0	0	0	0	0	0	0	0	0	0	0	0	0	0	0	0	0	0	0	0	0	0	0	0	0	0	0	0	0	0	0	17	0	0	0	0	0	0
Otu0160	Bacteria(100)	"Deinococcus-Thermus"(100)	Deinococci(100)	Deinococcales(100)	Deinococcaceae(100)	Deinococcus(100)	0	0	0	0	0	0	0	0	0	0	7	0	0	0	0	0	12	0	0	0	1	0	184	0	0	7	52	79	4	68	0	0	0	0	0	0	0	0	0	0	0	0	0
Otu0139	Bacteria(100)	"Proteobacteria"(100)	Betaproteobacteria(100)	Burkholderiales(100)	Comamonadaceae(100)	Hydrogenophaga(80)	0	0	4	0	0	0	0	0	0	0	0	0	0	0	28	1	0	2	0	48	0	45	90	0	0	42	104	0	14	11	0	0	0	23	0	0	0	0	0	0	0	0	0
Otu0116	Bacteria(100)	"Actinobacteria"(100)	Actinobacteria(100)	Actinomycetales(100)	Corynebacteriaceae(100)	Corynebacterium(100)	0	0	0	0	0	0	0	0	0	0	0	0	0	0	0	7	0	0	0	0	0	3	121	0	0	8	31	0	0	4	0	0	0	0	0	8	23	6	0	0	0	0	0
Otu0179	Bacteria(100)	"Actinobacteria"(100)	Actinobacteria(100)	Actinomycetales(100)	Intrasporangiaceae(98)	Ornithinimicrobium(57)	0	0	0	0	0	0	0	0	0	0	0	0	0	0	0	0	0	0	7	0	0	14	0	0	0	0	0	0	0	0	0	0	0	0	17	0	0	2	13	0	6	0	29
Otu0127	Bacteria(100)	Bacteria_unclassified(89)	Bacteria_unclassified(89)	Bacteria_unclassified(89)	Bacteria_unclassified(89)	Bacteria_unclassified(89)	0	0	0	0	0	0	0	0	0	0	0	0	1	0	63	0	0	0	0	0	0	17	70	0	0	0	0	0	1	0	35	0	0	0	0	0	0	0	0	0	0	0	0
Otu0189	Bacteria(100)	"Proteobacteria"(100)	Alphaproteobacteria(100)	Rhizobiales(100)	"Aurantimonadaceae"(100)	Aurantimonas(100)	0	0	0	0	0	0	0	0	0	0	0	0	0	0	0	0	0	0	0	0	0	0	0	0	0	0	0	304	0	0	0	0	0	0	0	0	0	0	0	0	0	0	0
Otu0123	Bacteria(100)	OD1(100)	OD1_class_incertae_sedis(100)	OD1_order_incertae_sedis(100)	OD1_family_incertae_sedis(100)	OD1_genus_incertae_sedis(100)	0	0	0	0	0	0	0	0	0	0	0	0	0	0	9	0	18	23	0	3	0	58	85	0	0	16	93	0	3	18	0	0	0	0	2	16	10	0	0	0	0	0	0
Otu0168	Bacteria(100)	Firmicutes(100)	Clostridia(100)	Clostridiales(100)	Peptostreptococcaceae(100)	Clostridium_XI(88)	0	0	0	0	0	0	0	0	0	0	0	0	0	0	37	0	0	0	0	0	11	27	0	0	0	0	0	0	14	1	0	0	0	0	0	0	18	15	0	0	0	0	0
Otu0183	Bacteria(100)	"Deinococcus-Thermus"(100)	Deinococci(100)	Deinococcales(100)	Deinococcaceae(100)	Deinococcus(100)	0	0	0	0	0	0	0	0	0	0	0	0	0	0	0	0	79	7	0	4	0	45	67	8	0	0	77	7	18	8	26	0	0	0	0	0	14	0	0	0	0	0	0
Otu0167	Bacteria(100)	"Proteobacteria"(100)	Alphaproteobacteria(100)	Sphingomonadales(100)	Sphingomonadaceae(100)	Sphingopyxis(100)	0	0	0	0	0	0	0	0	0	0	0	0	0	5	2	0	0	34	0	0	0	81	0	0	0	0	0	0	0	0	0	0	0	0	0	0	171	0	0	0	0	0	0
Otu0176	Bacteria(100)	"Chloroflexi"(77)	"Chloroflexi"_unclassified(65)	"Chloroflexi"_unclassified(65)	"Chloroflexi"_unclassified(65)	"Chloroflexi"_unclassified(65)	0	0	0	0	0	0	0	0	0	0	0	0	0	0	0	0	0	0	0	0	0	0	0	0	0	0	0	0	0	0	0	0	0	0	0	0	0	0	0	0	0	0	0
Otu0158	Bacteria(100)	"Proteobacteria"(100)	Betaproteobacteria(100)	Burkholderiales(100)	Comamonadaceae(100)	Comamonadaceae_unclassified(100)	0	0	0	0	0	0	0	0	0	0	1	0	0	2	25	64	0	24	0	2	0	78	49	0	0	0	12	0	23	0	0	0	0	5	0	3	1	0	0	1	0	0	0
Otu0197	Bacteria(100)	"Actinobacteria"(100)	Actinobacteria(100)	Actinomycetales(100)	Actinomycetales_unclassified(97)	Actinomycetales_unclassified(97)	0	0	0	0	0	0	0	0	0	0	0	0	0	0	0	0	0	0	4	0	0	34	0	0	0	0	0	0	0	0	0	0	0	0	22	0	0	0	0	0	5	0	0
Otu0198	Bacteria(100)	"Actinobacteria"(100)	Actinobacteria(100)	Actinomycetales(100)	Dietziaceae(100)	Dietzia(100)	0	0	0	0	0	0	0	0	0	0	0	4	0	0	0	0	0	0	0	0	0	23	0	0	0	0	0	79	0	0	0	0	0	0	0	0	0	0	0	0	1	2	0
Otu0164	Bacteria(100)	"Actinobacteria"(100)	Actinobacteria(100)	Actinomycetales(100)	Pseudonocardiaceae(100)	Pseudonocardiaceae_unclassified(60)	0	0	0	0	0	0	0	0	0	0	0	16	0	27	4	0	0	9	0	0	0	8	0	0	0	0	0	0	0	0	0	0	0	0	0	13	49	0	0	0	0	0	0
Otu0163	Bacteria(100)	"Proteobacteria"(100)	Gammaproteobacteria(100)	Pseudomonadales(100)	Pseudomonadaceae(100)	Pseudomonas(96)	0	0	0	0	0	0	0	0	0	0	0	0	0	0	8	0	1	0	0	7	0	0	0	0	0	12	0	0	26	4	10	0	0	0	0	0	0	0	0	0	0	0	131
Otu0196	Bacteria(100)	Firmicutes(100)	Bacilli(100)	Lactobacillales(100)	Carnobacteriaceae(100)	Desemzia(100)	19	0	0	0	0	0	0	0	0	0	0	0	0	0	0	0	0	0	0	0	0	51	0	0	0	0	0	0	0	2	0	0	0	0	4	0	0	0	0	0	0	0	0
Otu0134	Bacteria(100)	"Actinobacteria"(100)	Actinobacteria(100)	Actinomycetales(100)	Intrasporangiaceae(100)	Intrasporangiaceae_unclassified(100)	0	0	0	0	0	0	0	0	0	0	0	0	15	0	0	0	3	0	0	0	0	40	0	0	1	19	0	36	1	38	0	0	0	0	0	0	0	0	0	0	0	0	0
Otu0146	Bacteria(100)	"Proteobacteria"(100)	Gammaproteobacteria(100)	Pseudomonadales(100)	Pseudomonadaceae(100)	Pseudomonas(100)	0	0	0	0	0	0	0	0	0	0	0	0	1	0	0	6	65	0	0	0	0	36	90	0	0	13	68	0	15	16	23	0	0	0	0	0	0	0	0	6	0	0	0
Otu0136	Bacteria(100)	"Proteobacteria"(100)	Betaproteobacteria(100)	Burkholderiales(100)	Burkholderiaceae(100)	Cupriavidus(100)	0	0	0	0	0	0	0	0	0	0	0	0	0	0	0	85	0	0	0	0	0	58	0	0	0	0	21	6	0	0	0	0	2	5	0	17	0	0	0	2	4	18	74
Otu0165	Bacteria(100)	"Proteobacteria"(100)	Alphaproteobacteria(100)	Rhodobacterales(100)	Rhodobacteraceae(100)	Paracoccus(81)	0	0	0	0	0	0	0	0	0	0	0	0	0	0	0	0	42	0	0	0	0	89	0	0	0	0	0	0	0	33	0	3	0	0	0	0	18	0	1	0	0	0	0
Otu0171	Bacteria(100)	"Proteobacteria"(100)	Betaproteobacteria(100)	Burkholderiales(100)	Burkholderiales_incertae_sedis(69)	Aquabacterium(69)	0	0	0	0	0	0	0	0	0	0	0	0	0	0	40	0	0	22	0	0	0	25	145	0	0	0	0	0	0	0	0	0	0	0	0	0	27	3	36	0	0	3	0
Otu0140	Bacteria(100)	"Proteobacteria"(100)	Alphaproteobacteria(100)	Rhizobiales(91)	Phyllobacteriaceae(91)	Phyllobacteriaceae_unclassified(87)	0	0	11	0	0	0	0	0	0	0	0	0	2	0	0	0	0	0	0	4	0	0	54	0	0	0	0	0	0	0	0	5	0	0	0	0	0	0	31	0	0	27	0
Otu0214	Bacteria(100)	"Proteobacteria"(100)	Gammaproteobacteria(100)	"Enterobacteriales"(100)	Enterobacteriaceae(100)	Proteus(100)	0	0	0	0	0	0	0	0	0	0	0	0	1	0	0	0	0	0	0	0	0	0	11	0	0	0	0	0	0	0	0	0	0	0	0	0	0	0	0	0	0	0	0
Otu0218	Bacteria(100)	Firmicutes(100)	Bacilli(100)	Bacillales(100)	Staphylococcaceae(100)	Staphylococcaceae_unclassified(99)	0	0	0	0	0	52	0	0	0	0	0	0	1	6	0	0	0	36	0	0	0	17	15	0	0	0	0	0	0	0	0	0	0	17	0	0	0	0	0	0	2	0	14
Otu0142	Bacteria(100)	"Proteobacteria"(100)	Alphaproteobacteria(100)	Sphingomonadales(100)	Sphingomonadaceae(100)	Novosphingobium(78)	0	0	29	0	10	0	0	1	0	0	0	0	0	0	0	0	82	18	0	0	0	14	56	0	0	0	8	0	2	0	57	1	0	0	0	0	12	0	3	0	0	0	2
Otu0129	Bacteria(100)	"Proteobacteria"(100)	Alphaproteobacteria(100)	Rhizobiales(100)	Methylobacteriaceae(100)	Methylobacterium(100)	0	0	0	0	0	0	0	0	0	0	0	0	1	0	0	0	0	10	0	0	0	23	29	14	0	0	63	0	18	0	0	0	0	0	0	0	65	0	0	0	0	0	0
Otu0224	Bacteria(100)	"Acidobacteria"(100)	Acidobacteria_Gp6(100)	Acidobacteria_Gp6_order_incertae_sedis(100)	Acidobacteria_Gp6_family_incertae_sedis(100)	Gp6(100)	0	0	0	0	0	0	0	0	0	0	0	0	0	0	0	0	0	0	0	0	0	0	0	0	0	0	0	0	0	0	0	0	0	0	0	0	35	0	0	0	0	0	0
Otu0161	Bacteria(100)	Bacteria_unclassified(100)	Bacteria_unclassified(100)	Bacteria_unclassified(100)	Bacteria_unclassified(100)	Bacteria_unclassified(100)	0	0	0	0	0	0	0	0	0	0	0	0	0	0	3	26	0	0	0	0	0	9	34	0	0	0	0	0	0	0	0	0	0	21	0	47	115	0	0	0	0	0	0
Otu0220	Bacteria(100)	Firmicutes(100)	Bacilli(100)	Bacillales(100)	Bacillaceae_2(100)	Virgibacillus(52)	0	0	0	0	0	0	0	0	0	0	0	0	0	0	0	0	0	0	0	9	0	37	0	0	0	0	0	0	0	0	0	0	0	0	30	0	0	0	0	0	0	0	0
Otu0201	Bacteria(100)	"Proteobacteria"(100)	Gammaproteobacteria(100)	Pseudomonadales(100)	Moraxellaceae(100)	Moraxellaceae_unclassified(100)	0	0	0	0	0	0	0	0	0	0	0	0	0	0	0	0	0	0	0	0	0	0	193	9	0	0	46	0	0	0	0	0	0	0	0	0	0	0	0	0	0	16	0
Otu0174	Bacteria(100)	"Actinobacteria"(100)	Actinobacteria(100)	Actinomycetales(100)	Actinomycetales_unclassified(100)	Actinomycetales_unclassified(100)	0	0	0	0	0	0	0	0	0	0	0	0	0	0	24	0	0	0	0	41	0	15	93	13	0	0	0	0	2	0	0	0	0	0	0	0	51	0	0	0	0	4	0
Otu0191	Bacteria(100)	"Bacteroidetes"(100)	Flavobacteria(100)	"Flavobacteriales"(100)	Flavobacteriaceae(100)	Flavobacterium(100)	0	0	0	0	0	0	0	0	0	0	0	0	0	0	29	0	0	0	19	0	0	58	63	0	0	0	0	0	1	16	0	0	0	0	0	0	33	0	0	0	0	0	0
Otu0219	Bacteria(100)	"Bacteroidetes"(100)	"Sphingobacteria"(100)	"Sphingobacteriales"(100)	Cytophagaceae(100)	Flectobacillus(100)	0	0	0	0	0	0	0	0	0	0	0	0	2	1	0	0	0	0	0	0	0	0	78	67	0	0	11	0	2	0	123	0	0	0	0	0	0	0	0	0	0	0	0
Otu0188	Bacteria(100)	Bacteria_unclassified(100)	Bacteria_unclassified(100)	Bacteria_unclassified(100)	Bacteria_unclassified(100)	Bacteria_unclassified(100)	0	0	0	0	0	0	0	0	0	0	0	0	0	0	2	1	1	6	0	0	0	5	179	0	0	16	0	0	0	0	0	0	0	0	0	0	0	0	0	1	5	9	0
Otu0230	Bacteria(100)	"Proteobacteria"(100)	Alphaproteobacteria(100)	Alphaproteobacteria_unclassified(100)	Alphaproteobacteria_unclassified(100)	Alphaproteobacteria_unclassified(100)	0	0	0	0	0	0	0	0	0	0	0	0	0	0	0	0	0	0	0	0	0	17	0	0	0	0	0	0	0	0	0	0	0	0	0	0	0	0	0	0	41	0	0
Otu0229	Bacteria(100)	Firmicutes(100)	Bacilli(100)	Bacillales(100)	Staphylococcaceae(100)	Staphylococcaceae_unclassified(64)	0	0	0	0	0	0	0	0	0	0	0	0	0	0	0	0	0	1	0	0	0	0	65	1	0	0	113	0	0	0	0	0	0	0	0	0	1	0	0	0	0	0	6
Otu0186	Bacteria(100)	"Actinobacteria"(100)	Actinobacteria(100)	Actinomycetales(100)	Dermabacteraceae(100)	Brachybacterium(100)	0	0	0	0	0	0	0	0	0	0	0	52	0	0	0	0	0	21	0	0	0	18	0	0	0	0	10	0	0	0	0	0	2	0	0	0	0	0	0	0	0	0	0
Otu0235	Bacteria(100)	Firmicutes(100)	Bacilli(100)	Bacillales(100)	Bacillales_unclassified(100)	Bacillales_unclassified(100)	0	0	0	0	0	0	0	0	0	0	0	0	0	0	0	0	0	0	0	0	0	85	0	0	0	0	0	0	0	0	0	0	0	0	0	0	0	0	0	0	2	0	0
Otu0237	Bacteria(100)	"Proteobacteria"(100)	Gammaproteobacteria(100)	"Vibrionales"(100)	Vibrionaceae(100)	Vibrio(100)	0	0	0	0	0	0	0	0	0	0	0	0	0	0	0	0	0	0	10	0	0	0	0	0	0	0	0	0	0	0	0	0	0	0	0	0	0	0	0	0	0	2	0
Otu0210	Bacteria(100)	Bacteria_unclassified(100)	Bacteria_unclassified(100)	Bacteria_unclassified(100)	Bacteria_unclassified(100)	Bacteria_unclassified(100)	0	0	0	0	0	0	0	0	0	0	0	0	0	0	3	0	20	17	0	0	1	0	123	0	0	10	0	4	4	1	0	0	0	0	0	22	0	0	0	0	1	0	0
Otu0233	Bacteria(100)	Firmicutes(100)	Bacilli(100)	Bacillales(100)	Planococcaceae(99)	Jeotgalibacillus(99)	0	0	0	0	0	0	0	0	0	0	0	0	0	0	0	0	0	0	0	0	0	0	0	0	0	0	0	0	0	0	0	0	0	0	0	0	0	0	0	0	0	0	0
Otu0206	Bacteria(100)	Bacteria_unclassified(100)	Bacteria_unclassified(100)	Bacteria_unclassified(100)	Bacteria_unclassified(100)	Bacteria_unclassified(100)	0	0	0	0	0	0	0	0	0	0	0	0	0	0	0	15	0	0	0	0	0	61	2	0	0	0	0	0	0	0	0	0	0	5	0	0	42	0	0	0	0	0	0
Otu0144	Bacteria(100)	Bacteria_unclassified(100)	Bacteria_unclassified(100)	Bacteria_unclassified(100)	Bacteria_unclassified(100)	Bacteria_unclassified(100)	0	0	0	0	0	0	0	0	0	0	0	0	0	0	11	48	0	0	0	0	0	30	9	0	0	0	0	15	0	0	0	0	0	50	2	0	36	0	2	0	2	7	0
Otu0193	Bacteria(100)	"Bacteroidetes"(100)	"Bacteroidetes"_unclassified(100)	"Bacteroidetes"_unclassified(100)	"Bacteroidetes"_unclassified(100)	"Bacteroidetes"_unclassified(100)	0	0	0	0	0	0	0	0	0	64	0	0	0	0	44	0	0	0	0	0	0	0	0	0	0	15	0	0	0	0	0	0	0	0	0	0	71	0	0	0	0	0	0
Otu0225	Bacteria(100)	Firmicutes(100)	Bacilli(100)	Bacillales(100)	Paenibacillaceae_1(100)	Saccharibacillus(100)	0	0	0	0	0	0	0	0	0	0	0	0	8	0	0	0	24	0	0	0	0	0	0	0	0	0	0	66	0	0	0	0	0	0	0	0	50	0	0	1	0	0	0
Otu0151	Bacteria(100)	"Proteobacteria"(100)	Alphaproteobacteria(100)	Rhizobiales(100)	Bradyrhizobiaceae(100)	Bradyrhizobium(88)	0	0	0	0	0	0	0	0	0	0	0	0	0	0	0	0	154	8	0	0	0	5	0	0	0	0	0	41	0	8	0	2	0	0	2	0	0	0	0	0	0	0	0
Otu0239	Bacteria(100)	Firmicutes(100)	Bacilli(100)	Bacillales(100)	Bacillales_unclassified(100)	Bacillales_unclassified(100)	0	0	0	0	0	0	0	0	0	0	0	0	0	0	0	0	0	0	0	0	0	0	0	0	0	0	0	0	0	0	0	0	0	0	0	0	0	11	0	0	0	0	1
Otu0121	Bacteria(100)	"Proteobacteria"(100)	Betaproteobacteria(100)	Neisseriales(100)	Neisseriaceae(100)	Neisseriaceae_unclassified(100)	0	0	0	0	0	0	0	0	0	0	0	0	0	0	44	0	18	0	0	0	0	11	57	19	0	0	68	0	6	0	0	0	0	0	0	0	13	0	0	0	0	0	1
Otu0242	Bacteria(100)	"Proteobacteria"(100)	Alphaproteobacteria(100)	Rhizobiales(100)	Methylobacteriaceae(82)	Microvirga(82)	0	0	0	0	0	0	0	0	0	0	0	0	0	0	0	0	0	0	0	0	0	46	0	0	0	0	0	41	0	0	0	0	0	0	0	0	0	0	0	0	0	0	0
Otu0177	Bacteria(100)	Bacteria_unclassified(100)	Bacteria_unclassified(100)	Bacteria_unclassified(100)	Bacteria_unclassified(100)	Bacteria_unclassified(100)	0	0	2	0	0	0	0	0	0	0	0	0	0	0	0	0	0	0	0	0	0	28	21	0	0	0	0	0	0	0	0	0	0	0	0	0	0	0	0	0	2	0	0
Otu0213	Bacteria(100)	"Proteobacteria"(100)	Betaproteobacteria(100)	Burkholderiales(100)	Burkholderiales_unclassified(81)	Burkholderiales_unclassified(81)	0	0	0	0	0	0	0	0	0	0	0	0	0	0	13	0	0	62	0	0	0	7	1	28	0	0	56	0	2	0	0	0	0	66	0	0	0	0	0	0	0	0	0
Otu0132	Bacteria(100)	Bacteria_unclassified(100)	Bacteria_unclassified(100)	Bacteria_unclassified(100)	Bacteria_unclassified(100)	Bacteria_unclassified(100)	0	0	0	0	0	0	0	0	0	0	0	0	0	0	24	46	0	0	0	0	0	36	1	0	0	43	0	0	0	0	0	0	0	4	0	23	22	0	0	0	12	5	16
Otu0187	Bacteria(100)	"Proteobacteria"(100)	Betaproteobacteria(100)	Burkholderiales(100)	Oxalobacteraceae(100)	Collimonas(85)	0	0	0	0	0	0	0	0	0	0	0	0	0	0	10	0	0	0	0	0	0	74	83	0	0	0	0	0	0	0	0	0	0	0	0	0	65	0	0	0	0	0	0
Otu0178	Bacteria(100)	Bacteria_unclassified(100)	Bacteria_unclassified(100)	Bacteria_unclassified(100)	Bacteria_unclassified(100)	Bacteria_unclassified(100)	0	0	0	0	0	0	0	0	0	0	0	0	0	0	2	0	0	37	0	0	0	16	11	0	0	0	0	0	0	5	0	0	0	13	0	0	65	0	0	0	0	0	19
Otu0234	Bacteria(100)	Bacteria_unclassified(100)	Bacteria_unclassified(100)	Bacteria_unclassified(100)	Bacteria_unclassified(100)	Bacteria_unclassified(100)	0	0	0	0	0	0	0	0	0	0	0	0	0	0	0	0	0	8	0	0	0	2	0	23	0	0	0	0	11	0	0	0	0	0	0	9	0	0	0	0	0	0	0
Otu0228	Bacteria(100)	"Acidobacteria"(100)	Acidobacteria_Gp6(100)	Acidobacteria_Gp6_order_incertae_sedis(100)	Acidobacteria_Gp6_family_incertae_sedis(100)	Gp6(100)	0	0	0	0	0	0	0	0	0	0	0	0	0	0	0	0	0	0	0	0	0	3	39	0	0	0	0	0	0	0	0	0	0	0	0	0	0	0	0	0	0	0	0
Otu0143	Bacteria(100)	"Actinobacteria"(100)	Actinobacteria(100)	Actinomycetales(100)	Nocardiaceae(100)	Rhodococcus(100)	0	0	0	0	0	0	0	0	0	0	0	0	0	0	0	0	0	33	0	0	0	0	0	0	0	0	0	45	0	0	0	0	0	0	0	0	29	0	0	0	0	0	0
Otu0223	Bacteria(100)	"Bacteroidetes"(100)	Flavobacteria(100)	"Flavobacteriales"(100)	Flavobacteriaceae(100)	Flavobacterium(100)	0	0	0	0	0	0	0	0	0	0	0	0	0	0	21	0	0	0	0	0	0	114	45	0	0	0	0	0	0	0	0	0	0	0	0	0	0	0	0	0	0	11	0
Otu0257	Bacteria(100)	"Proteobacteria"(100)	Gammaproteobacteria(100)	Pseudomonadales(100)	Moraxellaceae(100)	Psychrobacter(100)	66	0	0	0	0	17	0	0	0	0	0	0	0	0	0	0	0	0	0	0	0	35	0	0	0	0	0	0	0	0	0	0	0	0	0	0	14	0	0	0	0	0	0
Otu0259	Bacteria(100)	Bacteria_unclassified(59)	Bacteria_unclassified(59)	Bacteria_unclassified(59)	Bacteria_unclassified(59)	Bacteria_unclassified(59)	0	0	0	0	0	0	0	0	0	0	0	0	0	0	0	0	0	0	2	0	0	77	0	0	0	0	0	0	0	0	0	0	0	0	0	0	0	11	0	0	6	0	0
Otu0241	Bacteria(100)	"Proteobacteria"(100)	Alphaproteobacteria(100)	Rhizobiales(100)	Phyllobacteriaceae(85)	Phyllobacteriaceae_unclassified(84)	0	0	0	0	0	0	0	0	0	0	0	0	0	0	0	0	0	0	0	0	0	0	0	0	0	0	0	0	0	0	0	0	0	0	0	0	0	0	0	0	0	0	0
Otu0264	Bacteria(100)	"Chloroflexi"(100)	Thermomicrobia(93)	Thermomicrobia_unclassified(91)	Thermomicrobia_unclassified(91)	Thermomicrobia_unclassified(91)	0	0	0	0	0	0	0	0	0	0	0	0	0	0	0	0	0	0	1	0	0	27	0	0	0	0	0	0	0	0	0	1	0	0	0	0	0	11	0	0	0	0	0
Otu0170	Bacteria(100)	OD1(100)	OD1_class_incertae_sedis(100)	OD1_order_incertae_sedis(100)	OD1_family_incertae_sedis(100)	OD1_genus_incertae_sedis(100)	0	0	0	0	0	0	0	0	0	0	0	0	0	0	21	0	0	7	0	0	0	4	22	0	0	7	72	0	8	2	23	0	0	39	0	8	0	0	0	0	0	9	0
Otu0190	Bacteria(100)	Bacteria_unclassified(100)	Bacteria_unclassified(100)	Bacteria_unclassified(100)	Bacteria_unclassified(100)	Bacteria_unclassified(100)	0	0	0	0	0	0	0	0	0	0	0	0	0	0	9	0	3	23	0	0	0	4	52	0	0	2	0	0	0	0	0	0	0	9	0	0	97	0	0	0	0	0	0
Otu0266	Bacteria(100)	"Actinobacteria"(100)	Actinobacteria(100)	Actinomycetales(100)	Microbacteriaceae(100)	Leucobacter(97)	0	0	0	0	0	0	0	0	0	0	0	0	0	0	0	0	0	3	0	0	0	0	0	0	0	0	0	1	0	0	0	0	0	0	0	0	0	0	0	0	0	0	9
Otu0221	Bacteria(100)	"Proteobacteria"(100)	Gammaproteobacteria(100)	Legionellales(100)	Legionellaceae(100)	Legionella(100)	0	0	0	0	0	0	0	0	0	0	0	0	0	0	16	0	0	41	0	0	0	3	0	0	0	0	0	0	1	0	0	0	0	87	0	0	0	0	0	0	0	0	0
Otu0238	Bacteria(100)	Bacteria_unclassified(100)	Bacteria_unclassified(100)	Bacteria_unclassified(100)	Bacteria_unclassified(100)	Bacteria_unclassified(100)	0	0	18	0	0	0	0	0	0	0	0	0	0	0	30	0	0	0	0	0	0	9	0	0	0	0	57	0	8	0	0	0	0	0	0	9	51	0	0	0	0	0	0
Otu0205	Bacteria(100)	"Proteobacteria"(100)	Alphaproteobacteria(100)	Sphingomonadales(100)	Sphingomonadaceae(100)	Sphingomonas(82)	0	0	0	0	0	0	0	0	0	66	0	0	0	0	13	0	0	3	0	0	0	44	0	0	0	0	1	0	0	0	1	0	0	38	0	0	37	0	0	0	0	0	0
Otu0212	Bacteria(100)	"Actinobacteria"(100)	Actinobacteria(100)	Actinomycetales(100)	Microbacteriaceae(99)	Microbacteriaceae_unclassified(99)	0	0	11	0	1	25	65	0	0	56	0	0	0	0	3	0	0	0	0	0	0	3	0	0	0	0	0	0	0	0	0	0	0	0	0	0	18	0	0	0	0	0	0
Otu0216	Bacteria(100)	"Bacteroidetes"(100)	Flavobacteria(100)	"Flavobacteriales"(100)	Flavobacteriaceae(100)	Chryseobacterium(100)	0	0	0	0	0	0	0	0	0	0	0	0	0	2	1	0	0	0	0	0	0	31	165	7	0	5	0	0	0	1	0	0	0	0	0	0	0	0	0	0	0	0	0
Otu0280	Bacteria(100)	Bacteria_unclassified(100)	Bacteria_unclassified(100)	Bacteria_unclassified(100)	Bacteria_unclassified(100)	Bacteria_unclassified(100)	0	0	0	0	0	0	0	0	0	0	0	0	0	0	0	0	0	0	0	0	0	39	0	0	0	0	0	0	0	0	0	0	0	1	0	0	0	0	0	0	0	0	0
Otu0271	Bacteria(100)	Firmicutes(100)	Bacilli(100)	Bacillales(100)	Paenibacillaceae_1(100)	Paenibacillaceae_1_unclassified(100)	0	0	0	4	0	0	0	0	19	0	0	0	0	0	0	0	0	0	0	0	0	45	14	21	0	0	27	9	1	9	19	0	6	0	0	0	0	0	15	1	0	0	0
Otu0244	Bacteria(100)	"Bacteroidetes"(100)	"Sphingobacteria"(100)	"Sphingobacteriales"(100)	Sphingobacteriaceae(100)	Pedobacter(100)	0	0	0	0	0	0	0	0	0	0	0	0	0	0	0	20	87	50	0	0	0	29	0	0	0	0	0	0	0	0	0	0	0	0	0	0	0	0	0	0	0	0	7
Otu0289	Bacteria(100)	"Actinobacteria"(100)	Actinobacteria(100)	Actinomycetales(100)	Actinomycetales_unclassified(100)	Actinomycetales_unclassified(100)	0	0	0	0	0	0	0	0	0	0	0	0	0	0	0	0	0	0	0	0	0	5	0	0	0	0	0	0	0	0	0	0	0	0	0	0	0	0	0	0	0	0	0
Otu0290	Bacteria(100)	Firmicutes(100)	Bacilli(100)	Bacillales(100)	Bacillaceae_2(100)	Bacillaceae_2_unclassified(100)	0	0	0	0	0	0	0	0	0	0	0	0	0	0	0	0	0	0	0	0	0	0	0	0	0	0	0	0	0	0	0	0	0	0	0	0	0	4	0	0	0	0	0
Otu0283	Bacteria(100)	"Bacteroidetes"(100)	Flavobacteria(100)	"Flavobacteriales"(100)	Flavobacteriaceae(100)	Flavobacteriaceae_unclassified(78)	0	0	0	0	0	0	0	0	0	0	0	6	0	0	0	0	0	30	0	0	0	74	63	0	0	0	0	9	4	0	0	0	0	0	0	0	0	0	0	0	0	11	0
Otu0211	Bacteria(100)	"Bacteroidetes"(100)	Flavobacteria(100)	"Flavobacteriales"(100)	Flavobacteriaceae(100)	Chryseobacterium(100)	0	0	0	0	0	0	0	0	0	0	0	0	0	1	0	0	0	7	0	0	0	3	141	14	0	6	9	0	5	0	0	0	0	0	0	0	0	0	0	0	0	4	0
Otu0172	Bacteria(100)	Bacteria_unclassified(100)	Bacteria_unclassified(100)	Bacteria_unclassified(100)	Bacteria_unclassified(100)	Bacteria_unclassified(100)	0	0	0	0	0	0	0	0	0	0	0	0	0	2	24	0	0	3	0	0	0	9	27	0	0	7	0	0	0	28	0	0	0	0	1	20	29	0	0	0	0	0	0
Otu0284	Bacteria(100)	"Actinobacteria"(100)	Actinobacteria(100)	Actinomycetales(100)	Nocardiopsaceae(100)	Nocardiopsis(100)	0	0	0	0	0	0	0	0	0	0	0	0	0	3	0	0	0	0	6	0	0	2	0	0	0	0	0	0	0	0	0	0	0	0	1	0	0	0	0	0	0	0	0
Otu0282	Bacteria(100)	"Bacteroidetes"(100)	"Sphingobacteria"(100)	"Sphingobacteriales"(100)	Cytophagaceae(100)	Emticicia(100)	0	0	0	0	0	0	0	0	0	0	0	0	0	0	21	0	0	52	0	0	0	36	0	0	0	0	0	90	0	0	0	0	0	0	0	0	0	0	0	0	0	0	0
Otu0182	Bacteria(100)	"Proteobacteria"(100)	Betaproteobacteria(100)	Burkholderiales(100)	Burkholderiaceae(100)	Burkholderia(100)	0	0	0	0	0	0	0	0	0	0	0	0	0	0	14	0	0	51	0	0	0	50	20	0	0	0	0	15	1	16	0	0	0	0	0	0	0	0	28	0	0	0	0
Otu0173	Bacteria(100)	"Proteobacteria"(100)	Alphaproteobacteria(100)	Sphingomonadales(100)	Sphingomonadaceae(100)	Sphingomonadaceae_unclassified(92)	0	0	0	0	1	0	0	0	0	7	0	0	0	0	8	0	1	8	0	0	0	58	9	0	0	0	0	0	12	0	0	0	0	0	4	0	73	10	0	0	0	0	0
Otu0208	Bacteria(100)	Bacteria_unclassified(100)	Bacteria_unclassified(100)	Bacteria_unclassified(100)	Bacteria_unclassified(100)	Bacteria_unclassified(100)	0	0	0	0	0	0	0	0	0	0	0	0	0	0	11	0	0	0	0	0	0	2	80	0	0	0	0	0	0	24	0	0	44	0	0	24	0	0	0	0	0	0	0
Otu0277	Bacteria(100)	"Proteobacteria"(100)	Alphaproteobacteria(100)	Sphingomonadales(100)	Sphingomonadaceae(100)	Sphingomonas(100)	0	0	0	0	0	0	0	0	0	0	0	0	0	0	5	0	0	0	0	0	0	19	0	0	0	0	0	0	0	0	0	0	5	0	0	0	0	0	0	0	0	0	154
Otu0279	Bacteria(100)	"Proteobacteria"(100)	Alphaproteobacteria(100)	Rhodobacterales(100)	Rhodobacteraceae(100)	Rhodobacteraceae_unclassified(100)	0	0	0	0	0	0	0	0	0	0	25	0	0	0	0	25	0	19	14	0	0	5	95	0	0	0	0	0	0	0	0	0	0	0	0	0	0	0	0	0	0	0	0
Otu0295	Bacteria(100)	Firmicutes(100)	Clostridia(100)	Clostridiales(100)	Clostridiaceae_1(100)	Clostridiaceae_1_unclassified(100)	0	0	0	3	0	0	0	0	0	35	0	16	0	0	0	0	0	65	4	0	0	42	13	0	0	0	0	0	0	0	0	0	0	0	0	0	0	7	0	0	0	0	0
Otu0175	Bacteria(100)	"Actinobacteria"(100)	Actinobacteria(100)	Actinomycetales(100)	Micrococcaceae(100)	Rothia(100)	0	0	0	0	0	0	0	0	0	0	0	0	0	0	7	6	0	0	0	0	28	0	40	0	1	11	49	0	0	0	0	0	0	0	0	0	0	0	0	0	0	0	0
Otu0302	Bacteria(100)	Bacteria_unclassified(100)	Bacteria_unclassified(100)	Bacteria_unclassified(100)	Bacteria_unclassified(100)	Bacteria_unclassified(100)	0	0	0	0	0	0	0	0	0	0	0	0	0	0	0	0	0	0	0	0	0	193	0	0	0	0	0	0	0	0	0	0	0	0	0	0	0	0	0	0	0	0	0
Otu0200	Bacteria(100)	Bacteria_unclassified(100)	Bacteria_unclassified(100)	Bacteria_unclassified(100)	Bacteria_unclassified(100)	Bacteria_unclassified(100)	0	0	0	0	0	0	0	0	0	0	0	0	0	0	23	0	0	0	0	0	3	0	79	0	0	6	0	0	0	0	0	0	0	0	0	29	45	0	0	0	0	0	0
Otu0215	Bacteria(100)	"Proteobacteria"(100)	Alphaproteobacteria(100)	Rhizobiales(100)	Methylobacteriaceae(100)	Methylobacterium(100)	0	0	0	0	0	0	0	0	0	0	0	0	0	0	3	0	42	7	0	0	0	14	31	0	0	0	35	0	13	0	0	1	0	0	0	0	0	4	0	0	0	8	0
Otu0291	Bacteria(100)	"Bacteroidetes"(100)	"Sphingobacteria"(100)	"Sphingobacteriales"(100)	Chitinophagaceae(97)	Chitinophagaceae_unclassified(97)	0	0	0	0	14	0	0	71	10	11	0	0	0	0	6	0	0	21	0	0	0	33	0	0	0	0	0	0	0	0	0	0	0	0	0	0	16	0	0	0	0	0	0
Otu0231	Bacteria(100)	"Proteobacteria"(100)	Alphaproteobacteria(100)	Rhizobiales(100)	Hyphomicrobiaceae(78)	Hyphomicrobium(63)	0	0	0	0	0	0	0	0	0	0	0	0	0	0	0	0	0	0	7	0	0	41	25	0	0	1	2	0	0	0	0	0	0	0	0	0	0	0	0	0	0	1	0
Otu0250	Bacteria(100)	"Actinobacteria"(100)	Actinobacteria(100)	Actinomycetales(100)	Nocardioidaceae(100)	Nocardioides(100)	0	0	0	0	0	0	0	0	0	0	0	0	0	0	0	0	0	0	0	0	0	0	0	0	0	0	0	0	0	0	0	0	0	0	0	0	0	0	0	0	0	0	0
Otu0232	Bacteria(100)	"Actinobacteria"(100)	Actinobacteria(100)	Actinomycetales(100)	Nocardioidaceae(100)	Nocardioides(100)	0	0	0	0	0	0	0	0	0	0	0	5	10	0	0	0	0	0	5	0	0	0	0	0	0	5	0	2	0	0	0	0	5	0	0	0	0	8	0	0	0	0	0
Otu0207	Bacteria(100)	"Proteobacteria"(100)	Alphaproteobacteria(100)	Caulobacterales(100)	Caulobacteraceae(100)	Brevundimonas(100)	0	0	0	0	0	0	0	0	0	0	0	0	0	0	4	0	0	0	0	0	0	0	0	0	0	0	20	0	0	0	0	1	0	0	3	0	149	0	0	0	0	0	0
Otu0185	Bacteria(100)	"Proteobacteria"(100)	Betaproteobacteria(100)	Betaproteobacteria_unclassified(100)	Betaproteobacteria_unclassified(100)	Betaproteobacteria_unclassified(100)	0	0	0	0	0	0	0	0	0	0	0	0	0	0	11	2	0	31	0	0	0	0	93	0	0	0	0	0	0	0	0	0	0	0	0	0	18	0	0	0	0	5	0
Otu0278	Bacteria(100)	Bacteria_unclassified(100)	Bacteria_unclassified(100)	Bacteria_unclassified(100)	Bacteria_unclassified(100)	Bacteria_unclassified(100)	0	0	0	0	0	0	0	0	0	0	0	0	0	0	22	45	0	25	0	0	22	7	6	0	0	0	0	0	0	0	0	0	0	15	0	0	0	0	0	0	0	3	0
Otu0296	Bacteria(100)	"Proteobacteria"(100)	Gammaproteobacteria(100)	Alteromonadales(97)	Alteromonadaceae(97)	Alishewanella(97)	0	0	7	0	0	0	0	0	0	0	0	0	0	0	0	0	0	0	0	0	0	0	0	0	0	0	0	0	0	0	0	0	0	0	0	0	0	23	0	0	0	0	0
Otu0194	Bacteria(100)	OD1(83)	OD1_class_incertae_sedis(83)	OD1_order_incertae_sedis(83)	OD1_family_incertae_sedis(83)	OD1_genus_incertae_sedis(83)	0	0	0	0	0	0	0	0	0	0	0	0	0	0	5	0	4	11	0	0	31	0	24	0	0	0	0	0	0	0	0	0	0	0	0	16	37	2	0	0	0	7	0
Otu0202	Bacteria(100)	"Actinobacteria"(100)	Actinobacteria(100)	Actinomycetales(100)	Micrococcaceae(100)	Arthrobacter(100)	0	0	0	0	0	1	0	0	0	0	0	0	0	0	0	10	0	0	0	0	0	16	29	0	0	0	0	0	1	0	0	0	0	18	0	25	0	0	0	0	0	0	0
Otu0324	Bacteria(100)	"Verrucomicrobia"(100)	Spartobacteria(100)	Spartobacteria_order_incertae_sedis(100)	Spartobacteria_family_incertae_sedis(100)	Spartobacteria_genera_incertae_sedis(100)	0	0	0	0	0	0	0	0	0	0	0	0	0	0	0	0	0	0	0	0	0	0	0	0	0	0	0	0	0	0	0	0	0	0	0	0	0	0	0	0	0	0	0
Otu0204	Bacteria(100)	Firmicutes(100)	Clostridia(100)	Clostridiales(100)	Clostridiaceae_1(100)	Clostridium_sensu_stricto(100)	0	0	0	0	0	0	0	0	0	0	0	0	0	0	0	0	0	10	0	0	0	2	0	0	0	0	0	0	0	0	0	0	0	0	0	0	0	0	0	0	15	0	0
Otu0304	Bacteria(100)	Firmicutes(100)	Clostridia(100)	Clostridiales(100)	Peptostreptococcaceae(100)	Clostridium_XI(100)	0	0	0	0	0	0	0	0	0	0	0	0	0	0	0	0	0	13	0	0	0	0	0	0	0	0	0	0	0	0	0	0	0	0	0	0	143	0	0	0	0	0	0
Otu0322	Bacteria(100)	Firmicutes(100)	Clostridia(100)	Clostridiales(100)	Clostridiales_unclassified(100)	Clostridiales_unclassified(100)	0	0	0	0	0	0	0	0	0	0	0	0	0	0	0	0	0	0	0	0	0	21	0	0	0	0	0	0	0	0	0	0	0	0	0	0	0	0	0	0	9	0	0
Otu0317	Bacteria(100)	Firmicutes(100)	Erysipelotrichia(100)	Erysipelotrichales(100)	Erysipelotrichaceae(100)	Turicibacter(100)	0	0	0	0	0	0	0	0	0	0	0	0	0	0	0	0	0	0	2	0	0	0	0	0	0	0	0	0	0	0	0	0	0	0	0	0	0	3	0	0	3	0	0
Otu0246	Bacteria(100)	OD1(72)	OD1_class_incertae_sedis(72)	OD1_order_incertae_sedis(72)	OD1_family_incertae_sedis(72)	OD1_genus_incertae_sedis(72)	0	0	0	0	0	0	0	0	0	0	0	0	0	0	0	62	0	0	0	0	0	2	0	0	0	0	0	0	0	0	0	0	0	0	0	0	31	0	0	0	0	0	0
Otu0321	Bacteria(100)	Bacteria_unclassified(67)	Bacteria_unclassified(67)	Bacteria_unclassified(67)	Bacteria_unclassified(67)	Bacteria_unclassified(67)	0	0	0	0	0	0	0	0	0	0	0	0	0	0	0	0	25	0	0	0	0	21	41	0	0	0	0	7	0	4	2	0	0	0	2	0	4	0	0	0	0	0	0
Otu0328	Bacteria(100)	"Proteobacteria"(100)	Alphaproteobacteria(100)	Sphingomonadales(100)	Sphingomonadaceae(100)	Sphingomonas(61)	0	0	0	0	0	0	0	0	0	0	0	0	0	0	21	20	0	0	0	0	0	16	0	0	0	0	60	0	0	0	0	0	0	50	0	0	0	0	0	0	0	0	0
Otu0217	Bacteria(100)	"Actinobacteria"(100)	Actinobacteria(100)	Actinomycetales(100)	Actinomycetaceae(100)	Actinomyces(100)	0	0	0	0	0	0	0	0	0	0	0	0	0	0	0	0	5	0	0	0	0	0	0	0	0	48	58	0	0	0	0	0	0	0	0	0	0	0	0	0	0	0	0
Otu0269	Bacteria(100)	"Proteobacteria"(100)	Alphaproteobacteria(100)	Rhizobiales(100)	Rhizobiales_unclassified(98)	Rhizobiales_unclassified(98)	0	0	0	0	0	0	0	0	0	0	0	0	0	0	0	0	5	0	3	0	0	10	0	0	0	4	0	0	0	0	0	0	0	41	0	0	0	10	0	0	3	4	0
Otu0227	Bacteria(100)	Bacteria_unclassified(100)	Bacteria_unclassified(100)	Bacteria_unclassified(100)	Bacteria_unclassified(100)	Bacteria_unclassified(100)	0	0	0	0	0	0	0	0	0	0	0	0	0	0	0	0	0	25	0	0	0	15	20	0	0	11	0	85	0	0	0	0	0	0	0	0	0	0	0	0	0	0	0
Otu0307	Bacteria(100)	"Proteobacteria"(100)	Betaproteobacteria(100)	Neisseriales(100)	Neisseriaceae(100)	Deefgea(100)	0	0	0	0	0	22	0	0	0	0	0	0	0	0	3	31	0	0	0	0	0	109	0	0	0	0	0	0	0	0	0	0	0	0	0	0	0	0	0	0	0	0	0
Otu0253	Bacteria(100)	"Actinobacteria"(100)	Actinobacteria(100)	Actinomycetales(100)	Microbacteriaceae(55)	Microbacteriaceae_unclassified(55)	0	0	0	0	0	0	0	0	0	5	0	0	0	0	24	0	22	0	0	0	0	11	7	0	0	0	0	0	14	0	0	0	0	0	0	0	74	0	0	0	0	0	0
Otu0119	Bacteria(100)	"Proteobacteria"(100)	Alphaproteobacteria(100)	Sphingomonadales(100)	Sphingomonadaceae(100)	Sphingomonas(100)	0	0	0	0	0	0	0	0	0	0	0	0	1	0	0	0	41	0	0	0	1	6	0	1	0	30	0	0	10	2	0	0	0	0	0	0	0	8	0	0	0	0	0
Otu0341	Bacteria(100)	Firmicutes(100)	Clostridia(100)	Clostridiales(100)	Clostridiales_unclassified(100)	Clostridiales_unclassified(100)	0	0	0	0	0	0	0	0	0	0	0	0	0	0	0	0	0	0	0	0	0	2	0	0	0	0	0	0	0	0	0	0	0	0	0	0	0	0	0	0	0	0	36
Otu0245	Bacteria(100)	Firmicutes(100)	Clostridia(100)	Clostridiales(100)	Clostridiaceae_1(100)	Clostridium_sensu_stricto(95)	0	0	0	0	0	0	0	0	0	0	0	2	0	0	0	0	0	0	0	0	0	0	0	0	0	0	0	0	0	0	0	0	0	0	0	17	0	0	0	0	0	0	0
Otu0319	Bacteria(100)	Firmicutes(100)	Bacilli(100)	Bacillales(100)	Bacillaceae_2(100)	Lentibacillus(96)	0	0	0	0	0	0	0	0	0	0	0	0	0	0	0	0	0	0	0	0	0	30	0	0	0	0	0	0	0	0	0	0	7	0	0	0	0	0	0	0	0	0	0
Otu0342	Bacteria(100)	"Proteobacteria"(100)	Alphaproteobacteria(100)	Rhodospirillales(100)	Rhodospirillaceae(100)	Magnetospirillum(100)	0	0	0	0	0	0	0	0	0	0	0	0	0	0	6	0	0	18	0	0	0	0	105	0	0	0	0	0	2	0	0	0	0	0	0	0	19	0	0	0	0	0	0
Otu0355	Bacteria(100)	Firmicutes(100)	Clostridia(100)	Clostridiales(100)	Ruminococcaceae(100)	Ruminococcus(100)	0	0	0	0	0	0	0	0	0	0	0	0	0	0	0	0	0	0	0	0	0	0	0	0	0	0	0	0	0	0	0	0	0	0	0	0	0	0	0	0	0	0	0
Otu0288	Bacteria(100)	"Planctomycetes"(100)	"Planctomycetacia"(100)	Planctomycetales(100)	Planctomycetaceae(100)	Planctomyces(96)	0	0	0	0	0	0	0	0	0	0	0	0	0	0	43	0	0	0	0	0	0	29	19	0	0	47	0	0	0	0	0	0	0	0	0	0	0	0	0	0	0	0	0
Otu0297	Bacteria(100)	Bacteria_unclassified(100)	Bacteria_unclassified(100)	Bacteria_unclassified(100)	Bacteria_unclassified(100)	Bacteria_unclassified(100)	0	0	0	0	0	0	0	0	0	0	0	0	0	0	0	0	0	85	0	0	0	22	0	0	0	0	0	0	17	0	0	0	0	0	0	0	0	0	0	0	18	0	0
Otu0293	Bacteria(100)	"Actinobacteria"(100)	Actinobacteria(100)	Actinomycetales(100)	Geodermatophilaceae(100)	Blastococcus(100)	0	0	0	0	0	0	0	0	0	0	0	0	0	0	0	0	0	0	0	0	0	13	0	0	1	0	0	0	0	1	0	0	0	0	0	0	0	0	0	0	5	0	0
Otu0275	Bacteria(100)	Bacteria_unclassified(100)	Bacteria_unclassified(100)	Bacteria_unclassified(100)	Bacteria_unclassified(100)	Bacteria_unclassified(100)	0	0	0	0	0	0	0	0	0	0	0	0	0	0	9	0	0	0	0	0	0	22	0	0	0	0	4	0	12	0	0	0	0	43	0	0	50	0	0	0	6	0	0
Otu0181	Bacteria(100)	"Actinobacteria"(100)	Actinobacteria(100)	Actinomycetales(100)	Microbacteriaceae(100)	Microbacteriaceae_unclassified(57)	0	0	0	0	0	0	0	0	3	0	0	0	0	0	0	0	49	0	0	0	0	0	0	0	0	21	0	0	0	0	0	0	0	0	0	8	0	0	0	0	0	0	0
Otu0318	Bacteria(100)	"Actinobacteria"(100)	Actinobacteria(100)	Actinomycetales(100)	Tsukamurellaceae(100)	Tsukamurella(100)	0	0	8	0	0	0	0	0	0	0	0	0	0	0	0	0	0	20	0	0	0	0	0	0	0	0	0	0	0	0	0	0	0	0	0	0	47	0	0	0	0	0	0
Otu0247	Bacteria(100)	"Planctomycetes"(100)	"Planctomycetacia"(100)	Planctomycetales(100)	Planctomycetaceae(100)	Planctomycetaceae_unclassified(85)	0	0	0	0	0	0	0	0	0	0	0	0	0	0	0	14	0	0	0	0	0	0	24	0	0	0	0	0	0	0	0	0	0	29	7	0	0	0	0	0	0	0	0
Otu0367	Bacteria(100)	Firmicutes(100)	Bacilli(100)	Bacillales(100)	Staphylococcaceae(100)	Staphylococcaceae_unclassified(58)	0	0	0	0	0	0	0	0	0	0	0	5	0	0	0	0	0	0	1	0	0	0	0	0	0	0	11	0	0	0	0	0	0	0	0	0	0	0	0	0	0	0	0
Otu0285	Bacteria(100)	"Proteobacteria"(100)	Gammaproteobacteria(100)	Chromatiales(100)	Chromatiaceae(100)	Rheinheimera(100)	0	0	0	0	0	0	0	0	0	0	0	0	0	0	0	0	0	0	0	0	0	23	6	0	6	66	0	0	0	0	0	0	0	23	0	0	0	0	0	0	0	0	0
Otu0306	Bacteria(100)	Bacteria_unclassified(100)	Bacteria_unclassified(100)	Bacteria_unclassified(100)	Bacteria_unclassified(100)	Bacteria_unclassified(100)	0	0	0	0	0	0	0	0	0	0	0	0	0	0	8	0	0	39	0	0	0	31	0	0	0	0	26	0	0	0	0	0	0	33	0	0	2	0	0	0	0	0	0
Otu0344	Bacteria(100)	Bacteria_unclassified(100)	Bacteria_unclassified(100)	Bacteria_unclassified(100)	Bacteria_unclassified(100)	Bacteria_unclassified(100)	0	0	0	0	0	0	0	0	0	0	0	0	0	0	98	0	0	0	0	0	0	34	0	0	10	0	0	0	0	0	0	0	0	0	0	0	0	0	0	0	0	0	0
Otu0373	Bacteria(100)	"Proteobacteria"(100)	Deltaproteobacteria(100)	Myxococcales(100)	Nannocystaceae(100)	Nannocystis(100)	0	0	0	0	0	0	0	0	0	0	0	0	0	0	0	0	0	0	0	0	0	0	0	0	0	0	0	0	0	0	0	0	0	0	0	0	0	0	0	0	0	0	0
Otu0005	Bacteria(100)	Firmicutes(100)	Clostridia(100)	Clostridiales(100)	Clostridiaceae_1(100)	Clostridium_sensu_stricto(100)	0	0	0	0	0	0	0	0	0	0	0	0	0	0	2	0	0	0	4	0	0	0	1	0	0	0	0	0	0	0	0	0	0	0	0	2	5	6	0	0	0	0	0
Otu0378	Bacteria(100)	Firmicutes(100)	Bacilli(100)	Lactobacillales(100)	Streptococcaceae(100)	Lactococcus(100)	0	0	0	0	0	5	0	0	0	1	0	0	0	0	0	0	0	0	0	0	0	16	0	0	0	0	0	0	0	0	0	0	0	0	0	0	0	3	4	0	0	0	14
Otu0381	Bacteria(100)	Bacteria_unclassified(100)	Bacteria_unclassified(100)	Bacteria_unclassified(100)	Bacteria_unclassified(100)	Bacteria_unclassified(100)	0	0	0	0	0	0	0	0	0	0	0	0	0	0	0	0	0	140	0	0	0	0	0	0	0	0	0	0	0	0	0	0	0	0	0	0	0	0	0	0	0	0	0
Otu0354	Bacteria(100)	OD1(100)	OD1_class_incertae_sedis(100)	OD1_order_incertae_sedis(100)	OD1_family_incertae_sedis(100)	OD1_genus_incertae_sedis(100)	0	0	0	0	0	0	0	0	0	0	0	0	0	0	0	0	0	42	0	0	0	0	66	0	0	0	3	0	0	0	0	0	0	19	0	0	0	0	0	0	0	0	2
Otu0382	Bacteria(100)	"Verrucomicrobia"(95)	"Verrucomicrobia"_unclassified(95)	"Verrucomicrobia"_unclassified(95)	"Verrucomicrobia"_unclassified(95)	"Verrucomicrobia"_unclassified(95)	0	0	8	0	0	11	0	0	0	30	0	0	0	0	0	14	0	0	0	0	0	0	0	0	0	0	0	0	0	0	0	0	0	0	0	0	0	0	0	0	0	0	0
Otu0338	Bacteria(100)	Firmicutes(100)	Bacilli(100)	Bacillales(100)	Bacillales_Incertae_Sedis_XI(100)	Gemella(100)	0	0	0	0	0	0	0	0	0	0	0	0	0	0	0	30	0	0	0	0	0	2	0	0	10	3	0	0	0	2	0	0	0	0	0	0	0	0	0	0	0	0	0
Otu0389	Bacteria(100)	Firmicutes(100)	Bacilli(100)	Lactobacillales(100)	Lactobacillaceae(100)	Pediococcus(55)	0	0	0	0	0	0	0	0	0	0	0	0	0	0	0	0	4	0	0	0	0	0	0	0	0	0	1	0	0	0	0	0	0	0	0	0	0	0	0	0	0	0	0
Otu0392	Bacteria(100)	"Bacteroidetes"(100)	"Bacteroidia"(100)	"Bacteroidales"(100)	"Prevotellaceae"(100)	Prevotella(100)	0	0	0	0	0	0	0	0	0	0	0	0	0	0	0	0	0	0	0	0	0	37	0	0	0	0	0	0	0	6	0	0	0	0	0	0	0	0	0	0	0	0	0
Otu0329	Bacteria(100)	SR1(100)	SR1_class_incertae_sedis(100)	SR1_order_incertae_sedis(100)	SR1_family_incertae_sedis(100)	SR1_genus_incertae_sedis(100)	0	0	0	0	0	0	0	0	0	0	0	0	0	0	0	0	0	0	0	0	0	76	0	0	0	0	0	0	0	0	0	0	0	0	0	0	36	0	0	0	0	0	0
Otu0251	Bacteria(100)	"Verrucomicrobia"(100)	Verrucomicrobiae(100)	Verrucomicrobiales(100)	Verrucomicrobiaceae(100)	Luteolibacter(100)	0	0	39	0	0	0	0	0	0	0	0	0	0	0	27	0	0	5	0	0	0	3	0	0	0	0	0	42	0	11	0	0	0	0	0	1	0	0	0	0	0	0	0
Otu0380	Bacteria(100)	"Actinobacteria"(100)	Actinobacteria(100)	Nitriliruptorales(100)	Nitriliruptoraceae(100)	Nitriliruptor(100)	0	0	0	0	0	0	0	0	0	0	0	0	0	0	0	0	0	0	10	0	0	104	0	0	0	0	0	0	0	0	0	0	0	0	0	0	0	0	0	0	0	0	0
Otu0397	Bacteria(100)	"Actinobacteria"(100)	Actinobacteria(100)	Actinobacteria_unclassified(100)	Actinobacteria_unclassified(100)	Actinobacteria_unclassified(100)	0	0	0	0	0	0	0	0	0	0	0	0	0	0	0	0	0	0	0	0	0	107	0	0	0	0	0	0	0	0	0	0	0	0	0	0	0	0	0	0	17	0	0
Otu0180	Bacteria(100)	"Proteobacteria"(100)	Gammaproteobacteria(100)	Pseudomonadales(100)	Pseudomonadaceae(100)	Pseudomonas(100)	0	0	0	0	0	0	0	0	0	0	0	0	0	0	18	0	29	0	0	0	0	0	0	0	0	10	0	0	1	2	0	0	0	0	3	25	0	0	0	0	0	0	0
Otu0298	Bacteria(100)	"Bacteroidetes"(100)	"Sphingobacteria"(100)	"Sphingobacteriales"(100)	Cytophagaceae(100)	Arcicella(78)	0	0	0	0	7	0	15	0	0	0	0	0	0	0	0	9	0	0	0	0	0	5	51	0	0	0	0	0	27	0	0	0	0	0	0	0	0	0	0	0	0	0	0
Otu0398	Bacteria(100)	"Planctomycetes"(100)	"Planctomycetacia"(100)	Planctomycetales(100)	Planctomycetaceae(100)	Planctomyces(100)	0	0	0	0	0	0	0	0	0	0	0	0	0	0	0	0	0	0	0	0	0	0	132	0	0	0	0	0	0	0	0	0	0	0	0	0	0	0	0	0	0	0	0
Otu0256	Bacteria(100)	"Proteobacteria"(100)	Gammaproteobacteria(100)	Gammaproteobacteria_unclassified(100)	Gammaproteobacteria_unclassified(100)	Gammaproteobacteria_unclassified(100)	0	0	0	0	0	0	0	0	0	0	0	0	0	0	0	0	0	0	0	0	0	67	0	0	0	0	0	0	2	0	0	0	0	0	0	0	0	0	0	0	0	25	0
Otu0356	Bacteria(100)	"Proteobacteria"(100)	Gammaproteobacteria(100)	Xanthomonadales(100)	Xanthomonadaceae(100)	Xanthomonadaceae_unclassified(77)	0	0	0	0	0	0	0	0	0	28	0	0	0	0	20	0	0	0	0	0	0	0	0	0	0	0	0	0	0	0	0	0	0	0	0	0	21	7	0	0	0	0	0
Otu0368	Bacteria(100)	"Bacteroidetes"(100)	"Sphingobacteria"(100)	"Sphingobacteriales"(100)	Sphingobacteriaceae(100)	Sphingobacterium(100)	0	0	0	0	0	0	0	0	0	0	59	0	0	0	0	0	0	0	0	0	0	24	0	0	0	0	0	7	0	21	0	0	0	0	0	0	0	0	0	0	0	0	0
Otu0401	Bacteria(100)	Bacteria_unclassified(76)	Bacteria_unclassified(76)	Bacteria_unclassified(76)	Bacteria_unclassified(76)	Bacteria_unclassified(76)	0	0	0	0	0	0	0	0	0	0	0	0	0	0	32	0	0	0	0	0	0	0	0	0	0	0	0	0	0	0	0	0	0	0	0	0	68	30	0	0	0	0	0
Otu0364	Bacteria(100)	"Proteobacteria"(100)	Betaproteobacteria(100)	Betaproteobacteria_unclassified(100)	Betaproteobacteria_unclassified(100)	Betaproteobacteria_unclassified(100)	0	0	0	0	0	0	0	0	0	0	0	0	0	0	17	0	0	0	0	0	0	28	5	0	0	0	6	0	0	0	0	0	0	0	0	0	58	0	0	0	0	0	0
Otu0403	Bacteria(100)	"Bacteroidetes"(100)	"Bacteroidia"(100)	"Bacteroidales"(100)	"Prevotellaceae"(100)	Prevotella(100)	0	0	0	0	0	0	0	0	0	0	0	0	0	0	0	0	0	0	0	0	19	0	0	0	0	28	69	0	0	0	0	0	0	0	0	0	0	0	0	0	0	0	0
Otu0404	Bacteria(100)	Firmicutes(100)	Bacilli(100)	Lactobacillales(100)	Lactobacillaceae(100)	Lactobacillus(93)	0	0	0	0	0	0	0	0	0	0	0	0	0	0	0	0	5	0	0	0	0	0	0	0	0	0	0	0	1	0	11	1	0	0	0	0	0	0	0	0	0	1	0
Otu0262	Bacteria(100)	"Proteobacteria"(100)	Alphaproteobacteria(100)	Caulobacterales(100)	Caulobacteraceae(100)	Brevundimonas(100)	0	0	0	0	0	0	0	0	0	0	0	0	0	0	0	0	11	0	0	0	0	3	0	0	0	71	0	0	0	0	0	0	0	0	12	0	0	0	0	0	0	0	7
Otu0303	Bacteria(100)	Bacteria_unclassified(100)	Bacteria_unclassified(100)	Bacteria_unclassified(100)	Bacteria_unclassified(100)	Bacteria_unclassified(100)	0	0	0	0	0	0	0	0	0	0	0	0	0	0	0	0	0	0	0	0	0	58	0	0	0	0	64	0	0	0	0	0	0	0	0	0	0	0	0	0	0	0	0
Otu0323	Bacteria(100)	"Proteobacteria"(100)	Gammaproteobacteria(100)	Pseudomonadales(100)	Pseudomonadaceae(100)	Pseudomonas(99)	0	0	0	0	0	0	0	0	0	0	0	0	0	0	0	0	0	0	0	0	0	36	1	3	0	0	0	0	0	0	0	0	0	0	0	0	0	0	0	0	0	0	0
Otu0410	Bacteria(100)	"Proteobacteria"(100)	Gammaproteobacteria(100)	Alteromonadales(100)	Shewanellaceae(100)	Shewanella(100)	0	0	0	0	0	0	0	0	0	0	0	0	0	0	4	0	0	0	0	0	0	0	0	0	0	0	0	0	0	0	0	0	0	0	0	0	0	0	0	0	0	0	0
Otu0411	Bacteria(100)	Bacteria_unclassified(100)	Bacteria_unclassified(100)	Bacteria_unclassified(100)	Bacteria_unclassified(100)	Bacteria_unclassified(100)	0	0	0	0	0	0	0	0	0	0	0	0	0	0	0	0	0	0	0	0	0	0	0	0	0	0	0	0	0	0	0	0	0	0	0	0	78	0	0	0	0	0	0
Otu0414	Bacteria(100)	"Actinobacteria"(100)	Actinobacteria(100)	Coriobacteriales(100)	Coriobacteriaceae(100)	Coriobacteriaceae_unclassified(100)	0	0	0	0	0	0	0	0	0	0	0	0	0	0	0	0	0	0	0	0	0	0	0	0	0	0	0	0	0	0	0	0	0	0	0	0	0	0	0	0	0	0	0
Otu0339	Bacteria(100)	"Nitrospira"(100)	"Nitrospira"(100)	"Nitrospirales"(100)	"Nitrospiraceae"(100)	Nitrospira(100)	0	0	0	0	0	0	0	0	0	0	0	0	0	0	0	0	0	0	0	0	0	11	114	0	0	0	0	0	0	0	0	0	0	0	0	0	0	0	0	0	0	0	0
Otu0358	Bacteria(100)	Bacteria_unclassified(100)	Bacteria_unclassified(100)	Bacteria_unclassified(100)	Bacteria_unclassified(100)	Bacteria_unclassified(100)	0	0	0	0	0	0	0	0	0	0	0	0	0	0	22	0	0	43	0	0	0	0	0	0	0	0	0	0	0	0	0	0	0	0	59	0	0	0	0	0	0	0	0
Otu0369	Bacteria(100)	"Proteobacteria"(100)	Betaproteobacteria(100)	Betaproteobacteria_unclassified(100)	Betaproteobacteria_unclassified(100)	Betaproteobacteria_unclassified(100)	0	0	0	0	0	0	0	0	0	0	0	0	0	0	0	0	0	0	0	0	0	58	0	0	0	0	0	0	0	2	0	0	15	1	0	44	3	0	0	0	0	0	0
Otu0419	Bacteria(100)	"Verrucomicrobia"(100)	Spartobacteria(100)	Spartobacteria_order_incertae_sedis(100)	Spartobacteria_family_incertae_sedis(100)	Spartobacteria_genera_incertae_sedis(100)	0	0	0	0	0	0	0	0	0	0	0	0	0	0	0	0	0	0	0	0	0	0	0	0	0	0	0	0	0	0	0	0	0	0	0	0	0	0	0	0	0	0	0
Otu0420	Bacteria(100)	"Actinobacteria"(100)	Actinobacteria(100)	Actinomycetales(100)	Microbacteriaceae(100)	Microbacteriaceae_unclassified(81)	0	0	0	0	0	0	0	0	0	0	0	0	0	0	0	0	0	0	0	0	0	4	0	0	0	0	0	0	0	0	0	0	0	0	0	0	11	0	0	0	0	0	0
Otu0300	Bacteria(100)	"Actinobacteria"(100)	Actinobacteria(100)	Actinomycetales(100)	Cellulomonadaceae(58)	Cellulomonas(58)	0	0	0	0	0	0	0	0	0	0	0	0	0	0	0	0	0	0	0	0	0	0	0	0	0	0	0	0	0	0	0	0	0	0	0	0	0	0	0	0	0	0	0
Otu0408	Bacteria(100)	"Actinobacteria"(100)	Actinobacteria(100)	Actinobacteria_unclassified(100)	Actinobacteria_unclassified(100)	Actinobacteria_unclassified(100)	0	0	10	0	0	0	0	0	0	0	0	0	0	0	0	0	0	0	0	0	0	0	74	4	0	0	0	0	0	0	0	0	0	0	0	0	0	0	0	0	0	0	0
Otu0195	Bacteria(100)	"Bacteroidetes"(100)	"Sphingobacteria"(100)	"Sphingobacteriales"(100)	Chitinophagaceae(100)	Sediminibacterium(100)	0	0	0	0	0	0	0	0	0	12	3	0	0	0	9	0	0	0	0	0	0	15	0	0	0	8	0	0	2	9	0	0	0	40	0	0	0	0	0	0	0	0	0
Otu0276	Bacteria(100)	"Actinobacteria"(100)	Actinobacteria(100)	Actinomycetales(100)	Nocardiaceae(100)	Williamsia(100)	0	0	0	0	0	0	0	0	0	0	15	0	0	0	0	0	22	10	0	0	0	26	0	0	0	0	0	0	0	0	0	0	0	0	0	0	0	0	0	0	0	0	0
Otu0332	Bacteria(100)	"Actinobacteria"(100)	Actinobacteria(100)	Actinomycetales(100)	Nocardioidaceae(100)	Nocardioidaceae_unclassified(87)	0	0	0	0	0	0	0	0	0	0	0	0	0	0	0	0	10	19	0	0	0	33	0	0	0	0	0	0	0	0	0	0	0	0	0	0	0	0	0	0	2	0	0
Otu0424	Bacteria(100)	"Bacteroidetes"(100)	Flavobacteria(100)	"Flavobacteriales"(100)	Flavobacteriaceae(100)	Flavobacterium(100)	0	0	106	0	0	0	0	0	0	0	0	0	0	0	3	0	0	0	0	0	0	0	0	0	0	0	0	0	0	0	0	0	0	0	0	0	0	0	0	0	0	12	0
Otu0347	Bacteria(100)	"Bacteroidetes"(100)	"Bacteroidetes"_unclassified(100)	"Bacteroidetes"_unclassified(100)	"Bacteroidetes"_unclassified(100)	"Bacteroidetes"_unclassified(100)	0	0	0	0	0	0	0	0	0	0	0	0	0	0	0	0	0	0	0	0	0	3	90	0	0	0	0	0	0	0	0	0	0	0	0	0	0	0	0	0	27	0	0
Otu0268	Bacteria(100)	Bacteria_unclassified(100)	Bacteria_unclassified(100)	Bacteria_unclassified(100)	Bacteria_unclassified(100)	Bacteria_unclassified(100)	0	0	0	0	0	0	0	0	0	0	0	0	0	0	0	0	37	0	0	0	0	0	0	0	0	0	0	0	0	0	0	0	0	0	0	0	9	0	0	0	0	0	0
Otu0310	Bacteria(100)	"Proteobacteria"(100)	Alphaproteobacteria(100)	Alphaproteobacteria_unclassified(100)	Alphaproteobacteria_unclassified(100)	Alphaproteobacteria_unclassified(100)	0	0	0	0	0	0	0	0	0	0	0	0	0	0	6	0	0	0	0	0	0	0	0	0	0	0	0	0	3	9	0	0	0	0	0	0	96	0	0	0	0	0	0
Otu0433	Bacteria(100)	Bacteria_unclassified(100)	Bacteria_unclassified(100)	Bacteria_unclassified(100)	Bacteria_unclassified(100)	Bacteria_unclassified(100)	0	0	0	0	0	0	0	0	0	0	0	0	0	0	0	35	0	0	0	0	0	57	0	0	0	0	0	0	0	0	0	0	0	0	0	0	27	0	0	0	0	0	0
Otu0270	Bacteria(100)	OD1(99)	OD1_class_incertae_sedis(99)	OD1_order_incertae_sedis(99)	OD1_family_incertae_sedis(99)	OD1_genus_incertae_sedis(99)	0	0	0	0	0	0	0	0	0	0	0	0	0	0	9	0	3	0	0	0	0	9	4	0	0	0	0	0	0	6	0	0	0	20	0	14	0	0	0	0	0	0	0
Otu0150	Bacteria(100)	"Proteobacteria"(100)	Gammaproteobacteria(100)	Xanthomonadales(100)	Xanthomonadaceae(100)	Stenotrophomonas(100)	0	0	0	0	0	0	0	0	18	0	0	0	0	0	0	62	0	0	0	0	0	0	0	0	0	0	2	0	0	0	0	0	0	0	0	0	0	0	0	0	0	0	0
Otu0440	Bacteria(100)	Firmicutes(100)	Bacilli(100)	Lactobacillales(100)	Streptococcaceae(100)	Streptococcus(100)	0	0	0	0	0	0	0	0	0	0	0	0	0	0	0	0	0	0	0	0	0	0	0	0	0	0	0	0	0	0	0	0	0	0	0	0	0	0	0	0	0	0	0
Otu0439	Bacteria(100)	"Bacteroidetes"(100)	Flavobacteria(100)	"Flavobacteriales"(100)	Cryomorphaceae(100)	Fluviicola(100)	0	0	0	0	0	0	0	0	0	0	0	0	0	0	49	0	0	26	0	0	0	4	0	0	0	0	0	0	0	0	0	0	0	0	0	13	0	0	0	0	0	0	0
Otu0441	Bacteria(100)	"Actinobacteria"(100)	Actinobacteria(100)	Actinomycetales(100)	Micrococcaceae(100)	Nesterenkonia(100)	0	0	0	0	0	0	0	0	0	0	0	0	0	0	0	0	0	0	0	0	0	0	0	0	0	0	0	0	0	0	0	0	0	0	0	0	0	0	0	0	0	0	0
Otu0012	Bacteria(100)	"Tenericutes"(100)	Mollicutes(100)	Mycoplasmatales(100)	Mycoplasmataceae(100)	Ureaplasma(100)	0	0	0	0	0	1	0	0	0	0	0	0	0	0	0	0	35	57	0	0	0	0	6	0	1	0	0	0	0	0	0	0	0	0	0	0	0	0	0	0	0	0	1
Otu0287	Bacteria(100)	"Proteobacteria"(100)	Betaproteobacteria(100)	Neisseriales(100)	Neisseriaceae(100)	Neisseria(100)	0	0	0	0	0	0	0	0	0	0	0	0	0	0	0	0	0	0	0	0	0	0	0	0	0	0	73	0	0	7	0	0	0	0	0	0	0	0	0	0	0	0	0
Otu0372	Bacteria(100)	"Planctomycetes"(100)	"Planctomycetacia"(100)	Planctomycetales(100)	Planctomycetaceae(100)	Singulisphaera(100)	0	0	0	0	0	0	0	0	0	0	0	0	0	0	0	0	0	0	0	0	0	0	108	0	0	0	0	0	0	0	0	0	0	0	0	0	0	0	0	0	0	0	0
Otu0299	Bacteria(100)	Bacteria_unclassified(100)	Bacteria_unclassified(100)	Bacteria_unclassified(100)	Bacteria_unclassified(100)	Bacteria_unclassified(100)	0	0	0	0	0	0	0	0	0	0	0	0	0	0	22	0	28	5	0	0	0	19	0	0	0	0	0	0	0	0	0	0	0	35	0	0	0	0	0	0	0	0	0
Otu0370	Bacteria(100)	Bacteria_unclassified(100)	Bacteria_unclassified(100)	Bacteria_unclassified(100)	Bacteria_unclassified(100)	Bacteria_unclassified(100)	0	0	0	0	0	0	0	0	0	0	0	0	0	0	0	0	0	0	0	0	0	18	0	0	0	0	0	0	0	0	0	0	0	0	0	0	9	0	0	0	0	0	0
Otu0444	Bacteria(100)	"Acidobacteria"(100)	Acidobacteria_Gp4(100)	Acidobacteria_Gp4_order_incertae_sedis(100)	Acidobacteria_Gp4_family_incertae_sedis(100)	Gp4(100)	0	0	0	0	0	0	0	0	0	0	0	0	0	0	0	0	0	0	0	0	0	0	114	0	0	0	0	0	0	0	0	0	0	0	0	0	0	0	0	0	0	0	0
Otu0446	Bacteria(100)	"Proteobacteria"(100)	Gammaproteobacteria(100)	"Enterobacteriales"(100)	Enterobacteriaceae(100)	Morganella(100)	1	0	0	0	0	0	0	0	0	0	0	0	0	0	0	0	0	0	0	0	0	0	0	0	0	0	0	0	0	0	0	0	0	0	0	0	0	0	0	0	0	0	0
Otu0447	Bacteria(100)	"Planctomycetes"(100)	"Planctomycetacia"(100)	Planctomycetales(100)	Planctomycetaceae(100)	Blastopirellula(100)	0	0	0	0	0	0	0	0	0	0	0	0	0	0	0	0	0	0	0	0	0	0	0	0	0	0	113	0	0	0	0	0	0	0	0	0	0	0	0	0	0	0	0
Otu0240	Bacteria(100)	"Verrucomicrobia"(100)	Opitutae(100)	Opitutales(100)	Opitutaceae(100)	Opitutus(100)	0	0	0	0	0	0	0	0	0	0	0	0	0	0	0	0	0	0	0	0	0	0	6	0	0	8	11	3	0	42	0	0	0	0	0	0	37	0	0	0	0	0	0
Otu0274	Bacteria(100)	"Proteobacteria"(100)	Betaproteobacteria(100)	Burkholderiales(100)	Oxalobacteraceae(90)	Oxalobacteraceae_unclassified(66)	0	0	0	0	0	0	0	0	0	0	0	0	0	0	0	30	0	22	0	0	0	0	0	0	0	0	0	0	0	0	0	0	0	0	58	0	0	0	0	0	0	0	0
Otu0362	Bacteria(100)	Bacteria_unclassified(100)	Bacteria_unclassified(100)	Bacteria_unclassified(100)	Bacteria_unclassified(100)	Bacteria_unclassified(100)	0	0	0	0	0	0	0	0	0	0	0	0	0	0	0	0	0	0	0	0	0	90	0	0	0	22	0	0	0	0	0	0	0	0	0	0	0	0	0	0	0	0	0
Otu0436	Bacteria(100)	"Bacteroidetes"(100)	"Sphingobacteria"(100)	"Sphingobacteriales"(100)	"Sphingobacteriales"_unclassified(100)	"Sphingobacteriales"_unclassified(100)	0	0	0	0	0	0	0	0	0	0	0	0	0	0	0	0	0	0	0	0	0	0	1	0	0	0	2	0	0	0	0	0	0	0	0	0	108	0	0	0	0	0	0
Otu0199	Bacteria(100)	"Actinobacteria"(100)	Actinobacteria(100)	Actinomycetales(100)	Actinomycetales_unclassified(100)	Actinomycetales_unclassified(100)	0	0	0	0	0	0	0	0	0	0	6	0	0	0	11	0	0	0	0	0	0	13	0	0	0	0	13	0	0	0	0	0	0	0	0	0	0	11	0	0	0	0	0
Otu0454	Bacteria(100)	Bacteria_unclassified(100)	Bacteria_unclassified(100)	Bacteria_unclassified(100)	Bacteria_unclassified(100)	Bacteria_unclassified(100)	0	0	0	0	0	0	0	0	0	0	0	0	0	0	0	0	0	110	0	0	0	0	0	0	0	0	0	0	0	0	0	0	0	0	0	0	0	0	0	0	0	0	0
Otu0456	Bacteria(100)	"Actinobacteria"(100)	Actinobacteria(100)	Actinomycetales(100)	Micromonosporaceae(100)	Micromonospora(97)	0	0	0	0	0	0	0	0	0	0	0	0	0	0	0	0	0	0	0	0	0	0	0	0	0	0	0	0	0	0	0	0	0	0	0	0	0	0	0	0	0	0	0
Otu0457	Bacteria(100)	"Proteobacteria"(100)	Alphaproteobacteria(100)	Alphaproteobacteria_unclassified(100)	Alphaproteobacteria_unclassified(100)	Alphaproteobacteria_unclassified(100)	0	0	0	0	0	0	0	0	0	0	0	0	0	0	0	0	0	0	0	0	0	0	0	0	0	0	0	0	0	0	0	0	0	0	0	0	0	0	0	0	0	0	0
Otu0349	Bacteria(100)	Firmicutes(100)	Clostridia(100)	Clostridiales(100)	Lachnospiraceae(100)	Clostridium_XlVa(100)	0	0	0	0	0	0	0	0	0	0	0	0	0	0	0	0	0	0	0	0	0	5	88	0	0	0	0	0	0	0	0	0	0	0	0	0	0	0	0	0	0	0	0
Otu0263	Bacteria(100)	OD1(100)	OD1_class_incertae_sedis(100)	OD1_order_incertae_sedis(100)	OD1_family_incertae_sedis(100)	OD1_genus_incertae_sedis(100)	0	0	0	0	0	0	0	0	0	0	0	0	0	0	0	0	25	0	0	0	0	0	0	0	0	10	0	0	0	0	0	0	0	0	0	19	4	0	0	0	0	0	0
Otu0418	Bacteria(100)	"Actinobacteria"(100)	Actinobacteria(100)	Actinomycetales(100)	Actinomycetales_unclassified(100)	Actinomycetales_unclassified(100)	0	0	0	0	0	0	0	0	0	0	0	0	0	0	0	0	0	2	0	0	0	28	46	0	0	25	0	1	0	0	1	0	0	0	0	0	0	0	0	0	0	0	0
Otu0462	Bacteria(100)	"Actinobacteria"(100)	Actinobacteria(100)	Actinomycetales(100)	Micromonosporaceae(100)	Actinoplanes(100)	0	0	0	0	0	0	0	0	0	0	0	0	0	0	0	0	0	0	106	0	0	0	0	0	0	0	0	0	0	0	0	0	0	0	0	0	0	0	0	0	0	0	0
Otu0327	Bacteria(100)	"Bacteroidetes"(100)	Flavobacteria(100)	"Flavobacteriales"(100)	Flavobacteriaceae(100)	Flavobacterium(100)	0	0	0	0	0	0	0	0	0	0	0	0	0	0	2	0	0	4	0	0	0	10	0	2	0	0	0	0	0	0	0	0	0	0	0	0	87	0	0	0	0	0	0
Otu0452	Bacteria(100)	"Proteobacteria"(100)	Betaproteobacteria(100)	Rhodocyclales(100)	Rhodocyclaceae(100)	Rhodocyclaceae_unclassified(100)	0	0	0	0	0	0	0	0	0	0	0	0	0	0	0	0	70	19	0	0	0	0	15	0	0	0	0	0	0	0	0	0	0	0	0	0	0	0	0	0	0	0	0
Otu0472	Bacteria(100)	Bacteria_unclassified(100)	Bacteria_unclassified(100)	Bacteria_unclassified(100)	Bacteria_unclassified(100)	Bacteria_unclassified(100)	0	0	0	0	0	0	0	0	0	0	0	0	0	0	0	0	0	0	0	0	0	9	0	0	0	0	0	0	0	0	0	0	0	0	0	0	96	0	0	0	0	0	0
Otu0417	Bacteria(100)	"Actinobacteria"(100)	Actinobacteria(100)	Acidimicrobiales(100)	Acidimicrobiaceae(100)	Ilumatobacter(100)	0	0	48	0	0	0	0	0	0	0	5	0	0	0	0	10	0	2	3	0	0	0	2	0	0	0	3	0	0	0	0	0	0	0	0	0	0	0	0	0	24	0	0
Otu0465	Bacteria(100)	"Proteobacteria"(100)	Gammaproteobacteria(100)	Legionellales(100)	Legionellaceae(100)	Legionella(100)	0	0	0	0	0	0	62	0	0	13	0	0	0	0	0	0	0	0	0	0	0	0	0	0	0	0	29	0	0	0	0	0	0	0	0	0	0	0	0	0	0	0	0
Otu0467	Bacteria(100)	Bacteria_unclassified(100)	Bacteria_unclassified(100)	Bacteria_unclassified(100)	Bacteria_unclassified(100)	Bacteria_unclassified(100)	2	0	0	0	0	0	0	0	0	0	0	0	0	0	0	0	0	0	1	0	0	3	0	0	0	0	0	0	0	1	0	0	0	0	0	0	0	7	0	0	1	0	0
Otu0470	Bacteria(100)	Firmicutes(100)	Clostridia(100)	Clostridiales(100)	Clostridiales_unclassified(100)	Clostridiales_unclassified(100)	0	0	0	0	0	0	0	0	0	0	0	0	0	0	0	0	0	0	0	0	0	0	0	0	12	0	0	0	0	0	0	0	0	0	0	0	0	0	0	0	0	0	0
Otu0350	Bacteria(100)	"Spirochaetes"(100)	Spirochaetes(100)	Spirochaetales(100)	Leptospiraceae(100)	Turneriella(100)	0	0	0	0	0	0	0	2	0	0	0	0	0	0	0	0	0	33	0	0	0	0	0	0	0	4	0	0	7	0	0	0	0	0	0	0	0	0	0	0	0	0	0
Otu0481	Bacteria(100)	Bacteria_unclassified(100)	Bacteria_unclassified(100)	Bacteria_unclassified(100)	Bacteria_unclassified(100)	Bacteria_unclassified(100)	0	0	0	0	0	0	0	0	0	14	0	0	0	0	0	0	0	0	0	0	0	0	0	0	0	0	0	0	0	0	0	0	0	0	0	0	89	0	0	0	0	0	0
Otu0482	Bacteria(100)	"Planctomycetes"(100)	"Planctomycetacia"(100)	Planctomycetales(100)	Planctomycetaceae(100)	Singulisphaera(100)	0	0	0	0	0	0	0	0	0	0	0	0	0	0	0	0	0	0	0	0	0	14	0	0	0	0	89	0	0	0	0	0	0	0	0	0	0	0	0	0	0	0	0
Otu0226	Bacteria(100)	Bacteria_unclassified(100)	Bacteria_unclassified(100)	Bacteria_unclassified(100)	Bacteria_unclassified(100)	Bacteria_unclassified(100)	0	0	0	0	0	0	0	0	0	0	0	0	0	0	0	0	0	13	0	0	0	0	1	0	0	0	8	0	0	8	0	0	0	22	0	30	0	0	0	0	0	0	0
Otu0484	Bacteria(100)	Bacteria_unclassified(100)	Bacteria_unclassified(100)	Bacteria_unclassified(100)	Bacteria_unclassified(100)	Bacteria_unclassified(100)	0	0	0	0	0	0	0	0	0	0	4	0	0	0	0	0	0	0	0	0	0	0	98	0	0	0	0	0	0	0	0	0	0	0	0	0	0	0	0	0	0	0	0
Otu0337	Bacteria(100)	"Proteobacteria"(100)	Alphaproteobacteria(100)	Rhizobiales(100)	Phyllobacteriaceae(93)	Mesorhizobium(60)	0	0	24	0	0	0	0	0	0	0	0	1	0	0	0	0	0	0	0	0	0	0	0	0	0	0	0	0	0	0	0	0	0	0	0	0	0	0	0	0	0	0	0
Otu0374	Bacteria(100)	"Proteobacteria"(100)	Gammaproteobacteria(100)	Legionellales(88)	Legionellaceae(88)	Legionella(88)	0	0	0	0	0	0	0	0	0	0	0	0	0	0	11	39	0	0	0	0	0	0	0	0	0	0	0	0	0	0	0	0	0	17	0	0	10	0	0	0	0	0	0
Otu0473	Bacteria(100)	"Actinobacteria"(100)	Actinobacteria(100)	Actinomycetales(100)	Actinomycetales_unclassified(100)	Actinomycetales_unclassified(100)	0	0	0	0	0	0	0	0	0	0	0	0	0	0	0	0	0	0	0	0	0	0	0	0	0	0	0	0	0	0	0	0	0	0	0	0	0	0	0	0	0	0	0
Otu0476	Bacteria(100)	"Proteobacteria"(100)	Deltaproteobacteria(100)	Myxococcales(100)	Polyangiaceae(100)	Byssovorax(100)	0	0	0	0	0	0	0	0	0	0	0	0	0	0	0	0	0	0	0	0	0	0	0	0	0	0	78	0	0	0	0	0	0	0	0	0	23	0	0	0	0	0	0
Otu0488	Bacteria(100)	"Bacteroidetes"(100)	"Bacteroidetes"_unclassified(100)	"Bacteroidetes"_unclassified(100)	"Bacteroidetes"_unclassified(100)	"Bacteroidetes"_unclassified(100)	0	0	0	0	0	0	0	0	0	0	0	0	0	0	0	0	0	0	0	0	0	68	0	0	0	0	0	0	0	0	0	0	0	0	0	0	33	0	0	0	0	0	0
Otu0489	Bacteria(100)	"Planctomycetes"(100)	"Planctomycetacia"(100)	Planctomycetales(100)	Planctomycetaceae(100)	Zavarzinella(100)	0	0	0	0	0	0	0	0	0	0	0	0	0	0	0	0	0	33	0	0	0	0	51	0	0	0	0	0	1	0	0	0	0	0	0	0	16	0	0	0	0	0	0
Otu0490	Bacteria(100)	"Actinobacteria"(100)	Actinobacteria(100)	Solirubrobacterales(100)	Solirubrobacterales_unclassified(100)	Solirubrobacterales_unclassified(100)	0	0	0	0	0	0	0	0	0	0	0	0	0	0	0	0	0	0	6	0	0	43	0	0	0	0	0	0	0	0	0	0	0	0	0	0	0	12	0	0	0	0	0
Otu0492	Bacteria(100)	"Proteobacteria"(100)	Gammaproteobacteria(100)	Gammaproteobacteria_unclassified(100)	Gammaproteobacteria_unclassified(100)	Gammaproteobacteria_unclassified(100)	0	0	0	0	0	0	0	0	0	0	0	0	0	0	0	0	0	0	0	0	0	0	0	0	0	0	0	0	0	0	0	0	0	0	0	0	100	0	0	0	0	0	0
Otu0494	Bacteria(100)	Firmicutes(100)	Clostridia(100)	Clostridiales(100)	Lachnospiraceae(100)	Lachnospiraceae_unclassified(100)	0	0	0	0	0	0	0	0	0	0	0	0	0	0	0	0	0	0	0	0	0	0	0	0	0	0	0	0	0	0	0	0	0	0	0	0	0	0	0	0	0	0	0
Otu0498	Bacteria(100)	"Proteobacteria"(100)	Deltaproteobacteria(100)	Deltaproteobacteria_unclassified(100)	Deltaproteobacteria_unclassified(100)	Deltaproteobacteria_unclassified(100)	0	0	0	0	0	0	0	0	0	0	0	0	0	0	0	0	32	0	0	0	0	43	0	0	0	0	0	0	0	0	0	0	0	0	0	0	22	0	0	0	0	0	0
Otu0412	Bacteria(100)	"Proteobacteria"(100)	Deltaproteobacteria(100)	Myxococcales(100)	Myxococcaceae(54)	Myxococcaceae_unclassified(54)	0	0	0	0	0	0	0	0	0	0	0	0	0	0	7	0	46	21	0	0	0	0	0	0	0	0	0	0	0	0	0	0	0	0	0	0	21	0	0	0	0	0	0
Otu0361	Bacteria(100)	"Proteobacteria"(100)	Gammaproteobacteria(100)	Pseudomonadales(100)	Pseudomonadaceae(100)	Cellvibrio(100)	0	0	0	0	0	36	0	0	0	0	0	0	0	0	0	0	0	5	0	0	0	29	0	0	0	0	0	0	0	0	0	0	0	0	0	0	0	0	0	0	18	0	0
Otu0503	Bacteria(100)	"Bacteroidetes"(100)	"Sphingobacteria"(100)	"Sphingobacteriales"(100)	Chitinophagaceae(100)	Chitinophagaceae_unclassified(100)	0	7	0	0	0	0	0	0	0	0	0	0	0	0	0	0	0	0	0	0	0	0	91	0	0	0	0	0	0	0	0	0	0	0	0	0	0	0	0	0	0	0	0
Otu0504	Bacteria(100)	"Proteobacteria"(100)	Alphaproteobacteria(100)	Alphaproteobacteria_unclassified(71)	Alphaproteobacteria_unclassified(71)	Alphaproteobacteria_unclassified(71)	0	0	0	0	0	0	0	0	0	0	0	0	0	0	0	0	0	0	0	0	0	0	0	0	0	0	0	0	0	0	0	0	0	0	0	0	0	0	0	0	0	0	0
Otu0248	Bacteria(100)	Bacteria_unclassified(100)	Bacteria_unclassified(100)	Bacteria_unclassified(100)	Bacteria_unclassified(100)	Bacteria_unclassified(100)	0	0	0	28	0	0	0	0	0	0	0	0	0	0	0	0	0	0	0	0	0	0	0	0	0	7	0	0	0	29	0	0	0	0	0	0	0	0	0	0	0	0	0
Otu0430	Bacteria(100)	"Proteobacteria"(100)	Alphaproteobacteria(100)	Rhizobiales(100)	Hyphomicrobiaceae(90)	Hyphomicrobiaceae_unclassified(90)	0	0	0	0	0	0	0	0	0	0	0	0	0	0	9	0	0	0	0	0	0	4	35	0	0	0	0	0	0	0	0	0	0	0	0	23	0	0	0	0	0	0	0
Otu0443	Bacteria(100)	"Bacteroidetes"(100)	Flavobacteria(100)	"Flavobacteriales"(100)	Flavobacteriaceae(100)	Chryseobacterium(100)	0	0	0	0	0	0	0	0	0	0	0	0	0	0	0	0	0	0	0	0	0	0	97	0	0	0	0	0	0	0	0	0	0	0	0	0	0	0	0	0	0	0	0
Otu0333	Bacteria(100)	Bacteria_unclassified(100)	Bacteria_unclassified(100)	Bacteria_unclassified(100)	Bacteria_unclassified(100)	Bacteria_unclassified(100)	0	0	0	0	0	0	0	0	0	0	0	0	0	0	0	0	0	0	0	0	0	1	1	0	0	0	16	0	0	0	0	0	0	0	0	10	25	0	0	0	0	12	0
Otu0387	Bacteria(100)	OD1(100)	OD1_class_incertae_sedis(100)	OD1_order_incertae_sedis(100)	OD1_family_incertae_sedis(100)	OD1_genus_incertae_sedis(100)	0	0	0	0	0	0	0	0	0	0	0	0	0	0	18	13	0	0	0	0	0	2	0	0	0	0	0	0	0	0	0	0	0	0	0	0	63	0	0	0	0	0	0
Otu0497	Bacteria(100)	Firmicutes(100)	Bacilli(100)	Bacillales(100)	Bacillaceae_1(100)	Bacillaceae_1_unclassified(89)	0	0	0	0	0	0	0	0	0	0	0	0	0	0	0	0	0	0	0	4	0	0	0	0	0	0	0	0	0	3	0	0	0	0	0	0	0	0	0	0	0	0	0
Otu0510	Bacteria(100)	"Bacteroidetes"(100)	"Bacteroidia"(100)	"Bacteroidales"(100)	Bacteroidaceae(100)	Bacteroides(100)	0	0	0	0	0	0	0	0	0	0	0	0	0	0	0	0	0	0	0	0	0	0	6	0	0	0	0	0	0	88	0	0	0	0	0	0	0	0	0	0	0	0	0
Otu0394	Bacteria(100)	Bacteria_unclassified(100)	Bacteria_unclassified(100)	Bacteria_unclassified(100)	Bacteria_unclassified(100)	Bacteria_unclassified(100)	0	0	0	0	0	0	0	0	0	0	0	0	0	0	9	0	0	4	0	0	0	0	0	0	0	0	0	0	0	0	0	0	0	0	0	0	82	0	0	0	0	0	0
Otu0515	Bacteria(100)	Firmicutes(100)	Bacilli(100)	Bacillales(100)	Bacillaceae_1(100)	Geobacillus(100)	0	0	0	0	0	0	0	0	0	0	0	0	0	0	0	0	0	0	0	0	0	0	0	0	0	0	0	0	3	0	0	0	0	0	0	0	0	0	0	0	0	0	0
Otu0384	Bacteria(100)	"Spirochaetes"(100)	Spirochaetes(100)	Spirochaetales(100)	Leptospiraceae(100)	Turneriella(100)	0	0	0	0	0	0	0	0	0	0	0	0	0	0	0	0	0	0	0	0	0	0	0	0	0	27	32	0	3	0	0	0	0	0	0	0	26	0	0	0	0	0	0
Otu0493	Bacteria(100)	Bacteria_unclassified(100)	Bacteria_unclassified(100)	Bacteria_unclassified(100)	Bacteria_unclassified(100)	Bacteria_unclassified(100)	0	0	0	0	0	0	0	0	0	0	0	0	0	0	0	18	0	28	0	0	0	0	48	0	0	0	0	0	0	0	0	0	0	0	0	0	0	0	0	0	0	0	0
Otu0501	Bacteria(100)	"Armatimonadetes"(100)	Armatimonadia(100)	Armatimonadales(100)	Armatimonadaceae(100)	Armatimonas_Armatimonadetes_gp1(100)	0	0	0	0	0	0	0	0	0	0	0	0	0	0	0	63	0	0	0	0	0	3	28	0	0	0	0	0	0	0	0	0	0	0	0	0	0	0	0	0	0	0	0
Otu0518	Bacteria(100)	"Proteobacteria"(100)	Betaproteobacteria(100)	Betaproteobacteria_unclassified(100)	Betaproteobacteria_unclassified(100)	Betaproteobacteria_unclassified(100)	0	0	0	0	0	0	0	0	0	0	0	0	0	0	0	0	0	0	0	0	0	4	0	0	0	0	0	0	0	0	0	0	0	0	0	0	90	0	0	0	0	0	0
Otu0258	Bacteria(100)	"Proteobacteria"(100)	Alphaproteobacteria(100)	Sphingomonadales(100)	Sphingomonadaceae(90)	Novosphingobium(82)	32	0	0	0	0	0	0	0	0	0	0	0	0	0	0	0	0	20	0	0	1	4	0	0	0	0	9	0	0	0	0	0	0	0	0	0	12	0	0	0	0	0	0
Otu0428	Bacteria(100)	"Proteobacteria"(100)	Gammaproteobacteria(100)	Pseudomonadales(100)	Moraxellaceae(100)	Moraxellaceae_unclassified(100)	0	0	0	0	0	0	0	0	0	0	0	0	0	0	26	0	0	0	0	0	0	0	3	0	0	0	0	0	0	0	0	0	0	0	0	25	34	0	0	0	0	0	0
Otu0463	Bacteria(100)	"Proteobacteria"(100)	"Proteobacteria"_unclassified(100)	"Proteobacteria"_unclassified(100)	"Proteobacteria"_unclassified(100)	"Proteobacteria"_unclassified(100)	0	0	0	0	0	0	0	0	0	0	0	0	0	0	0	0	0	0	0	16	0	20	0	0	0	0	0	0	0	0	0	0	0	0	0	0	0	0	0	0	0	0	0
Otu0525	Bacteria(100)	"Actinobacteria"(100)	Actinobacteria(100)	Actinomycetales(100)	Dermacoccaceae(95)	Kytococcus(95)	0	0	0	0	0	0	0	0	0	0	0	0	0	0	0	0	24	0	0	0	0	0	0	0	0	0	64	0	0	0	0	0	0	0	0	0	0	0	0	0	0	0	0
Otu0326	Bacteria(100)	"Actinobacteria"(100)	Actinobacteria(100)	Actinomycetales(100)	Nocardioidaceae(100)	Nocardioidaceae_unclassified(52)	0	0	0	0	0	0	0	0	0	0	0	0	0	0	0	0	0	0	0	0	0	1	0	0	0	0	0	0	0	0	0	0	0	0	0	0	0	0	0	0	0	0	0
Otu0533	Bacteria(100)	Bacteria_unclassified(100)	Bacteria_unclassified(100)	Bacteria_unclassified(100)	Bacteria_unclassified(100)	Bacteria_unclassified(100)	0	0	0	0	0	0	0	0	0	0	0	0	0	0	0	0	0	0	0	0	0	0	12	0	0	0	0	0	0	0	0	0	0	0	0	0	0	0	0	0	0	0	0
Otu0534	Bacteria(100)	"Bacteroidetes"(100)	"Sphingobacteria"(100)	"Sphingobacteriales"(100)	Cytophagaceae(100)	Spirosoma(100)	0	0	0	0	0	0	0	0	0	0	0	0	0	0	0	0	0	0	0	0	0	0	83	0	0	0	0	0	0	8	0	0	0	0	0	0	0	0	0	0	0	0	0
Otu0538	Bacteria(100)	"Bacteroidetes"(100)	"Bacteroidetes"_unclassified(98)	"Bacteroidetes"_unclassified(98)	"Bacteroidetes"_unclassified(98)	"Bacteroidetes"_unclassified(98)	0	0	0	0	0	0	0	0	0	0	0	0	0	0	0	0	0	0	0	0	0	0	0	0	0	0	0	91	0	0	0	0	0	0	0	0	0	0	0	0	0	0	0
Otu0445	Bacteria(100)	Bacteria_unclassified(100)	Bacteria_unclassified(100)	Bacteria_unclassified(100)	Bacteria_unclassified(100)	Bacteria_unclassified(100)	0	0	0	0	0	0	0	0	0	0	0	0	0	0	0	0	0	0	0	0	0	0	71	0	0	0	0	0	0	0	0	0	0	0	0	0	19	0	0	0	0	0	0
Otu0519	Bacteria(100)	"Proteobacteria"(100)	Deltaproteobacteria(100)	Bdellovibrionales(100)	Bdellovibrionaceae(100)	Bdellovibrio(100)	0	0	0	0	0	0	0	0	0	0	0	0	0	0	0	0	0	0	0	0	0	0	40	0	0	0	47	0	0	3	0	0	0	0	0	0	0	0	0	0	0	0	0
Otu0541	Bacteria(100)	Bacteria_unclassified(100)	Bacteria_unclassified(100)	Bacteria_unclassified(100)	Bacteria_unclassified(100)	Bacteria_unclassified(100)	0	0	0	0	0	0	0	0	0	0	0	0	0	0	21	0	0	30	0	0	0	0	0	0	0	0	0	0	0	0	0	0	0	0	0	0	39	0	0	0	0	0	0
Otu0521	Bacteria(100)	"Proteobacteria"(100)	Betaproteobacteria(100)	Betaproteobacteria_unclassified(100)	Betaproteobacteria_unclassified(100)	Betaproteobacteria_unclassified(100)	0	0	0	0	0	0	0	0	0	0	0	0	0	0	0	0	0	0	0	0	0	0	0	0	0	0	0	0	0	0	0	0	0	0	0	0	0	0	0	0	0	0	0
Otu0543	Bacteria(100)	"Proteobacteria"(100)	Alphaproteobacteria(100)	Rhodospirillales(100)	Rhodospirillaceae(100)	Rhodospirillaceae_unclassified(100)	0	0	0	0	0	0	0	0	0	0	0	0	0	0	0	0	0	24	0	0	0	23	0	0	0	0	29	0	8	0	0	0	0	0	0	0	0	0	0	0	5	0	0
Otu0548	Bacteria(100)	"Deinococcus-Thermus"(100)	Deinococci(100)	Deinococcales(100)	Deinococcaceae(100)	Deinococcus(100)	0	0	0	0	0	0	0	0	0	0	0	0	0	0	0	0	80	0	0	0	0	0	0	0	0	0	0	0	0	0	0	0	0	0	0	0	0	0	0	0	0	0	0
Otu0261	Bacteria(100)	"Actinobacteria"(100)	Actinobacteria(100)	Actinomycetales(100)	Nocardioidaceae(100)	Aeromicrobium(100)	0	0	0	0	0	0	0	0	0	0	0	0	0	0	0	0	12	0	0	0	0	0	0	2	0	0	0	0	0	0	0	0	0	0	0	0	0	0	0	0	0	0	0
Otu0555	Bacteria(100)	"Acidobacteria"(100)	Acidobacteria_Gp6(100)	Acidobacteria_Gp6_order_incertae_sedis(100)	Acidobacteria_Gp6_family_incertae_sedis(100)	Gp6(100)	0	0	0	0	0	0	0	0	0	0	0	0	0	0	0	0	0	0	0	0	0	0	0	0	0	0	0	0	0	0	0	0	0	87	0	0	0	0	0	0	0	0	0
Otu0556	Bacteria(100)	Firmicutes(100)	Bacilli(100)	Bacillales(100)	Staphylococcaceae(100)	Jeotgalicoccus(100)	0	0	0	0	0	63	0	0	0	0	0	0	0	0	0	0	0	0	0	0	0	0	0	0	0	0	0	0	0	0	0	0	0	0	0	0	0	0	0	0	0	0	0
Otu0320	Bacteria(100)	Firmicutes(100)	Clostridia(100)	Clostridiales(100)	Ruminococcaceae(100)	Faecalibacterium(100)	0	0	0	0	0	0	0	0	0	0	0	0	0	0	0	0	0	0	0	0	0	0	0	0	0	0	32	0	0	0	0	0	0	0	0	0	0	0	0	0	0	0	0
Otu0464	Bacteria(100)	Firmicutes(100)	Clostridia(100)	Clostridiales(100)	Clostridiaceae_1(100)	Clostridium_sensu_stricto(100)	0	0	0	0	0	0	0	0	0	0	0	0	0	0	8	0	0	23	0	0	0	0	4	0	0	0	0	0	0	0	1	0	0	0	0	3	0	0	0	0	0	0	0
Otu0528	Bacteria(100)	"Bacteroidetes"(100)	Flavobacteria(100)	"Flavobacteriales"(100)	Flavobacteriaceae(100)	Flavobacterium(100)	0	0	0	0	0	0	0	0	0	0	0	0	0	0	0	0	12	0	0	0	0	15	0	0	0	9	0	0	0	0	0	0	0	0	0	0	18	10	0	0	22	0	0
Otu0542	Bacteria(100)	"Proteobacteria"(100)	Deltaproteobacteria(100)	Bdellovibrionales(100)	Bacteriovoracaceae(100)	Peredibacter(100)	0	0	0	0	0	0	0	0	0	0	0	0	0	0	0	3	0	0	0	0	0	0	0	0	0	0	0	0	0	0	0	0	0	0	0	0	0	0	0	0	0	37	0
Otu0559	Bacteria(100)	Bacteria_unclassified(100)	Bacteria_unclassified(100)	Bacteria_unclassified(100)	Bacteria_unclassified(100)	Bacteria_unclassified(100)	0	0	0	0	0	0	0	0	0	0	0	0	0	0	0	0	0	0	1	0	0	0	0	0	0	0	0	0	0	0	0	0	0	0	0	0	85	0	0	0	0	0	0
Otu0561	Bacteria(100)	"Proteobacteria"(55)	"Proteobacteria"_unclassified(55)	"Proteobacteria"_unclassified(55)	"Proteobacteria"_unclassified(55)	"Proteobacteria"_unclassified(55)	0	0	0	0	0	0	0	0	0	0	0	0	0	0	26	0	0	0	0	0	0	0	0	0	0	0	0	0	0	0	0	0	0	0	21	0	39	0	0	0	0	0	0
Otu0563	Bacteria(100)	"Actinobacteria"(100)	Actinobacteria(100)	Actinobacteria_unclassified(97)	Actinobacteria_unclassified(97)	Actinobacteria_unclassified(97)	0	0	0	0	0	0	0	0	0	0	0	33	0	0	0	0	0	0	0	0	0	20	0	0	0	0	0	0	0	0	0	0	0	0	0	0	0	1	0	2	0	0	0
Otu0564	Bacteria(100)	Firmicutes(100)	Clostridia(100)	Clostridiales(100)	Clostridiaceae_2(100)	Alkaliphilus(100)	0	0	0	0	0	0	0	0	0	0	0	0	0	0	0	0	0	0	0	0	0	0	11	0	0	0	0	0	0	0	0	0	0	0	0	0	0	0	0	0	0	4	0
Otu0565	Bacteria(100)	"Actinobacteria"(100)	Actinobacteria(100)	Solirubrobacterales(100)	Solirubrobacterales_unclassified(100)	Solirubrobacterales_unclassified(100)	0	0	0	0	0	0	0	0	0	0	0	0	0	0	0	0	0	0	0	0	0	55	0	0	0	0	0	0	0	0	0	0	0	0	0	0	0	0	0	0	3	0	0
Otu0532	Bacteria(100)	"Acidobacteria"(100)	Acidobacteria_Gp3(100)	Acidobacteria_Gp3_order_incertae_sedis(100)	Acidobacteria_Gp3_family_incertae_sedis(100)	Gp3(100)	0	0	0	0	0	0	0	0	0	0	0	0	0	0	0	0	0	0	0	0	0	63	0	0	0	0	0	0	7	0	0	0	0	0	0	0	0	0	0	0	0	0	0
Otu0566	Bacteria(100)	Firmicutes(100)	Bacilli(100)	Bacillales(100)	Bacillales_unclassified(100)	Bacillales_unclassified(100)	0	0	0	53	0	0	0	0	0	0	0	0	0	0	0	0	0	0	0	0	0	0	0	0	0	0	0	0	4	0	0	0	0	0	0	0	0	0	0	0	0	0	0
Otu0567	Bacteria(100)	Firmicutes(100)	Bacilli(100)	Bacillales(100)	Bacillaceae_2(100)	Bacillaceae_2_unclassified(100)	0	0	0	0	0	0	0	0	0	0	0	0	0	0	0	0	0	0	0	0	0	0	0	0	0	0	0	0	0	0	0	0	0	0	0	0	0	0	0	0	0	0	0
Otu0568	Bacteria(100)	Firmicutes(100)	Clostridia(100)	Clostridiales(100)	Clostridiaceae_1(100)	Clostridium_sensu_stricto(100)	0	0	0	0	0	0	0	0	0	0	0	0	0	0	0	0	0	0	0	0	0	85	0	0	0	0	0	0	0	0	0	0	0	0	0	0	0	0	0	0	0	0	0
Otu0570	Bacteria(100)	Bacteria_unclassified(100)	Bacteria_unclassified(100)	Bacteria_unclassified(100)	Bacteria_unclassified(100)	Bacteria_unclassified(100)	0	0	0	0	0	0	0	0	0	0	0	0	0	0	0	0	0	25	0	0	0	0	0	0	0	0	0	0	0	0	0	0	0	0	0	0	60	0	0	0	0	0	0
Otu0316	Bacteria(100)	OD1(99)	OD1_class_incertae_sedis(99)	OD1_order_incertae_sedis(99)	OD1_family_incertae_sedis(99)	OD1_genus_incertae_sedis(99)	0	0	0	0	0	0	0	0	0	0	0	0	0	0	0	2	0	3	0	0	0	0	0	0	0	4	24	3	0	0	0	0	0	11	0	0	31	0	0	0	0	0	0
Otu0334	Bacteria(100)	Bacteria_unclassified(100)	Bacteria_unclassified(100)	Bacteria_unclassified(100)	Bacteria_unclassified(100)	Bacteria_unclassified(100)	0	0	0	32	0	0	0	0	0	0	0	0	0	0	10	16	0	0	0	0	0	7	0	0	0	17	0	0	0	0	0	0	0	0	0	0	0	0	0	0	2	0	0
Otu0571	Bacteria(100)	"Proteobacteria"(100)	Alphaproteobacteria(100)	Sphingomonadales(100)	Sphingomonadaceae(100)	Sphingomonas(100)	0	0	0	0	0	0	0	0	0	0	0	0	0	0	0	0	0	0	0	0	0	0	0	0	0	0	0	0	0	0	75	0	0	9	0	0	0	0	0	0	0	0	0
Otu0572	Bacteria(100)	"Chloroflexi"(100)	Caldilineae(100)	Caldilineales(100)	Caldilineaceae(100)	Caldilinea(100)	0	0	0	0	0	0	0	0	0	0	0	0	0	0	0	0	0	0	0	0	0	0	84	0	0	0	0	0	0	0	0	0	0	0	0	0	0	0	0	0	0	0	0
Otu0429	Bacteria(100)	"Bacteroidetes"(100)	"Sphingobacteria"(100)	"Sphingobacteriales"(100)	"Sphingobacteriales"_unclassified(100)	"Sphingobacteriales"_unclassified(100)	0	0	0	0	0	0	0	0	0	0	0	0	0	0	0	0	0	0	0	0	0	2	59	22	0	0	0	0	0	0	0	0	0	0	0	0	0	0	0	0	0	0	0
Otu0435	Bacteria(100)	"Proteobacteria"(100)	Alphaproteobacteria(100)	Alphaproteobacteria_unclassified(100)	Alphaproteobacteria_unclassified(100)	Alphaproteobacteria_unclassified(100)	0	0	0	0	0	0	0	0	0	0	0	0	0	0	24	0	23	0	0	0	0	32	3	0	0	0	0	0	0	0	0	0	0	0	0	0	0	0	0	0	0	0	0
Otu0453	Bacteria(100)	"Bacteroidetes"(100)	"Bacteroidetes"_unclassified(100)	"Bacteroidetes"_unclassified(100)	"Bacteroidetes"_unclassified(100)	"Bacteroidetes"_unclassified(100)	18	0	0	0	0	0	0	0	0	0	0	0	0	0	0	0	19	0	0	0	0	0	10	0	0	0	0	0	0	0	0	0	0	0	0	0	35	0	0	0	0	1	0
Otu0474	Bacteria(100)	"Proteobacteria"(100)	Alphaproteobacteria(100)	Alphaproteobacteria_unclassified(100)	Alphaproteobacteria_unclassified(100)	Alphaproteobacteria_unclassified(100)	0	0	0	0	0	0	0	0	0	0	0	0	0	0	0	0	0	0	0	0	0	0	53	0	0	0	0	0	2	0	0	0	0	0	0	0	0	0	0	0	0	0	0
Otu0520	Bacteria(100)	Firmicutes(100)	Bacilli(100)	Lactobacillales(100)	Enterococcaceae(90)	Tetragenococcus(90)	0	0	0	0	0	0	0	0	0	0	0	0	0	0	0	0	0	41	0	0	0	0	0	0	0	0	0	0	0	0	0	0	0	0	0	0	24	0	0	0	0	0	0
Otu0576	Bacteria(100)	"Actinobacteria"(100)	Actinobacteria(100)	Actinomycetales(100)	Geodermatophilaceae(100)	Blastococcus(100)	0	0	0	0	0	0	0	0	0	0	0	0	0	0	0	0	0	0	0	0	0	0	0	0	19	0	0	0	0	0	0	0	0	0	0	0	0	0	0	0	0	0	0
Otu0579	Bacteria(100)	Bacteria_unclassified(100)	Bacteria_unclassified(100)	Bacteria_unclassified(100)	Bacteria_unclassified(100)	Bacteria_unclassified(100)	0	0	0	0	0	0	0	0	0	0	0	0	0	0	0	0	0	0	0	0	0	14	0	0	0	0	0	0	0	0	0	0	0	0	0	0	0	0	0	0	0	0	0
Otu0336	Bacteria(100)	"Bacteroidetes"(100)	"Bacteroidetes"_unclassified(100)	"Bacteroidetes"_unclassified(100)	"Bacteroidetes"_unclassified(100)	"Bacteroidetes"_unclassified(100)	0	0	0	0	0	0	0	0	0	0	0	0	0	0	0	0	0	59	0	0	0	0	0	0	0	0	0	0	0	0	0	0	0	0	0	23	0	0	0	0	0	0	0
Otu0345	Bacteria(100)	"Bacteroidetes"(100)	"Bacteroidia"(100)	"Bacteroidales"(100)	"Prevotellaceae"(100)	Prevotella(100)	0	0	0	0	0	0	0	0	0	0	0	0	0	0	0	0	0	0	0	0	0	0	0	0	0	0	0	0	0	0	0	0	0	68	0	0	0	0	0	0	0	0	0
Otu0487	Bacteria(100)	"Actinobacteria"(100)	Actinobacteria(100)	Actinomycetales(100)	Mycobacteriaceae(100)	Mycobacterium(100)	0	0	0	0	0	0	0	0	0	0	0	0	0	4	0	0	0	0	0	0	0	1	0	0	0	0	0	0	0	0	0	0	0	0	0	0	0	0	0	0	0	0	0
Otu0495	Bacteria(100)	Bacteria_unclassified(100)	Bacteria_unclassified(100)	Bacteria_unclassified(100)	Bacteria_unclassified(100)	Bacteria_unclassified(100)	0	0	0	0	0	0	0	0	0	0	0	0	0	0	0	0	0	0	0	0	0	0	82	0	0	0	0	0	0	0	0	0	0	0	0	0	0	0	0	0	0	0	0
Otu0455	Bacteria(100)	Bacteria_unclassified(100)	Bacteria_unclassified(100)	Bacteria_unclassified(100)	Bacteria_unclassified(100)	Bacteria_unclassified(100)	0	0	0	0	0	0	0	0	0	0	0	0	0	0	0	0	0	13	0	0	0	0	61	0	0	0	1	0	0	0	0	0	0	0	0	0	0	0	0	0	0	0	0
Otu0507	Bacteria(100)	"Proteobacteria"(100)	Gammaproteobacteria(100)	Pseudomonadales(100)	Moraxellaceae(100)	Perlucidibaca(100)	0	0	0	0	0	0	0	0	0	0	0	0	0	0	0	0	0	0	0	0	0	0	0	0	9	0	0	0	0	0	0	0	0	0	0	0	0	0	0	0	0	30	0
Otu0511	Bacteria(100)	"Actinobacteria"(100)	Actinobacteria(100)	Actinomycetales(100)	Actinomycetales_unclassified(100)	Actinomycetales_unclassified(100)	0	0	0	0	0	0	0	0	0	0	0	0	0	0	0	0	0	0	0	0	0	1	0	0	0	0	0	0	4	0	0	0	0	0	0	0	0	0	0	0	0	0	0
Otu0523	Bacteria(100)	"Tenericutes"(100)	Mollicutes(100)	Entomoplasmatales(100)	Spiroplasmataceae(100)	Spiroplasma(100)	0	0	1	0	0	0	0	0	0	0	0	0	0	0	0	0	22	0	0	0	0	0	7	0	0	13	0	10	0	27	1	0	0	0	0	0	0	0	0	0	0	0	0
Otu0545	Bacteria(100)	Bacteria_unclassified(100)	Bacteria_unclassified(100)	Bacteria_unclassified(100)	Bacteria_unclassified(100)	Bacteria_unclassified(100)	0	0	0	0	0	0	0	0	0	0	0	0	0	0	0	0	0	0	0	0	0	0	0	0	0	0	0	80	0	0	0	0	0	1	0	0	0	0	0	0	0	0	0
Otu0584	Bacteria(100)	"Chloroflexi"(100)	"Chloroflexi"_unclassified(96)	"Chloroflexi"_unclassified(96)	"Chloroflexi"_unclassified(96)	"Chloroflexi"_unclassified(96)	0	0	0	0	0	0	0	0	0	0	0	0	0	0	0	0	0	0	0	0	0	0	0	0	0	0	0	0	0	0	0	0	0	0	0	0	0	0	0	0	0	0	0
Otu0585	Bacteria(100)	Bacteria_unclassified(100)	Bacteria_unclassified(100)	Bacteria_unclassified(100)	Bacteria_unclassified(100)	Bacteria_unclassified(100)	0	0	0	0	0	0	0	0	0	0	0	0	0	0	0	0	0	0	0	0	0	53	0	0	0	0	0	0	0	0	0	0	0	0	0	0	0	0	0	0	0	0	0
Otu0587	Bacteria(100)	Bacteria_unclassified(100)	Bacteria_unclassified(100)	Bacteria_unclassified(100)	Bacteria_unclassified(100)	Bacteria_unclassified(100)	0	0	0	0	0	0	0	0	0	0	0	0	0	0	0	0	0	0	0	0	0	0	0	0	0	0	0	0	0	0	0	0	0	0	0	0	0	0	0	0	0	0	0
Otu0346	Bacteria(100)	"Fusobacteria"(100)	"Fusobacteria"(100)	"Fusobacteriales"(100)	"Fusobacteriaceae"(100)	Fusobacterium(100)	0	0	0	0	0	0	0	0	0	0	0	0	0	0	0	0	11	0	0	0	0	0	0	0	0	19	32	0	0	0	0	0	0	0	0	0	0	0	0	0	0	0	0
Otu0353	Bacteria(100)	"Actinobacteria"(100)	Actinobacteria(100)	Acidimicrobiales(100)	Acidimicrobiales_unclassified(100)	Acidimicrobiales_unclassified(100)	0	0	0	0	0	0	0	0	0	10	0	0	0	0	26	0	0	0	0	0	0	2	0	0	0	0	0	0	0	0	0	0	0	40	0	0	0	0	0	0	0	0	0
Otu0593	Bacteria(100)	"Proteobacteria"(100)	Gammaproteobacteria(100)	Alteromonadales(100)	Pseudoalteromonadaceae(100)	Pseudoalteromonas(100)	0	0	0	0	0	0	0	0	2	0	0	0	0	1	0	0	0	0	0	0	0	0	0	0	0	0	0	0	0	0	0	0	10	0	0	0	0	0	0	0	0	0	0
Otu0252	Bacteria(100)	Firmicutes(100)	Bacilli(100)	Lactobacillales(100)	Lactobacillaceae(100)	Lactobacillus(100)	0	0	0	0	0	0	0	0	0	0	0	0	0	0	0	0	0	0	0	0	0	0	0	0	0	0	0	0	0	0	0	0	0	0	0	0	0	0	0	0	0	0	0
Otu0575	Bacteria(100)	"Bacteroidetes"(100)	"Bacteroidetes"_unclassified(100)	"Bacteroidetes"_unclassified(100)	"Bacteroidetes"_unclassified(100)	"Bacteroidetes"_unclassified(100)	0	0	0	0	0	0	0	0	0	5	0	0	0	0	0	0	0	0	0	0	0	37	0	0	0	0	0	0	0	0	0	0	0	0	0	0	28	0	0	0	0	3	0
Otu0591	Bacteria(100)	"Actinobacteria"(100)	Actinobacteria(100)	Actinomycetales(100)	Brevibacteriaceae(100)	Brevibacterium(100)	0	0	0	0	0	0	0	0	42	0	0	0	0	0	0	0	0	0	0	0	0	0	0	0	0	0	0	0	0	0	0	0	0	0	0	0	0	0	0	0	0	0	0
Otu0596	Bacteria(100)	Firmicutes(100)	Clostridia(100)	Clostridiales(100)	Clostridiaceae_1(100)	Clostridiaceae_1_unclassified(100)	0	0	0	0	0	0	0	0	0	0	0	0	0	0	0	0	0	0	0	0	0	0	0	0	0	0	0	0	0	0	0	0	0	0	0	0	79	0	0	0	0	0	0
Otu0588	Bacteria(100)	Bacteria_unclassified(100)	Bacteria_unclassified(100)	Bacteria_unclassified(100)	Bacteria_unclassified(100)	Bacteria_unclassified(100)	0	0	0	0	0	0	0	0	0	0	0	0	0	0	0	0	0	0	0	0	0	0	0	0	0	0	78	0	0	0	0	0	0	0	0	0	0	0	0	0	0	0	0
Otu0603	Bacteria(100)	Firmicutes(100)	Bacilli(100)	Lactobacillales(100)	Lactobacillaceae(100)	Lactobacillus(94)	0	0	0	0	0	0	0	0	0	0	0	0	0	0	0	0	0	0	0	0	0	0	0	0	0	0	0	0	0	0	0	0	0	0	0	0	0	0	0	0	0	0	0
Otu0609	Bacteria(100)	"Acidobacteria"(100)	Holophagae(100)	Holophagales(100)	Holophagaceae(100)	Holophaga(100)	0	0	0	0	0	0	0	0	0	0	0	0	0	0	0	0	0	0	0	0	0	0	0	0	0	0	0	0	0	0	0	0	0	0	0	0	78	0	0	0	0	0	0
Otu0315	Bacteria(100)	Firmicutes(100)	Bacilli(100)	Bacillales(100)	Bacillales_unclassified(100)	Bacillales_unclassified(100)	0	0	0	0	0	0	0	0	0	0	0	0	0	0	0	0	0	0	0	0	0	0	0	0	0	0	0	0	0	0	0	0	0	0	0	0	0	0	0	0	0	0	0
Otu0449	Bacteria(100)	"Acidobacteria"(100)	Acidobacteria_Gp16(100)	Acidobacteria_Gp16_order_incertae_sedis(100)	Acidobacteria_Gp16_family_incertae_sedis(100)	Gp16(100)	0	0	0	0	0	0	0	0	0	0	0	0	0	0	0	0	0	0	0	0	0	16	0	0	0	0	0	0	0	0	0	0	33	0	0	0	0	0	0	0	0	0	0
Otu0517	Bacteria(100)	"Actinobacteria"(100)	Actinobacteria(100)	Solirubrobacterales(100)	Solirubrobacteraceae(100)	Solirubrobacter(100)	0	0	0	0	0	0	0	0	0	0	0	0	0	0	0	0	0	0	0	0	0	36	0	0	0	0	0	0	0	0	0	0	0	0	0	0	0	3	0	0	6	0	0
Otu0540	Bacteria(100)	"Proteobacteria"(100)	Gammaproteobacteria(100)	Gammaproteobacteria_unclassified(75)	Gammaproteobacteria_unclassified(75)	Gammaproteobacteria_unclassified(75)	0	0	0	0	0	0	0	0	0	0	0	0	0	0	5	0	0	0	0	0	0	2	0	0	0	0	0	52	4	0	0	0	0	0	0	12	0	0	0	0	0	0	0
Otu0611	Bacteria(100)	"Proteobacteria"(100)	Alphaproteobacteria(100)	Rhodobacterales(100)	Rhodobacteraceae(100)	Rhodobacteraceae_unclassified(100)	0	0	0	0	0	0	0	0	0	0	0	0	0	0	20	0	0	0	0	0	0	57	0	0	0	0	0	0	0	0	0	0	0	0	0	0	0	0	0	0	0	0	0
Otu0612	Bacteria(100)	"Actinobacteria"(100)	Actinobacteria(100)	Solirubrobacterales(81)	Solirubrobacterales_unclassified(81)	Solirubrobacterales_unclassified(81)	0	0	0	0	0	0	0	0	0	0	0	0	0	0	0	0	0	0	0	0	0	21	0	0	0	0	0	0	0	0	0	0	0	0	0	0	0	0	0	0	3	0	0
Otu0614	Bacteria(100)	"Actinobacteria"(100)	Actinobacteria(100)	Solirubrobacterales(100)	Solirubrobacterales_unclassified(100)	Solirubrobacterales_unclassified(100)	0	0	0	0	0	0	0	0	0	0	0	0	0	0	0	0	0	0	0	0	0	0	0	0	0	0	0	0	0	0	0	0	0	0	0	0	0	1	0	0	0	1	0
Otu0396	Bacteria(100)	"Proteobacteria"(100)	Alphaproteobacteria(100)	Alphaproteobacteria_unclassified(100)	Alphaproteobacteria_unclassified(100)	Alphaproteobacteria_unclassified(100)	0	0	0	0	0	0	0	0	0	0	0	0	0	0	0	0	11	19	0	0	0	0	0	0	0	0	0	0	0	0	13	0	0	0	0	0	2	0	1	0	0	0	0
Otu0477	Bacteria(100)	Firmicutes(100)	Bacilli(100)	Lactobacillales(100)	Lactobacillaceae(100)	Lactobacillus(100)	0	0	0	0	0	0	0	0	0	0	0	0	0	9	0	0	0	0	0	0	0	0	0	0	0	0	0	0	0	0	0	0	0	0	0	0	0	0	0	0	0	0	0
Otu0602	Bacteria(100)	Firmicutes(100)	Clostridia(100)	Clostridiales(100)	Ruminococcaceae(100)	Ruminococcaceae_unclassified(100)	0	0	0	0	0	0	0	0	0	0	0	0	0	0	0	0	0	10	0	0	0	4	0	0	0	0	0	0	0	7	0	0	0	0	0	36	16	0	0	0	0	0	0
Otu0616	Bacteria(100)	"Acidobacteria"(100)	Acidobacteria_Gp6(100)	Acidobacteria_Gp6_order_incertae_sedis(100)	Acidobacteria_Gp6_family_incertae_sedis(100)	Gp6(100)	0	0	76	0	0	0	0	0	0	0	0	0	0	0	0	0	0	0	0	0	0	0	0	0	0	0	0	0	0	0	0	0	0	0	0	0	0	0	0	0	0	0	0
Otu0623	Bacteria(100)	Bacteria_unclassified(100)	Bacteria_unclassified(100)	Bacteria_unclassified(100)	Bacteria_unclassified(100)	Bacteria_unclassified(100)	0	0	0	0	0	0	0	0	0	0	0	0	0	0	0	0	0	0	8	0	0	0	0	0	0	0	0	0	0	0	0	0	0	0	0	0	0	0	0	0	0	0	0
Otu0260	Bacteria(100)	"Proteobacteria"(100)	Alphaproteobacteria(100)	Rhizobiales(100)	Bradyrhizobiaceae(100)	Bosea(100)	0	0	0	0	0	0	0	0	0	0	0	0	0	0	0	0	1	34	0	0	0	0	0	0	0	0	0	0	0	0	0	0	0	0	0	0	11	0	0	0	0	0	0
Otu0379	Bacteria(100)	"Proteobacteria"(100)	Alphaproteobacteria(100)	Caulobacterales(100)	Caulobacteraceae(100)	Phenylobacterium(59)	0	0	0	0	0	0	0	0	0	0	0	0	0	0	70	0	0	0	0	0	0	0	0	0	0	0	0	0	0	0	0	0	0	0	0	0	0	0	0	0	0	0	0
Otu0395	Bacteria(100)	"Proteobacteria"(100)	Gammaproteobacteria(100)	Alteromonadales(100)	Alteromonadaceae(100)	Haliea(100)	0	0	0	0	0	5	0	0	0	0	0	0	2	0	15	0	0	0	0	0	0	22	0	0	0	0	0	0	5	0	0	0	0	10	0	0	0	0	0	0	9	0	0
Otu0617	Bacteria(100)	"Bacteroidetes"(100)	"Bacteroidetes"_unclassified(56)	"Bacteroidetes"_unclassified(56)	"Bacteroidetes"_unclassified(56)	"Bacteroidetes"_unclassified(56)	0	0	0	0	18	1	0	0	0	0	0	0	0	0	0	0	0	0	0	0	0	1	0	0	0	0	41	0	0	0	0	0	0	0	0	5	0	0	0	0	0	0	0
Otu0622	Bacteria(100)	"Actinobacteria"(100)	Actinobacteria(100)	Actinobacteria_unclassified(54)	Actinobacteria_unclassified(54)	Actinobacteria_unclassified(54)	0	0	0	0	0	0	0	0	0	0	0	0	0	0	0	0	0	0	0	0	0	16	0	0	0	0	0	0	0	0	0	0	0	0	0	0	0	0	0	0	1	0	0
Otu0627	Bacteria(100)	"Proteobacteria"(100)	Deltaproteobacteria(100)	Myxococcales(100)	Myxococcales_unclassified(100)	Myxococcales_unclassified(100)	0	0	0	0	0	0	0	0	0	0	0	0	0	0	0	0	0	0	0	0	0	0	0	0	0	0	0	0	0	0	0	0	0	0	0	0	75	0	0	0	0	0	0
Otu0357	Bacteria(100)	Firmicutes(100)	Clostridia(100)	Clostridiales(100)	Clostridiaceae_1(100)	Clostridium_sensu_stricto(100)	0	0	0	0	0	0	0	0	0	0	0	0	0	0	13	0	0	3	0	0	0	14	16	0	0	0	0	0	0	0	0	0	0	0	28	0	0	0	0	0	0	0	0
Otu0425	Bacteria(100)	"Bacteroidetes"(100)	"Bacteroidia"(100)	"Bacteroidales"(100)	"Porphyromonadaceae"(100)	Paludibacter(100)	0	0	0	0	0	0	0	0	0	0	0	0	0	0	6	17	0	0	0	0	0	19	0	0	0	0	0	6	0	0	0	0	0	0	0	26	0	0	0	0	0	0	0
Otu0471	Bacteria(100)	"Actinobacteria"(100)	Actinobacteria(100)	Actinomycetales(100)	Nocardiaceae(100)	Rhodococcus(100)	0	0	0	0	0	0	0	0	0	0	0	0	0	0	0	0	0	0	0	0	0	0	0	0	0	0	0	1	0	0	0	0	0	0	0	0	0	0	0	0	0	0	0
Otu0625	Bacteria(100)	"Proteobacteria"(100)	Alphaproteobacteria(100)	Rhizobiales(100)	Rhizobiales_unclassified(100)	Rhizobiales_unclassified(100)	0	0	0	0	0	0	0	0	0	0	0	4	0	0	0	0	0	0	0	0	0	0	0	0	0	0	0	0	0	0	0	0	0	0	0	0	0	0	0	0	0	0	37
Otu0634	Bacteria(100)	Firmicutes(100)	Clostridia(100)	Clostridiales(100)	Clostridiales_unclassified(100)	Clostridiales_unclassified(100)	0	0	0	0	0	0	0	0	0	0	0	0	0	0	0	0	0	0	0	0	0	0	24	0	0	0	0	0	0	0	0	0	0	0	0	0	0	0	0	0	0	0	0
Otu0635	Bacteria(100)	"Bacteroidetes"(100)	"Sphingobacteria"(100)	"Sphingobacteriales"(100)	"Sphingobacteriales"_unclassified(100)	"Sphingobacteriales"_unclassified(100)	0	0	74	0	0	0	0	0	0	0	0	0	0	0	0	0	0	0	0	0	0	0	0	0	0	0	0	0	0	0	0	0	0	0	0	0	0	0	0	0	0	0	0
Otu0636	Bacteria(100)	"Bacteroidetes"(100)	"Sphingobacteria"(100)	"Sphingobacteriales"(100)	Sphingobacteriaceae(100)	Pedobacter(100)	0	0	74	0	0	0	0	0	0	0	0	0	0	0	0	0	0	0	0	0	0	0	0	0	0	0	0	0	0	0	0	0	0	0	0	0	0	0	0	0	0	0	0
Otu0639	Bacteria(100)	"Actinobacteria"(100)	Actinobacteria(100)	Nitriliruptorales(100)	Nitriliruptoraceae(100)	Nitriliruptor(100)	0	0	0	0	0	0	0	0	0	0	0	0	0	0	0	0	0	0	0	0	0	7	0	0	0	0	0	0	0	0	0	0	0	0	3	0	0	0	0	0	0	0	0
Otu0642	Bacteria(100)	"Bacteroidetes"(100)	"Sphingobacteria"(100)	"Sphingobacteriales"(100)	Chitinophagaceae(100)	Chitinophagaceae_unclassified(100)	0	0	0	0	0	0	0	0	0	0	0	0	0	0	0	0	0	0	0	0	0	0	0	0	0	0	0	0	0	0	0	0	0	0	0	0	74	0	0	0	0	0	0
Otu0383	Bacteria(100)	"Verrucomicrobia"(100)	Verrucomicrobiae(100)	Verrucomicrobiales(100)	Verrucomicrobiaceae(100)	Verrucomicrobiaceae_unclassified(100)	0	0	0	3	0	0	0	0	0	0	0	0	0	0	0	0	0	0	0	0	0	0	0	0	0	0	29	0	0	0	0	0	0	0	0	0	41	0	0	0	0	0	0
Otu0434	Bacteria(100)	"Proteobacteria"(100)	Alphaproteobacteria(100)	Rhizobiales(100)	Hyphomicrobiaceae(62)	Devosia(62)	0	0	0	0	0	0	0	0	0	0	0	0	0	0	0	0	0	0	0	0	0	0	0	0	0	0	0	0	0	0	0	0	0	0	0	0	0	0	0	0	0	0	0
Otu0475	Bacteria(100)	Bacteria_unclassified(65)	Bacteria_unclassified(65)	Bacteria_unclassified(65)	Bacteria_unclassified(65)	Bacteria_unclassified(65)	0	0	0	0	0	0	0	0	0	0	0	0	0	0	37	0	0	0	0	0	0	36	0	0	0	0	0	0	0	0	0	0	0	0	0	0	0	0	0	0	0	0	0
Otu0598	Bacteria(100)	Firmicutes(100)	Bacilli(100)	Bacillales(100)	Thermoactinomycetaceae_1(100)	Laceyella(100)	0	0	0	0	0	0	0	0	0	0	0	0	0	0	0	0	0	0	0	0	0	0	0	0	0	0	0	0	0	0	0	0	0	0	0	0	0	0	0	0	0	0	0
Otu0599	Bacteria(100)	"Actinobacteria"(100)	Actinobacteria(100)	Actinomycetales(100)	Streptomycetaceae(100)	Streptomyces(70)	0	0	0	0	0	0	0	0	0	0	0	0	0	0	0	0	0	0	0	0	0	0	0	0	0	0	0	0	0	0	0	0	0	0	0	0	51	0	0	0	0	0	0
Otu0638	Bacteria(100)	"Actinobacteria"(100)	Actinobacteria(100)	Actinomycetales(100)	Nocardiaceae(100)	Gordonia(100)	0	0	0	0	0	0	0	0	0	0	0	0	0	0	0	0	0	0	0	0	0	0	0	0	0	7	0	0	4	0	0	0	0	0	0	0	0	0	0	0	0	0	0
Otu0442	Bacteria(100)	"Proteobacteria"(100)	Betaproteobacteria(100)	Burkholderiales(100)	Burkholderiaceae(100)	Burkholderiaceae_unclassified(76)	0	0	0	0	0	0	0	0	0	0	0	0	0	0	0	0	0	0	0	0	0	0	0	0	0	0	0	0	0	0	0	0	0	0	0	0	72	0	0	0	0	0	0
Otu0458	Bacteria(100)	"Bacteroidetes"(100)	"Bacteroidetes"_unclassified(76)	"Bacteroidetes"_unclassified(76)	"Bacteroidetes"_unclassified(76)	"Bacteroidetes"_unclassified(76)	0	0	0	0	0	0	0	0	0	0	0	0	0	0	0	23	0	0	0	0	0	13	9	0	0	0	0	0	0	0	0	0	0	0	0	0	0	0	0	0	0	0	0
Otu0509	Bacteria(100)	"Proteobacteria"(100)	Gammaproteobacteria(100)	Legionellales(100)	Legionellaceae(100)	Legionella(100)	0	0	0	0	0	0	0	0	0	0	0	0	0	0	29	0	0	0	0	0	0	0	0	0	0	0	0	0	0	1	0	0	0	23	0	0	15	0	0	0	0	0	0
Otu0649	Bacteria(100)	"Acidobacteria"(100)	Acidobacteria_Gp4(100)	Acidobacteria_Gp4_order_incertae_sedis(100)	Acidobacteria_Gp4_family_incertae_sedis(100)	Gp4(100)	0	0	0	0	0	0	0	0	0	0	0	0	0	0	0	0	0	0	24	0	0	3	0	0	0	0	0	43	0	0	2	0	0	0	0	0	0	0	0	0	0	0	0
Otu0656	Bacteria(100)	"Verrucomicrobia"(100)	Verrucomicrobiae(100)	Verrucomicrobiales(100)	Verrucomicrobiaceae(100)	Luteolibacter(100)	0	0	0	0	0	0	0	0	0	0	34	0	0	0	19	8	0	0	0	0	0	0	0	0	0	0	0	0	0	0	0	0	0	0	0	0	0	0	0	0	0	0	0
Otu0658	Bacteria(100)	"Proteobacteria"(100)	Gammaproteobacteria(100)	Gammaproteobacteria_unclassified(100)	Gammaproteobacteria_unclassified(100)	Gammaproteobacteria_unclassified(100)	0	0	0	0	0	0	0	0	0	0	0	0	0	0	0	0	0	0	0	0	0	16	0	0	0	0	0	0	0	0	0	0	0	0	0	0	0	0	0	0	0	0	0
Otu0660	Bacteria(100)	"Proteobacteria"(100)	Alphaproteobacteria(100)	Caulobacterales(100)	Caulobacteraceae(100)	Phenylobacterium(100)	0	0	0	0	0	0	0	0	0	0	0	0	0	0	0	0	0	0	0	0	0	0	64	0	0	0	0	0	1	6	0	0	0	0	0	0	0	0	0	0	0	0	0
Otu0351	Bacteria(100)	Firmicutes(100)	Clostridia(100)	Clostridiales(100)	Clostridiales_Incertae_Sedis_XI(100)	Finegoldia(100)	0	0	0	0	0	0	0	0	0	0	0	0	0	0	0	0	0	0	0	0	0	0	0	0	0	0	1	0	0	0	0	0	0	0	28	15	0	0	0	0	0	0	0
Otu0413	Bacteria(100)	"Planctomycetes"(52)	"Planctomycetacia"(52)	Planctomycetales(52)	Planctomycetaceae(52)	Planctomycetaceae_unclassified(52)	0	0	0	0	0	0	0	0	0	0	0	0	0	0	0	0	0	0	0	0	0	0	23	0	0	0	0	0	0	0	0	0	0	47	0	0	0	0	0	0	0	0	0
Otu0536	Bacteria(100)	"Verrucomicrobia"(100)	Verrucomicrobiae(100)	Verrucomicrobiales(100)	Verrucomicrobiaceae(100)	Verrucomicrobiaceae_unclassified(100)	0	0	0	0	2	0	0	0	0	0	0	0	0	0	0	57	0	0	0	0	0	0	0	0	0	0	0	0	0	0	0	0	0	0	0	0	0	0	0	0	0	0	0
Otu0592	Bacteria(100)	"Proteobacteria"(100)	Gammaproteobacteria(100)	Gammaproteobacteria_unclassified(100)	Gammaproteobacteria_unclassified(100)	Gammaproteobacteria_unclassified(100)	0	0	0	0	0	0	0	0	0	0	0	0	0	0	0	0	0	41	0	0	0	2	0	0	0	0	0	0	0	0	0	0	0	0	0	0	25	0	0	0	0	0	0
Otu0676	Bacteria(100)	OD1(100)	OD1_class_incertae_sedis(100)	OD1_order_incertae_sedis(100)	OD1_family_incertae_sedis(100)	OD1_genus_incertae_sedis(100)	0	0	0	0	0	0	0	0	0	0	0	0	0	0	0	0	0	0	0	0	0	0	0	0	0	0	0	0	0	0	0	0	0	0	0	0	69	0	0	0	0	0	0
Otu0679	Bacteria(100)	Firmicutes(100)	Bacilli(100)	Bacillales(100)	Planococcaceae(100)	Ureibacillus(100)	0	0	0	0	0	0	0	0	0	0	0	0	0	0	0	0	0	0	0	0	0	21	0	0	0	0	0	0	0	0	0	0	0	0	0	0	0	0	0	0	0	0	0
Otu0681	Bacteria(100)	OD1(100)	OD1_class_incertae_sedis(100)	OD1_order_incertae_sedis(100)	OD1_family_incertae_sedis(100)	OD1_genus_incertae_sedis(100)	0	0	0	0	0	0	0	0	0	0	0	0	0	0	1	0	0	0	0	0	0	0	43	0	0	2	0	0	0	0	0	0	0	0	0	0	23	0	0	0	0	0	0
Otu0682	Bacteria(100)	"Actinobacteria"(100)	Actinobacteria(100)	Solirubrobacterales(100)	Conexibacteraceae(100)	Conexibacter(100)	0	0	0	0	0	0	0	0	0	0	0	0	0	0	0	0	0	0	0	0	0	23	0	0	0	0	0	0	0	0	0	0	0	0	0	0	0	0	0	0	0	0	0
Otu0683	Bacteria(100)	"Proteobacteria"(100)	Alphaproteobacteria(100)	Rhodospirillales(100)	Rhodospirillales_unclassified(100)	Rhodospirillales_unclassified(100)	0	0	0	0	0	0	0	0	0	0	0	0	0	0	0	0	0	0	0	0	0	0	69	0	0	0	0	0	0	0	0	0	0	0	0	0	0	0	0	0	0	0	0
Otu0366	Bacteria(100)	Bacteria_unclassified(100)	Bacteria_unclassified(100)	Bacteria_unclassified(100)	Bacteria_unclassified(100)	Bacteria_unclassified(100)	0	0	0	0	0	0	0	0	0	0	0	0	0	0	0	0	0	0	0	0	0	0	0	0	0	0	0	0	0	0	0	0	0	0	0	0	11	0	0	0	0	0	0
Otu0522	Bacteria(100)	"Planctomycetes"(100)	"Planctomycetacia"(100)	Planctomycetales(100)	Planctomycetaceae(100)	Planctomycetaceae_unclassified(100)	0	0	0	0	0	0	0	0	0	0	0	0	0	0	0	61	0	0	0	0	0	1	0	0	0	0	0	0	0	0	0	0	0	0	0	0	0	0	0	0	0	0	0
Otu0619	Bacteria(100)	Firmicutes(100)	Bacilli(100)	Bacillales(100)	Paenibacillaceae_1(100)	Paenibacillus(100)	0	0	0	0	0	0	0	0	0	0	0	0	0	0	0	0	0	0	0	0	0	0	0	0	0	0	0	0	0	0	0	0	0	0	0	0	0	0	0	0	0	0	0
Otu0685	Bacteria(100)	Firmicutes(100)	Bacilli(100)	Bacillales(100)	Bacillaceae_2(100)	Bacillaceae_2_unclassified(100)	0	0	0	0	0	0	0	0	0	0	0	0	0	0	0	0	0	0	0	0	0	0	0	0	0	0	0	0	0	0	0	0	0	0	0	0	68	0	0	0	0	0	0
Otu0687	Bacteria(100)	Firmicutes(100)	Bacilli(100)	Bacillales(100)	Bacillales_unclassified(100)	Bacillales_unclassified(100)	0	0	0	0	0	0	0	0	0	0	0	0	0	0	0	0	0	0	0	0	0	0	0	0	2	0	0	0	0	0	0	0	0	0	0	0	0	0	0	0	0	0	0
Otu0365	Bacteria(100)	"Proteobacteria"(100)	Gammaproteobacteria(100)	Xanthomonadales(100)	Xanthomonadaceae(100)	Xanthomonadaceae_unclassified(100)	0	0	0	0	0	0	0	0	0	0	27	0	0	0	0	0	0	0	0	0	0	0	0	0	0	0	0	0	8	18	0	0	0	0	0	0	7	0	0	0	0	4	0
Otu0640	Bacteria(100)	Bacteria_unclassified(64)	Bacteria_unclassified(64)	Bacteria_unclassified(64)	Bacteria_unclassified(64)	Bacteria_unclassified(64)	0	0	0	0	0	0	0	0	0	0	0	0	0	0	0	0	0	0	0	0	0	47	0	0	0	0	0	0	0	0	0	0	0	0	0	0	0	0	0	0	7	0	0
Otu0654	Bacteria(100)	"Proteobacteria"(100)	Alphaproteobacteria(100)	Rhodospirillales(100)	Acetobacteraceae(100)	Acetobacteraceae_unclassified(100)	0	0	0	0	0	0	0	10	0	0	0	0	0	0	0	0	0	0	0	0	0	0	57	0	0	0	0	0	0	0	0	0	0	0	0	0	0	0	0	0	0	0	0
Otu0675	Bacteria(100)	Firmicutes(100)	Clostridia(100)	Clostridiales(100)	Clostridiaceae_1(100)	Clostridium_sensu_stricto(100)	0	0	0	0	0	0	0	0	0	0	0	0	0	0	0	0	0	0	0	0	0	0	0	0	0	0	0	0	0	0	0	0	0	0	0	0	0	0	0	0	0	0	0
Otu0692	Bacteria(100)	Firmicutes(100)	Erysipelotrichia(100)	Erysipelotrichales(100)	Erysipelotrichaceae(100)	Erysipelothrix(100)	0	0	0	0	0	0	0	0	0	0	0	0	0	0	0	0	0	0	0	0	0	0	0	0	0	0	0	0	0	0	0	0	0	0	0	0	0	0	0	0	0	0	0
Otu0699	Bacteria(100)	"Proteobacteria"(100)	Gammaproteobacteria(100)	Xanthomonadales(100)	Xanthomonadaceae(100)	Wohlfahrtiimonas(100)	0	0	0	0	0	0	0	0	0	0	0	0	0	0	0	0	0	0	0	0	0	0	0	0	0	0	0	0	0	0	0	0	0	0	0	0	0	10	0	0	0	1	0
Otu0703	Bacteria(100)	Bacteria_unclassified(100)	Bacteria_unclassified(100)	Bacteria_unclassified(100)	Bacteria_unclassified(100)	Bacteria_unclassified(100)	0	0	0	0	0	0	0	0	0	0	0	0	0	0	0	0	0	0	0	0	0	0	0	0	0	0	0	0	0	0	0	0	0	52	0	0	0	0	0	0	0	0	14
Otu0707	Bacteria(100)	Bacteria_unclassified(100)	Bacteria_unclassified(100)	Bacteria_unclassified(100)	Bacteria_unclassified(100)	Bacteria_unclassified(100)	0	0	0	0	0	0	0	0	0	0	0	0	0	0	0	0	0	0	0	0	0	64	0	0	0	0	0	0	0	0	0	0	0	0	0	0	0	0	0	0	0	0	0
Otu0709	Bacteria(100)	"Chloroflexi"(82)	"Chloroflexi"_unclassified(81)	"Chloroflexi"_unclassified(81)	"Chloroflexi"_unclassified(81)	"Chloroflexi"_unclassified(81)	0	0	0	0	0	0	0	0	0	0	0	0	0	0	0	0	0	0	0	0	0	1	0	0	0	0	0	0	0	0	0	0	0	0	0	0	0	13	0	0	0	0	0
Otu0415	Bacteria(100)	"Proteobacteria"(100)	Epsilonproteobacteria(100)	Campylobacterales(100)	Campylobacteraceae(100)	Arcobacter(100)	0	0	0	0	0	0	0	0	0	0	0	0	3	0	18	0	0	0	2	0	0	14	0	0	0	0	0	0	1	0	0	0	0	0	0	0	6	0	0	0	0	0	0
Otu0460	Bacteria(100)	"Proteobacteria"(100)	Alphaproteobacteria(100)	Sphingomonadales(100)	Sphingomonadaceae(100)	Sphingomonas(92)	0	0	0	0	0	0	0	0	0	0	0	0	0	0	17	0	0	9	0	0	0	0	0	0	0	0	0	0	0	0	0	0	0	0	0	0	39	0	0	0	0	0	0
Otu0674	Bacteria(100)	"Proteobacteria"(100)	"Proteobacteria"_unclassified(98)	"Proteobacteria"_unclassified(98)	"Proteobacteria"_unclassified(98)	"Proteobacteria"_unclassified(98)	0	0	0	0	0	0	0	0	0	0	0	0	0	0	4	0	0	0	0	0	0	10	0	0	0	0	0	0	2	0	0	0	0	49	0	0	0	0	0	0	0	0	0
Otu0714	Bacteria(100)	Firmicutes(100)	Clostridia(100)	Clostridiales(100)	Lachnospiraceae(100)	Lachnospiraceae_unclassified(100)	0	0	0	0	0	0	0	0	0	0	0	0	0	0	0	0	0	0	0	0	0	0	0	0	0	0	0	0	0	0	0	0	0	0	0	0	0	0	0	0	0	0	0
Otu0716	Bacteria(100)	"Proteobacteria"(100)	Alphaproteobacteria(100)	Rhodospirillales(100)	Rhodospirillaceae(100)	Azospirillum(100)	0	0	0	0	0	0	0	0	0	0	0	0	0	0	0	0	0	58	0	0	0	0	0	0	0	0	0	0	0	7	0	0	0	0	0	0	0	0	0	0	0	0	0
Otu0437	Bacteria(100)	"Proteobacteria"(100)	Betaproteobacteria(100)	Burkholderiales(100)	Burkholderiaceae(84)	Ralstonia(84)	0	0	0	0	0	0	0	0	0	0	0	0	0	0	0	0	0	10	0	0	0	15	0	0	0	0	0	0	0	0	0	0	0	0	0	0	17	0	0	0	0	0	0
Otu0597	Bacteria(100)	"Bacteroidetes"(100)	"Bacteroidetes"_unclassified(100)	"Bacteroidetes"_unclassified(100)	"Bacteroidetes"_unclassified(100)	"Bacteroidetes"_unclassified(100)	0	0	0	0	0	0	0	0	0	0	0	0	0	0	14	0	0	0	0	0	0	8	42	0	0	0	0	0	0	0	0	0	0	0	0	0	0	0	0	0	0	0	0
Otu0704	Bacteria(100)	Bacteria_unclassified(100)	Bacteria_unclassified(100)	Bacteria_unclassified(100)	Bacteria_unclassified(100)	Bacteria_unclassified(100)	0	0	0	0	0	0	0	0	0	0	0	0	0	0	0	38	0	0	0	0	0	23	0	0	0	0	0	0	0	0	0	0	0	0	0	0	0	0	0	0	0	0	0
Otu0720	Bacteria(100)	"Proteobacteria"(100)	Alphaproteobacteria(100)	Rhizobiales(100)	Rhizobiales_unclassified(100)	Rhizobiales_unclassified(100)	0	0	0	0	0	0	0	0	0	0	0	0	0	0	0	0	0	0	0	0	0	0	0	0	0	0	0	0	0	0	0	0	0	0	0	0	62	0	0	0	0	0	0
Otu0724	Bacteria(100)	"Actinobacteria"(100)	Actinobacteria(100)	Actinomycetales(100)	Microbacteriaceae(100)	Agromyces(100)	0	0	0	0	0	0	0	0	0	0	0	0	0	0	0	0	0	0	0	0	0	0	0	0	0	0	0	0	0	0	0	0	0	0	0	0	40	15	0	0	0	0	0
Otu0308	Bacteria(100)	"Proteobacteria"(100)	Alphaproteobacteria(100)	Sphingomonadales(100)	Sphingomonadaceae(66)	Sphingomonadaceae_unclassified(55)	0	0	0	0	0	0	0	0	0	0	0	0	0	0	0	0	0	0	0	0	0	11	0	0	0	0	20	0	0	19	0	0	0	0	0	0	0	11	0	0	0	0	0
Otu0451	Bacteria(100)	"Proteobacteria"(100)	Epsilonproteobacteria(100)	Campylobacterales(100)	Campylobacteraceae(100)	Sulfurospirillum(100)	0	0	0	0	0	0	0	0	0	0	0	0	0	0	0	0	0	38	0	0	0	0	0	0	0	0	0	0	2	0	0	0	0	0	0	0	0	0	0	0	0	0	0
Otu0678	Bacteria(100)	"Proteobacteria"(100)	Alphaproteobacteria(100)	Alphaproteobacteria_unclassified(100)	Alphaproteobacteria_unclassified(100)	Alphaproteobacteria_unclassified(100)	0	0	0	0	0	0	0	0	0	0	0	0	0	0	32	0	0	0	0	0	0	28	0	0	0	0	0	0	0	0	0	0	0	0	0	0	0	0	0	0	0	0	0
Otu0726	Bacteria(100)	Firmicutes(100)	Clostridia(100)	Clostridiales(100)	Clostridiaceae_1(100)	Proteiniclasticum(100)	0	0	0	0	0	0	0	0	0	0	0	0	0	0	0	0	0	0	0	0	0	0	0	0	0	0	0	0	0	0	0	0	0	0	0	0	0	0	0	0	0	0	0
Otu0730	Bacteria(100)	"Bacteroidetes"(100)	"Bacteroidetes"_unclassified(100)	"Bacteroidetes"_unclassified(100)	"Bacteroidetes"_unclassified(100)	"Bacteroidetes"_unclassified(100)	0	0	0	0	0	0	0	0	0	0	0	0	0	0	0	0	0	0	0	0	0	0	0	0	0	0	0	0	0	0	0	0	0	0	0	0	0	0	0	0	0	0	0
Otu0734	Bacteria(100)	Bacteria_unclassified(100)	Bacteria_unclassified(100)	Bacteria_unclassified(100)	Bacteria_unclassified(100)	Bacteria_unclassified(100)	0	0	0	0	0	0	0	0	0	0	0	0	0	0	0	0	63	0	0	0	0	0	0	0	0	0	0	0	0	0	0	0	0	0	0	0	0	0	0	0	0	0	0
Otu0209	Bacteria(100)	"Deinococcus-Thermus"(100)	Deinococci(100)	Thermales(100)	Thermaceae(100)	Thermus(100)	0	0	0	0	0	0	0	0	0	0	0	0	0	0	0	0	0	0	0	0	0	0	0	0	0	0	62	0	0	0	0	0	0	0	0	0	0	0	0	0	0	0	0
Otu0390	Bacteria(100)	"Actinobacteria"(100)	Actinobacteria(100)	Actinomycetales(100)	Nocardioidaceae(100)	Nocardioides(100)	0	0	0	0	0	0	0	0	0	0	0	0	0	0	0	0	0	0	0	0	0	10	0	0	0	0	0	0	0	0	0	0	0	0	0	0	0	0	0	0	0	0	0
Otu0558	Bacteria(100)	Firmicutes(100)	Bacilli(100)	Lactobacillales(100)	Enterococcaceae(60)	Enterococcus(60)	0	0	0	0	0	0	0	0	0	0	0	0	0	0	0	0	9	0	0	0	0	8	0	0	0	1	0	0	0	12	0	0	0	0	0	0	0	0	0	0	0	0	0
Otu0594	Bacteria(100)	Bacteria_unclassified(100)	Bacteria_unclassified(100)	Bacteria_unclassified(100)	Bacteria_unclassified(100)	Bacteria_unclassified(100)	0	0	0	0	0	0	0	0	0	0	0	0	0	0	0	0	0	0	6	0	0	31	0	0	0	0	0	0	0	0	0	0	0	0	0	0	0	0	0	0	1	0	0
Otu0669	Bacteria(100)	Firmicutes(100)	Clostridia(100)	Clostridiales(100)	Peptostreptococcaceae(100)	Clostridium_XI(100)	0	0	0	0	0	0	0	0	0	0	0	0	0	1	0	0	0	0	0	0	0	0	0	0	0	0	0	0	0	0	0	0	0	0	0	0	0	1	0	0	0	0	0
Otu0670	Bacteria(100)	Bacteria_unclassified(100)	Bacteria_unclassified(100)	Bacteria_unclassified(100)	Bacteria_unclassified(100)	Bacteria_unclassified(100)	0	0	0	0	0	0	0	0	0	0	0	0	0	0	0	0	0	0	0	0	0	0	0	0	0	0	62	0	0	0	0	0	0	0	0	0	0	0	0	0	0	0	0
Otu0697	Bacteria(100)	Bacteria_unclassified(100)	Bacteria_unclassified(100)	Bacteria_unclassified(100)	Bacteria_unclassified(100)	Bacteria_unclassified(100)	0	0	0	0	0	0	0	0	0	0	0	0	0	0	0	0	0	9	0	0	53	0	0	0	0	0	0	0	0	0	0	0	0	0	0	0	0	0	0	0	0	0	0
Otu0737	Bacteria(100)	"Proteobacteria"(100)	Alphaproteobacteria(100)	Rhizobiales(100)	Phyllobacteriaceae(100)	Chelativorans(100)	0	0	0	0	0	0	0	0	0	0	0	0	0	0	0	0	0	0	0	0	0	0	0	0	0	0	0	0	0	0	0	0	0	0	0	0	0	0	0	0	61	0	0
Otu0738	Bacteria(100)	"Bacteroidetes"(100)	"Sphingobacteria"(100)	"Sphingobacteriales"(100)	Cytophagaceae(100)	Runella(100)	0	0	0	0	0	0	0	0	0	0	0	0	0	0	0	0	0	34	0	0	0	0	0	0	0	0	28	0	0	0	0	0	0	0	0	0	0	0	0	0	0	0	0
Otu0740	Bacteria(100)	"Proteobacteria"(100)	Alphaproteobacteria(100)	Sphingomonadales(100)	Sphingomonadaceae(100)	Sphingomonadaceae_unclassified(100)	0	0	0	0	0	0	0	0	0	0	0	0	0	0	0	0	0	0	0	0	0	0	0	0	0	0	0	0	0	0	0	0	0	0	0	0	0	0	0	0	0	0	0
Otu0743	Bacteria(100)	Firmicutes(100)	Bacilli(100)	Bacillales(100)	Bacillaceae_1(97)	Bacillus(97)	0	0	0	0	0	0	0	0	0	0	0	0	0	0	0	0	0	0	0	0	0	0	0	0	0	0	0	0	0	0	0	0	0	0	0	0	0	0	0	0	3	0	0
Otu0402	Bacteria(100)	"Proteobacteria"(100)	Betaproteobacteria(100)	Burkholderiales(100)	Comamonadaceae(100)	Polaromonas(94)	0	0	0	0	0	0	0	0	0	0	0	0	0	0	51	0	0	0	0	0	0	4	0	0	0	0	0	0	0	0	0	0	0	0	0	0	0	0	0	0	0	0	0
Otu0671	Bacteria(100)	"Bacteroidetes"(100)	"Bacteroidetes"_unclassified(100)	"Bacteroidetes"_unclassified(100)	"Bacteroidetes"_unclassified(100)	"Bacteroidetes"_unclassified(100)	0	0	0	0	0	0	0	0	0	0	0	0	0	0	0	0	61	0	0	0	0	0	0	0	0	0	0	0	0	0	0	0	0	0	0	0	0	0	0	0	0	0	0
Otu0706	Bacteria(100)	"Actinobacteria"(100)	Actinobacteria(100)	Actinomycetales(100)	Microbacteriaceae(100)	Microbacterium(72)	0	0	0	0	0	0	0	0	0	0	0	0	0	0	0	0	0	0	0	0	0	0	0	0	0	0	0	5	0	0	1	0	0	0	0	0	0	0	0	0	0	0	0
Otu0732	Bacteria(100)	Firmicutes(100)	Bacilli(100)	Bacillales(100)	Thermoactinomycetaceae_1(100)	Thermoactinomyces(100)	0	0	0	0	0	0	0	0	0	0	0	0	0	4	0	0	0	0	0	0	0	0	0	0	0	0	0	0	0	0	0	0	0	0	0	0	0	0	0	0	0	0	0
Otu0744	Bacteria(100)	"Proteobacteria"(100)	Betaproteobacteria(100)	Betaproteobacteria_unclassified(100)	Betaproteobacteria_unclassified(100)	Betaproteobacteria_unclassified(100)	0	0	0	0	0	0	0	0	0	0	0	0	0	0	0	0	0	0	0	0	0	61	0	0	0	0	0	0	0	0	0	0	0	0	0	0	0	0	0	0	0	0	0
Otu0748	Bacteria(100)	"Acidobacteria"(100)	Acidobacteria_Gp4(100)	Acidobacteria_Gp4_order_incertae_sedis(100)	Acidobacteria_Gp4_family_incertae_sedis(100)	Gp4(100)	0	0	0	0	0	0	0	0	0	0	0	0	0	0	0	0	0	0	0	0	0	0	0	0	0	61	0	0	0	0	0	0	0	0	0	0	0	0	0	0	0	0	0
Otu0751	Bacteria(100)	"Bacteroidetes"(100)	"Sphingobacteria"(100)	"Sphingobacteriales"(100)	Chitinophagaceae(100)	Chitinophagaceae_unclassified(100)	0	0	0	0	0	0	0	0	0	0	0	0	0	0	0	0	0	0	0	0	0	0	61	0	0	0	0	0	0	0	0	0	0	0	0	0	0	0	0	0	0	0	0
Otu0752	Bacteria(100)	Firmicutes(100)	Clostridia(100)	Clostridiales(100)	Clostridiaceae_1(100)	Clostridium_sensu_stricto(100)	0	0	0	0	0	0	0	0	0	0	0	0	0	0	0	0	0	0	0	0	0	0	0	0	0	0	0	0	0	0	0	0	0	0	0	0	0	0	0	0	0	0	0
Otu0753	Bacteria(100)	Bacteria_unclassified(100)	Bacteria_unclassified(100)	Bacteria_unclassified(100)	Bacteria_unclassified(100)	Bacteria_unclassified(100)	0	0	0	0	0	0	0	0	0	0	0	0	0	0	19	0	0	0	0	0	0	0	0	0	0	0	0	0	0	0	0	0	0	0	0	0	25	0	0	0	0	0	0
Otu0755	Bacteria(100)	Firmicutes(100)	Clostridia(100)	Clostridiales(100)	Clostridiaceae_2(100)	Alkaliphilus(97)	0	0	0	0	0	0	0	0	0	0	0	0	0	0	0	0	0	0	0	0	0	0	0	0	0	0	0	0	0	0	0	0	0	0	14	0	0	0	0	0	0	0	0
Otu0756	Bacteria(100)	Bacteria_unclassified(100)	Bacteria_unclassified(100)	Bacteria_unclassified(100)	Bacteria_unclassified(100)	Bacteria_unclassified(100)	0	0	0	0	0	0	0	0	0	0	0	0	0	0	0	0	0	0	0	0	0	0	0	0	0	0	61	0	0	0	0	0	0	0	0	0	0	0	0	0	0	0	0
Otu0758	Bacteria(100)	"Bacteroidetes"(100)	"Sphingobacteria"(100)	"Sphingobacteriales"(100)	"Cyclobacteriaceae"(100)	Algoriphagus(100)	0	0	0	0	0	0	0	0	0	0	0	0	0	0	0	0	0	0	0	0	0	46	0	0	0	0	0	0	0	2	0	0	0	0	0	12	0	0	0	0	0	0	0
Otu0629	Bacteria(100)	Bacteria_unclassified(100)	Bacteria_unclassified(100)	Bacteria_unclassified(100)	Bacteria_unclassified(100)	Bacteria_unclassified(100)	0	0	0	0	0	0	0	0	0	0	0	0	0	0	0	0	0	0	0	0	0	0	10	0	0	0	0	0	0	0	0	0	0	0	0	0	50	0	0	0	0	0	0
Otu0750	Bacteria(100)	"Actinobacteria"(100)	Actinobacteria(100)	Actinomycetales(100)	Actinomycetales_unclassified(100)	Actinomycetales_unclassified(100)	0	0	0	0	0	0	0	0	0	0	0	0	0	4	0	0	0	0	0	0	0	1	0	0	0	0	0	0	0	0	0	0	0	0	0	0	0	0	0	0	0	0	0
Otu0757	Bacteria(100)	Bacteria_unclassified(100)	Bacteria_unclassified(100)	Bacteria_unclassified(100)	Bacteria_unclassified(100)	Bacteria_unclassified(100)	0	0	0	0	0	0	0	0	0	0	0	0	0	0	0	0	0	0	0	0	0	0	60	0	0	0	0	0	0	0	0	0	0	0	0	0	0	0	0	0	0	0	0
Otu0764	Bacteria(100)	"Proteobacteria"(100)	Gammaproteobacteria(100)	Gammaproteobacteria_unclassified(100)	Gammaproteobacteria_unclassified(100)	Gammaproteobacteria_unclassified(100)	0	0	0	0	0	0	0	0	0	0	0	0	0	0	0	0	0	0	0	0	0	0	0	0	0	0	0	0	0	0	0	0	0	0	0	0	60	0	0	0	0	0	0
Otu0125	Bacteria(100)	Bacteria_unclassified(100)	Bacteria_unclassified(100)	Bacteria_unclassified(100)	Bacteria_unclassified(100)	Bacteria_unclassified(100)	0	0	0	0	0	0	0	0	0	0	0	0	0	0	1	0	0	11	0	0	0	9	0	0	0	0	0	6	0	0	0	0	0	0	0	0	0	0	0	0	0	0	0
Otu0184	Bacteria(100)	"Proteobacteria"(100)	Alphaproteobacteria(100)	Rhizobiales(100)	Methylobacteriaceae(100)	Methylobacterium(100)	0	0	0	0	0	0	0	0	0	0	0	0	0	0	0	0	0	0	0	0	0	2	14	0	0	0	0	5	1	0	0	0	0	2	0	0	0	0	0	0	0	0	0
Otu0407	Bacteria(100)	"Proteobacteria"(100)	Betaproteobacteria(100)	Betaproteobacteria_unclassified(89)	Betaproteobacteria_unclassified(89)	Betaproteobacteria_unclassified(89)	0	0	0	0	0	0	0	0	0	0	0	0	0	0	0	16	0	0	0	0	0	43	0	0	0	0	0	0	0	0	0	0	0	0	0	0	0	0	0	0	0	0	0
Otu0478	Bacteria(100)	"Proteobacteria"(100)	Alphaproteobacteria(100)	Rhizobiales(100)	Hyphomicrobiaceae(100)	Hyphomicrobium(100)	0	0	0	0	0	0	0	0	0	0	0	0	0	0	0	0	0	0	0	0	0	0	0	0	0	0	0	0	0	0	0	0	0	24	0	0	0	0	0	0	0	0	0
Otu0527	Bacteria(100)	"Bacteroidetes"(100)	"Bacteroidetes"_unclassified(69)	"Bacteroidetes"_unclassified(69)	"Bacteroidetes"_unclassified(69)	"Bacteroidetes"_unclassified(69)	0	0	0	0	16	0	0	0	11	0	32	0	0	0	0	0	0	0	0	0	0	0	0	0	0	0	0	0	0	0	0	0	0	0	0	0	0	0	0	0	0	0	0
Otu0630	Bacteria(100)	"Bacteroidetes"(100)	Flavobacteria(100)	"Flavobacteriales"(100)	Flavobacteriaceae(100)	Flavobacterium(100)	0	0	0	0	0	0	0	0	0	0	0	0	0	0	0	0	0	0	0	0	0	0	0	0	0	0	0	0	0	0	0	0	0	0	0	0	59	0	0	0	0	0	0
Otu0664	Bacteria(100)	"Proteobacteria"(100)	Deltaproteobacteria(100)	Bdellovibrionales(100)	Bdellovibrionaceae(100)	Bdellovibrio(100)	0	0	0	0	0	0	0	0	0	0	0	0	0	0	9	0	0	0	0	0	0	0	0	0	0	0	1	0	0	0	29	0	0	0	0	0	20	0	0	0	0	0	0
Otu0680	Bacteria(100)	"Actinobacteria"(86)	Actinobacteria(86)	Actinobacteria_unclassified(86)	Actinobacteria_unclassified(86)	Actinobacteria_unclassified(86)	0	0	0	0	0	0	0	0	0	0	0	0	0	0	0	0	0	0	0	0	0	7	0	0	0	0	0	52	0	0	0	0	0	0	0	0	0	0	0	0	0	0	0
Otu0721	Bacteria(100)	"Proteobacteria"(100)	Gammaproteobacteria(100)	Gammaproteobacteria_unclassified(100)	Gammaproteobacteria_unclassified(100)	Gammaproteobacteria_unclassified(100)	0	0	0	0	0	0	0	0	0	0	0	0	0	0	0	0	0	0	0	0	0	11	0	0	0	0	0	0	0	0	0	0	0	0	0	0	48	0	0	0	0	0	0
Otu0769	Bacteria(100)	Bacteria_unclassified(100)	Bacteria_unclassified(100)	Bacteria_unclassified(100)	Bacteria_unclassified(100)	Bacteria_unclassified(100)	0	0	0	0	0	0	0	0	0	0	0	0	0	0	0	0	0	0	0	0	0	0	59	0	0	0	0	0	0	0	0	0	0	0	0	0	0	0	0	0	0	0	0
Otu0772	Bacteria(100)	"Chloroflexi"(100)	"Chloroflexi"_unclassified(100)	"Chloroflexi"_unclassified(100)	"Chloroflexi"_unclassified(100)	"Chloroflexi"_unclassified(100)	0	0	0	0	0	0	0	0	0	0	0	0	0	0	0	0	0	0	0	0	0	0	0	0	0	0	0	0	0	0	0	0	0	0	0	0	0	0	0	0	0	0	0
Otu0546	Bacteria(100)	"Proteobacteria"(100)	Deltaproteobacteria(100)	Myxococcales(100)	Myxococcales_unclassified(100)	Myxococcales_unclassified(100)	0	0	0	0	0	0	0	0	0	0	0	0	0	0	0	0	0	0	0	0	0	24	0	0	0	0	0	3	0	0	0	0	0	0	0	0	0	0	0	0	0	0	0
Otu0768	Bacteria(100)	OD1(100)	OD1_class_incertae_sedis(100)	OD1_order_incertae_sedis(100)	OD1_family_incertae_sedis(100)	OD1_genus_incertae_sedis(100)	0	0	0	0	0	0	0	0	0	0	0	0	0	0	0	0	0	0	0	0	0	0	45	0	0	0	0	0	0	0	0	0	0	0	0	0	0	0	0	0	0	13	0
Otu0777	Bacteria(100)	Firmicutes(100)	Clostridia(100)	Clostridiales(100)	Ruminococcaceae(99)	Ruminococcaceae_unclassified(99)	0	0	0	0	0	0	0	0	0	0	0	0	0	0	0	0	0	0	0	0	0	0	0	0	0	0	0	0	0	0	0	0	0	0	0	0	0	0	0	0	0	0	58
Otu0779	Bacteria(100)	"Actinobacteria"(100)	Actinobacteria(100)	Actinomycetales(100)	Pseudonocardiaceae(100)	Saccharomonospora(100)	0	0	0	0	0	0	0	0	0	0	0	0	0	0	0	0	0	0	0	0	0	0	0	0	0	0	0	0	0	0	0	0	0	0	0	0	0	0	0	0	0	0	0
Otu0780	Bacteria(100)	Firmicutes(100)	Bacilli(100)	Lactobacillales(100)	Leuconostocaceae(100)	Weissella(100)	0	0	0	0	0	0	0	0	0	0	0	0	0	13	0	0	0	0	0	0	0	0	0	0	0	0	0	0	0	0	0	0	0	0	0	0	0	3	0	0	0	0	0
Otu0781	Bacteria(100)	"Proteobacteria"(100)	Gammaproteobacteria(100)	"Vibrionales"(100)	Vibrionaceae(100)	Salinivibrio(100)	0	0	0	0	0	0	0	0	0	0	0	0	0	0	0	0	0	0	0	0	0	0	0	0	0	0	0	0	0	0	0	0	0	0	0	0	0	0	0	0	0	0	0
Otu0782	Bacteria(100)	"Actinobacteria"(100)	Actinobacteria(100)	Actinomycetales(100)	Actinomycetales_unclassified(100)	Actinomycetales_unclassified(100)	0	0	0	0	0	0	0	0	0	0	0	0	0	0	0	0	0	0	0	0	0	29	0	0	0	0	0	0	0	0	0	0	0	0	0	0	0	0	0	0	0	0	0
Otu0783	Bacteria(100)	Bacteria_unclassified(100)	Bacteria_unclassified(100)	Bacteria_unclassified(100)	Bacteria_unclassified(100)	Bacteria_unclassified(100)	0	0	0	0	0	0	0	0	0	0	0	0	0	0	0	0	0	0	0	0	0	0	58	0	0	0	0	0	0	0	0	0	0	0	0	0	0	0	0	0	0	0	0
Otu0786	Bacteria(100)	Bacteria_unclassified(94)	Bacteria_unclassified(94)	Bacteria_unclassified(94)	Bacteria_unclassified(94)	Bacteria_unclassified(94)	0	0	0	0	0	0	0	0	0	0	0	0	0	0	0	0	0	0	0	0	0	0	0	0	0	0	0	0	0	0	0	0	0	0	0	0	0	0	0	0	0	0	0
Otu0506	Bacteria(100)	"Proteobacteria"(100)	Gammaproteobacteria(100)	Gammaproteobacteria_unclassified(100)	Gammaproteobacteria_unclassified(100)	Gammaproteobacteria_unclassified(100)	0	0	0	0	0	0	0	0	0	0	0	0	0	0	24	0	0	0	0	0	0	0	0	0	0	0	27	0	0	0	0	0	0	0	0	0	6	0	0	0	0	0	0
Otu0516	Bacteria(100)	"Proteobacteria"(87)	"Proteobacteria"_unclassified(87)	"Proteobacteria"_unclassified(87)	"Proteobacteria"_unclassified(87)	"Proteobacteria"_unclassified(87)	0	0	0	0	0	0	0	0	0	0	0	0	0	0	0	0	0	0	0	0	0	0	0	0	0	0	0	0	0	20	0	0	0	0	0	22	0	0	0	0	0	0	0
Otu0797	Bacteria(100)	Bacteria_unclassified(100)	Bacteria_unclassified(100)	Bacteria_unclassified(100)	Bacteria_unclassified(100)	Bacteria_unclassified(100)	0	0	0	0	0	0	0	0	0	0	0	0	0	0	0	0	0	0	0	0	0	0	0	0	0	0	0	0	0	0	0	0	0	0	0	0	57	0	0	0	0	0	0
Otu0801	Bacteria(100)	Firmicutes(100)	Clostridia(100)	Clostridiales(100)	Lachnospiraceae(100)	Roseburia(100)	0	0	0	0	0	0	0	0	0	0	0	0	0	0	0	0	0	0	0	0	0	0	0	0	0	0	0	0	0	0	0	0	0	0	0	0	0	0	0	0	0	0	0
Otu0255	Bacteria(100)	"Proteobacteria"(100)	Betaproteobacteria(100)	Burkholderiales(100)	Comamonadaceae(67)	Pseudorhodoferax(67)	0	0	0	0	0	0	0	0	0	12	0	0	0	0	0	0	13	31	0	0	0	0	0	0	0	0	0	0	0	0	0	0	0	0	0	0	0	0	0	0	0	0	0
Otu0363	Bacteria(100)	"Planctomycetes"(100)	"Planctomycetacia"(100)	Planctomycetales(100)	Planctomycetaceae(100)	Planctomycetaceae_unclassified(100)	0	0	0	0	0	0	0	0	0	0	2	0	0	0	0	0	0	0	0	0	0	0	0	0	0	0	51	0	0	0	0	0	0	0	0	0	0	0	0	0	0	0	0
Otu0386	Bacteria(100)	"Actinobacteria"(100)	Actinobacteria(100)	Actinomycetales(100)	Actinomycetaceae(100)	Actinomyces(100)	0	0	0	0	0	0	0	0	0	0	0	0	0	0	23	0	0	0	0	0	0	0	0	0	0	0	9	0	0	0	0	0	0	10	0	0	0	0	0	0	0	0	0
Otu0531	Bacteria(100)	OD1(100)	OD1_class_incertae_sedis(100)	OD1_order_incertae_sedis(100)	OD1_family_incertae_sedis(100)	OD1_genus_incertae_sedis(100)	0	0	0	0	0	0	0	0	0	0	0	0	0	0	0	0	0	3	0	0	0	7	0	0	0	0	0	0	0	9	0	0	0	0	0	0	23	0	0	0	0	0	0
Otu0535	Bacteria(100)	"Bacteroidetes"(100)	"Sphingobacteria"(100)	"Sphingobacteriales"(100)	"Saprospiraceae"(99)	Lewinella(99)	0	0	0	0	0	0	0	0	0	0	27	0	0	0	0	0	0	0	0	0	0	0	0	0	0	0	0	0	0	0	0	0	0	0	0	0	29	0	0	0	0	0	0
Otu0694	Bacteria(100)	"Bacteroidetes"(100)	"Bacteroidetes"_unclassified(100)	"Bacteroidetes"_unclassified(100)	"Bacteroidetes"_unclassified(100)	"Bacteroidetes"_unclassified(100)	0	0	0	0	0	0	0	0	0	0	0	0	0	0	0	0	0	0	0	0	0	0	0	0	0	0	0	0	0	0	0	0	0	0	0	0	56	0	0	0	0	0	0
Otu0808	Bacteria(100)	Bacteria_unclassified(100)	Bacteria_unclassified(100)	Bacteria_unclassified(100)	Bacteria_unclassified(100)	Bacteria_unclassified(100)	0	0	0	0	0	0	0	0	0	0	0	0	0	0	0	0	0	0	0	0	0	0	0	0	0	0	0	0	0	0	0	0	0	0	0	0	56	0	0	0	0	0	0
Otu0813	Bacteria(100)	"Proteobacteria"(100)	Gammaproteobacteria(100)	Gammaproteobacteria_unclassified(100)	Gammaproteobacteria_unclassified(100)	Gammaproteobacteria_unclassified(100)	0	0	0	0	0	0	0	0	0	0	0	0	0	0	0	0	0	0	0	0	0	0	0	0	0	0	56	0	0	0	0	0	0	0	0	0	0	0	0	0	0	0	0
Otu0236	Bacteria(100)	"Bacteroidetes"(100)	"Sphingobacteria"(100)	"Sphingobacteriales"(100)	Sphingobacteriaceae(100)	Pedobacter(100)	0	0	0	0	0	0	0	0	0	0	10	0	0	0	0	0	35	10	0	0	0	0	0	0	0	0	0	0	0	0	0	0	0	0	0	0	0	0	0	0	0	0	0
Otu0314	Bacteria(100)	"Proteobacteria"(100)	Gammaproteobacteria(100)	Pseudomonadales(100)	Moraxellaceae(100)	Acinetobacter(100)	0	0	0	0	0	0	0	0	0	0	0	0	0	0	0	0	0	0	0	0	0	0	0	0	0	0	0	0	0	0	0	0	0	0	0	0	0	0	0	52	0	0	0
Otu0406	Bacteria(100)	Bacteria_unclassified(100)	Bacteria_unclassified(100)	Bacteria_unclassified(100)	Bacteria_unclassified(100)	Bacteria_unclassified(100)	0	0	0	0	0	0	0	0	0	0	0	2	0	0	12	0	0	0	0	0	0	0	2	0	0	0	0	0	2	0	0	0	0	0	0	9	27	0	0	0	0	0	0
Otu0673	Bacteria(100)	"Bacteroidetes"(100)	Flavobacteria(100)	"Flavobacteriales"(100)	Flavobacteriaceae(100)	Chryseobacterium(100)	0	0	0	0	0	0	0	0	0	0	0	0	0	0	0	0	17	0	0	0	5	14	0	0	0	0	0	19	0	0	0	0	0	0	0	0	0	0	0	0	0	0	0
Otu0691	Bacteria(100)	"Fusobacteria"(100)	"Fusobacteria"(100)	"Fusobacteriales"(100)	"Leptotrichiaceae"(100)	Leptotrichia(100)	0	0	0	0	0	0	0	0	0	0	0	0	0	0	0	0	0	0	0	0	0	0	0	0	0	0	55	0	0	0	0	0	0	0	0	0	0	0	0	0	0	0	0
Otu0745	Bacteria(100)	Bacteria_unclassified(100)	Bacteria_unclassified(100)	Bacteria_unclassified(100)	Bacteria_unclassified(100)	Bacteria_unclassified(100)	0	0	0	0	0	0	0	0	0	0	0	0	0	0	0	2	0	0	0	0	0	0	4	0	0	0	49	0	0	0	0	0	0	0	0	0	0	0	0	0	0	0	0
Otu0814	Bacteria(100)	"Planctomycetes"(100)	"Planctomycetacia"(100)	Planctomycetales(100)	Planctomycetaceae(100)	Singulisphaera(100)	0	0	0	0	0	0	0	0	0	0	0	0	0	0	55	0	0	0	0	0	0	0	0	0	0	0	0	0	0	0	0	0	0	0	0	0	0	0	0	0	0	0	0
Otu0824	Bacteria(100)	Bacteria_unclassified(100)	Bacteria_unclassified(100)	Bacteria_unclassified(100)	Bacteria_unclassified(100)	Bacteria_unclassified(100)	0	0	0	0	0	0	0	0	0	0	0	0	0	0	0	0	0	0	0	0	0	0	54	0	0	0	0	0	1	0	0	0	0	0	0	0	0	0	0	0	0	0	0
Otu0825	Bacteria(100)	Bacteria_unclassified(100)	Bacteria_unclassified(100)	Bacteria_unclassified(100)	Bacteria_unclassified(100)	Bacteria_unclassified(100)	0	0	55	0	0	0	0	0	0	0	0	0	0	0	0	0	0	0	0	0	0	0	0	0	0	0	0	0	0	0	0	0	0	0	0	0	0	0	0	0	0	0	0
Otu0311	Bacteria(100)	Bacteria_unclassified(100)	Bacteria_unclassified(100)	Bacteria_unclassified(100)	Bacteria_unclassified(100)	Bacteria_unclassified(100)	0	0	7	0	0	0	0	0	0	0	0	0	0	0	11	0	0	23	0	0	0	0	0	0	0	1	0	0	0	0	0	0	0	0	0	0	0	0	0	0	0	0	0
Otu0468	Bacteria(100)	Bacteria_unclassified(100)	Bacteria_unclassified(100)	Bacteria_unclassified(100)	Bacteria_unclassified(100)	Bacteria_unclassified(100)	0	0	0	0	0	0	0	0	0	0	0	0	0	0	25	0	0	0	0	0	0	4	0	0	0	0	20	0	0	0	0	0	0	0	0	0	0	0	0	0	0	0	0
Otu0530	Bacteria(100)	"Actinobacteria"(100)	Actinobacteria(100)	Acidimicrobiales(100)	Acidimicrobiales_unclassified(100)	Acidimicrobiales_unclassified(100)	0	0	0	0	0	0	0	0	0	0	0	2	0	0	0	0	0	26	0	0	0	6	0	0	0	0	0	0	0	0	0	0	0	0	0	0	19	0	0	0	0	0	0
Otu0653	Bacteria(100)	Bacteria_unclassified(100)	Bacteria_unclassified(100)	Bacteria_unclassified(100)	Bacteria_unclassified(100)	Bacteria_unclassified(100)	0	0	0	0	0	0	0	0	0	0	0	0	0	0	0	0	0	35	0	0	0	0	0	0	0	0	0	0	0	0	0	0	0	0	0	0	0	0	0	0	0	0	0
Otu0688	Bacteria(100)	"Verrucomicrobia"(100)	Opitutae(100)	Opitutales(100)	Opitutaceae(100)	Opitutus(100)	0	0	0	0	0	0	4	0	0	0	0	0	0	0	12	0	0	0	0	0	0	7	31	0	0	0	0	0	0	0	0	0	0	0	0	0	0	0	0	0	0	0	0
Otu0695	Bacteria(100)	OD1(100)	OD1_class_incertae_sedis(100)	OD1_order_incertae_sedis(100)	OD1_family_incertae_sedis(100)	OD1_genus_incertae_sedis(100)	0	0	0	0	0	0	0	0	0	0	0	0	0	0	1	0	0	0	0	0	0	1	21	0	0	0	0	0	0	0	0	0	0	0	0	0	13	0	0	17	0	0	0
Otu0831	Bacteria(100)	"Bacteroidetes"(100)	Flavobacteria(100)	"Flavobacteriales"(100)	"Flavobacteriales"_unclassified(91)	"Flavobacteriales"_unclassified(91)	0	0	0	0	0	0	46	0	0	0	0	0	0	0	0	0	0	0	0	0	0	0	0	0	0	0	0	0	0	0	0	0	0	0	0	0	0	0	0	0	0	0	0
Otu0832	Bacteria(100)	Bacteria_unclassified(100)	Bacteria_unclassified(100)	Bacteria_unclassified(100)	Bacteria_unclassified(100)	Bacteria_unclassified(100)	0	0	0	0	0	0	0	0	0	0	0	0	0	0	0	0	54	0	0	0	0	0	0	0	0	0	0	0	0	0	0	0	0	0	0	0	0	0	0	0	0	0	0
Otu0837	Bacteria(100)	Firmicutes(100)	Bacilli(100)	Lactobacillales(100)	Lactobacillaceae(100)	Lactobacillus(100)	0	0	0	0	0	0	0	0	0	0	0	0	0	0	0	0	0	0	0	0	0	0	0	0	0	0	0	0	0	0	0	0	0	0	0	0	0	0	0	0	0	0	0
Otu0514	Bacteria(100)	"Bacteroidetes"(100)	"Sphingobacteria"(100)	"Sphingobacteriales"(100)	Chitinophagaceae(100)	Chitinophagaceae_unclassified(100)	0	0	0	0	0	0	0	0	0	0	0	0	0	0	33	0	0	0	0	0	0	19	0	0	0	0	0	0	0	0	0	0	0	0	0	0	0	0	0	0	0	0	0
Otu0749	Bacteria(100)	"Proteobacteria"(100)	Deltaproteobacteria(100)	Myxococcales(100)	Cystobacteraceae(97)	Cystobacteraceae_unclassified(97)	0	0	0	0	0	0	0	0	0	0	0	0	0	0	3	0	0	0	0	0	0	18	0	0	0	0	0	0	0	0	0	0	0	0	0	32	0	0	0	0	0	0	0
Otu0839	Bacteria(100)	Firmicutes(100)	Clostridia(100)	Clostridiales(100)	Clostridiales_unclassified(100)	Clostridiales_unclassified(100)	0	0	0	0	0	0	0	0	0	0	0	0	0	0	0	0	0	0	0	0	0	0	0	0	0	0	0	0	0	0	0	0	0	0	0	0	0	0	0	0	0	0	0
Otu0841	Bacteria(100)	"Proteobacteria"(100)	"Proteobacteria"_unclassified(100)	"Proteobacteria"_unclassified(100)	"Proteobacteria"_unclassified(100)	"Proteobacteria"_unclassified(100)	0	0	0	0	0	0	0	0	0	0	0	0	0	0	0	0	0	0	0	0	0	0	0	0	0	0	0	0	0	0	0	0	0	0	0	0	0	0	0	0	0	0	0
Otu0842	Bacteria(100)	Firmicutes(100)	Clostridia(100)	Clostridiales(100)	Clostridiales_unclassified(100)	Clostridiales_unclassified(100)	0	0	0	0	0	0	0	0	0	0	0	0	0	0	0	0	0	0	0	0	0	38	0	0	0	0	0	0	0	0	0	0	0	0	0	0	0	0	0	0	0	0	0
Otu0843	Bacteria(100)	Bacteria_unclassified(100)	Bacteria_unclassified(100)	Bacteria_unclassified(100)	Bacteria_unclassified(100)	Bacteria_unclassified(100)	0	0	0	0	0	0	0	0	0	0	0	0	0	0	0	0	0	0	0	0	0	0	53	0	0	0	0	0	0	0	0	0	0	0	0	0	0	0	0	0	0	0	0
Otu0846	Bacteria(100)	"Actinobacteria"(100)	Actinobacteria(100)	Actinomycetales(100)	Pseudonocardiaceae(100)	Pseudonocardiaceae_unclassified(100)	0	0	0	0	0	0	0	0	0	0	0	0	0	0	0	0	40	10	0	0	0	0	0	0	0	0	0	0	0	0	0	0	0	0	0	0	0	0	0	0	0	0	0
Otu0450	Bacteria(100)	"Actinobacteria"(100)	Actinobacteria(100)	Acidimicrobiales(100)	Acidimicrobiales_unclassified(100)	Acidimicrobiales_unclassified(100)	0	0	0	0	0	0	0	0	0	0	0	0	0	0	0	0	0	2	0	0	0	0	0	0	0	0	11	0	1	35	0	0	0	0	0	0	0	0	0	0	0	0	0
Otu0512	Bacteria(100)	Bacteria_unclassified(100)	Bacteria_unclassified(100)	Bacteria_unclassified(100)	Bacteria_unclassified(100)	Bacteria_unclassified(100)	0	0	0	0	0	0	0	0	0	0	0	0	0	0	0	0	0	0	0	0	0	0	0	0	0	0	0	0	0	0	0	0	0	0	0	0	43	0	0	0	0	0	0
Otu0659	Bacteria(100)	Bacteria_unclassified(100)	Bacteria_unclassified(100)	Bacteria_unclassified(100)	Bacteria_unclassified(100)	Bacteria_unclassified(100)	0	0	0	0	0	0	0	0	0	0	0	0	0	0	0	48	0	0	0	0	0	0	0	0	0	0	0	0	4	0	0	0	0	0	0	0	0	0	0	0	0	0	0
Otu0713	Bacteria(100)	"Bacteroidetes"(100)	"Sphingobacteria"(100)	"Sphingobacteriales"(100)	Chitinophagaceae(100)	Chitinophagaceae_unclassified(100)	0	0	0	0	0	0	0	0	0	0	0	0	0	0	0	0	0	19	0	0	0	0	0	0	0	0	0	0	5	0	0	0	0	0	0	0	15	0	0	0	0	0	13
Otu0855	Bacteria(100)	Firmicutes(100)	Clostridia(100)	Clostridiales(100)	Clostridiaceae_1(100)	Clostridium_sensu_stricto(100)	0	0	0	0	0	0	0	0	0	0	0	0	0	0	0	0	0	0	0	0	0	0	0	0	0	0	0	0	0	0	0	0	0	0	0	0	0	0	0	0	0	0	0
Otu0857	Bacteria(100)	"Bacteroidetes"(100)	"Sphingobacteria"(100)	"Sphingobacteriales"(100)	Chitinophagaceae(100)	Chitinophagaceae_unclassified(100)	0	0	0	0	0	0	0	0	0	0	0	0	0	0	0	0	0	52	0	0	0	0	0	0	0	0	0	0	0	0	0	0	0	0	0	0	0	0	0	0	0	0	0
Otu0860	Bacteria(100)	"Actinobacteria"(100)	Actinobacteria(100)	Actinomycetales(100)	Nocardioidaceae(100)	Nocardioidaceae_unclassified(100)	0	0	0	0	0	0	0	0	0	0	0	0	0	0	0	0	0	0	0	0	0	0	0	0	0	0	0	0	0	0	0	0	0	0	0	0	0	0	0	0	0	0	0
Otu0861	Bacteria(100)	Firmicutes(100)	Clostridia(100)	Clostridiales(100)	Peptostreptococcaceae(100)	Peptostreptococcaceae_unclassified(85)	0	0	0	0	0	0	0	0	0	0	0	0	0	0	0	0	0	0	0	0	0	0	0	0	0	0	0	0	0	0	0	0	0	0	0	0	0	0	0	0	0	0	20
Otu0867	Bacteria(100)	Bacteria_unclassified(100)	Bacteria_unclassified(100)	Bacteria_unclassified(100)	Bacteria_unclassified(100)	Bacteria_unclassified(100)	0	0	0	0	0	0	0	0	0	0	0	0	0	0	0	0	0	0	0	0	0	0	52	0	0	0	0	0	0	0	0	0	0	0	0	0	0	0	0	0	0	0	0
Otu0508	Bacteria(100)	"Proteobacteria"(100)	Gammaproteobacteria(100)	Gammaproteobacteria_unclassified(100)	Gammaproteobacteria_unclassified(100)	Gammaproteobacteria_unclassified(100)	0	0	0	0	0	0	0	0	0	0	0	0	0	0	24	0	0	0	0	0	0	0	5	0	0	0	0	0	0	0	0	0	0	0	0	7	0	0	0	0	0	0	0
Otu0549	Bacteria(100)	"Actinobacteria"(100)	Actinobacteria(100)	Actinomycetales(100)	Actinomycetales_unclassified(100)	Actinomycetales_unclassified(100)	0	0	0	0	0	0	0	11	0	18	0	0	0	0	0	0	0	0	0	0	0	0	0	0	0	0	0	0	0	0	0	0	0	0	0	0	20	2	0	0	0	0	0
Otu0586	Bacteria(100)	Bacteria_unclassified(100)	Bacteria_unclassified(100)	Bacteria_unclassified(100)	Bacteria_unclassified(100)	Bacteria_unclassified(100)	0	0	0	0	0	0	0	0	0	0	0	0	0	0	0	0	0	0	0	0	0	6	0	0	0	0	0	0	0	0	0	0	0	0	0	0	0	0	0	0	0	0	0
Otu0624	Bacteria(100)	"Bacteroidetes"(100)	"Bacteroidetes"_unclassified(100)	"Bacteroidetes"_unclassified(100)	"Bacteroidetes"_unclassified(100)	"Bacteroidetes"_unclassified(100)	0	0	0	0	0	0	0	0	0	9	0	0	0	0	0	2	0	0	0	0	0	9	0	0	0	0	0	0	4	0	0	0	0	0	0	0	10	0	0	0	0	3	0
Otu0838	Bacteria(100)	Bacteria_unclassified(100)	Bacteria_unclassified(100)	Bacteria_unclassified(100)	Bacteria_unclassified(100)	Bacteria_unclassified(100)	0	0	0	0	0	0	0	0	0	0	0	0	0	0	3	0	0	0	0	0	0	0	0	0	0	0	0	0	0	8	0	0	0	0	0	0	40	0	0	0	0	0	0
Otu0876	Bacteria(100)	"Actinobacteria"(100)	Actinobacteria(100)	Euzebyales(100)	Euzebyaceae(100)	Euzebya(100)	0	0	0	0	0	0	0	0	0	0	0	0	0	0	0	0	0	0	0	0	0	0	0	0	0	0	0	0	0	0	0	0	0	0	0	0	0	0	0	0	0	0	0
Otu0882	Bacteria(100)	"Bacteroidetes"(100)	"Sphingobacteria"(100)	"Sphingobacteriales"(100)	"Sphingobacteriales"_unclassified(100)	"Sphingobacteriales"_unclassified(100)	0	0	51	0	0	0	0	0	0	0	0	0	0	0	0	0	0	0	0	0	0	0	0	0	0	0	0	0	0	0	0	0	0	0	0	0	0	0	0	0	0	0	0
Otu0883	Bacteria(100)	Bacteria_unclassified(100)	Bacteria_unclassified(100)	Bacteria_unclassified(100)	Bacteria_unclassified(100)	Bacteria_unclassified(100)	0	0	0	0	0	0	0	0	0	0	0	0	0	0	0	26	0	0	0	0	0	0	0	0	0	0	0	0	25	0	0	0	0	0	0	0	0	0	0	0	0	0	0
Otu0884	Bacteria(100)	"Proteobacteria"(100)	Gammaproteobacteria(100)	Gammaproteobacteria_unclassified(100)	Gammaproteobacteria_unclassified(100)	Gammaproteobacteria_unclassified(100)	0	0	0	0	0	23	0	0	0	0	0	0	0	0	0	0	0	0	0	0	0	3	0	0	0	0	0	0	0	0	0	0	0	0	0	0	25	0	0	0	0	0	0
Otu0110	Bacteria(100)	Firmicutes(100)	Clostridia(100)	Clostridiales(100)	Clostridiales_Incertae_Sedis_XI(100)	Anaerococcus(100)	0	0	0	0	0	0	0	0	0	0	0	0	0	0	0	0	0	0	0	0	0	0	0	0	0	0	0	0	0	11	0	0	0	0	0	0	0	0	0	0	0	0	0
Otu0272	Bacteria(100)	"Proteobacteria"(100)	Alphaproteobacteria(83)	Rhizobiales(83)	Rhizobiaceae(83)	Rhizobium(79)	0	0	3	0	0	0	0	0	0	0	0	0	0	0	0	0	0	0	0	0	0	0	0	0	0	0	0	0	0	0	0	0	0	0	0	0	0	0	0	0	0	0	0
Otu0486	Bacteria(100)	"Proteobacteria"(100)	Alphaproteobacteria(100)	Sphingomonadales(100)	Sphingomonadaceae(100)	Sphingomonadaceae_unclassified(100)	0	0	0	0	0	0	0	0	0	0	0	0	0	0	0	0	0	0	0	0	0	15	0	0	0	0	0	0	0	0	0	0	0	0	0	0	35	0	0	0	0	0	0
Otu0502	Bacteria(100)	"Proteobacteria"(100)	Deltaproteobacteria(100)	Deltaproteobacteria_unclassified(100)	Deltaproteobacteria_unclassified(100)	Deltaproteobacteria_unclassified(100)	0	0	0	0	0	0	0	0	0	0	0	0	0	0	0	0	0	0	0	0	0	7	0	0	0	24	0	0	0	0	0	0	0	0	0	0	5	0	0	0	0	0	0
Otu0643	Bacteria(100)	Bacteria_unclassified(100)	Bacteria_unclassified(100)	Bacteria_unclassified(100)	Bacteria_unclassified(100)	Bacteria_unclassified(100)	0	0	0	0	0	0	0	0	0	0	0	0	0	0	2	0	37	0	0	0	0	0	0	0	0	0	0	0	0	0	0	0	0	3	0	0	0	0	0	0	0	0	0
Otu0647	Bacteria(100)	Firmicutes(100)	Clostridia(100)	Clostridiales(100)	Clostridiales_Incertae_Sedis_XI(100)	Peptoniphilus(100)	0	0	0	0	0	0	0	0	0	0	0	0	0	0	0	0	0	5	0	0	0	22	0	0	0	2	0	0	0	0	0	0	0	0	0	0	0	0	0	0	0	0	0
Otu0655	Bacteria(100)	OD1(99)	OD1_class_incertae_sedis(99)	OD1_order_incertae_sedis(99)	OD1_family_incertae_sedis(99)	OD1_genus_incertae_sedis(99)	0	0	0	0	0	0	0	0	0	0	0	0	0	0	0	0	0	0	0	0	0	0	8	0	0	0	0	0	0	0	0	0	0	0	0	0	41	0	0	0	0	0	1
Otu0710	Bacteria(100)	"Proteobacteria"(100)	Alphaproteobacteria(100)	Rhizobiales(100)	Methylobacteriaceae(100)	Methylobacterium(100)	0	0	0	0	0	0	0	0	0	0	0	0	0	0	0	0	0	0	0	0	0	0	0	0	0	0	0	0	0	0	0	0	0	0	0	0	0	0	0	0	0	0	0
Otu0800	Bacteria(100)	Bacteria_unclassified(83)	Bacteria_unclassified(83)	Bacteria_unclassified(83)	Bacteria_unclassified(83)	Bacteria_unclassified(83)	0	0	0	0	0	0	0	0	0	0	0	0	0	0	0	0	0	1	0	0	0	0	15	0	0	2	0	0	0	0	0	0	0	3	0	15	14	0	0	0	0	0	0
Otu0881	Bacteria(100)	"Verrucomicrobia"(100)	Spartobacteria(100)	Spartobacteria_order_incertae_sedis(100)	Spartobacteria_family_incertae_sedis(100)	Spartobacteria_genera_incertae_sedis(100)	0	0	0	0	0	0	0	0	0	0	0	0	0	0	0	0	46	0	0	0	0	4	0	0	0	0	0	0	0	0	0	0	0	0	0	0	0	0	0	0	0	0	0
Otu0888	Bacteria(100)	Bacteria_unclassified(100)	Bacteria_unclassified(100)	Bacteria_unclassified(100)	Bacteria_unclassified(100)	Bacteria_unclassified(100)	0	0	0	0	0	0	0	0	0	0	0	0	0	0	0	0	0	0	0	0	0	0	0	15	0	0	0	0	0	0	0	0	0	0	0	0	0	0	0	0	0	0	0
Otu0889	Bacteria(100)	"Actinobacteria"(100)	Actinobacteria(100)	Actinomycetales(100)	Actinomycetaceae(100)	Actinobaculum(100)	0	0	0	0	0	0	0	0	0	0	0	0	0	0	0	0	0	0	0	0	0	0	0	0	0	0	0	0	0	0	0	0	0	0	0	0	0	0	0	0	0	0	0
Otu0893	Bacteria(100)	Firmicutes(100)	Bacilli(100)	Bacillales(100)	Bacillales_unclassified(100)	Bacillales_unclassified(100)	0	0	0	0	0	0	0	0	0	0	0	0	0	0	0	0	0	0	0	0	0	0	0	0	0	0	0	0	0	0	0	0	0	0	0	0	0	0	0	0	0	0	0
Otu0894	Bacteria(100)	Firmicutes(100)	Firmicutes_unclassified(98)	Firmicutes_unclassified(98)	Firmicutes_unclassified(98)	Firmicutes_unclassified(98)	0	0	0	0	0	0	0	0	0	0	0	0	0	0	0	0	0	3	0	0	0	22	0	0	0	0	0	0	0	0	0	0	0	0	0	0	25	0	0	0	0	0	0
Otu0895	Bacteria(100)	Firmicutes(100)	Clostridia(100)	Clostridiales(100)	Ruminococcaceae(100)	Ruminococcaceae_unclassified(100)	0	0	0	0	0	0	0	0	0	0	0	0	0	0	0	0	0	0	0	0	0	0	0	0	0	0	0	0	0	0	0	0	0	0	0	0	0	0	0	0	0	0	0
Otu0900	Bacteria(100)	"Proteobacteria"(100)	Alphaproteobacteria(100)	Rhodospirillales(100)	Acetobacteraceae(100)	Acetobacteraceae_unclassified(100)	0	0	0	0	0	0	0	0	0	0	0	0	0	0	0	0	0	0	0	0	0	0	50	0	0	0	0	0	0	0	0	0	0	0	0	0	0	0	0	0	0	0	0
Otu0645	Bacteria(100)	"Proteobacteria"(100)	Alphaproteobacteria(100)	Rickettsiales(100)	Rickettsiaceae(100)	Rickettsia(100)	0	0	0	0	0	0	0	0	0	0	0	0	0	0	0	0	0	0	0	0	0	0	49	0	0	0	0	0	0	0	0	0	0	0	0	0	0	0	0	0	0	0	0
Otu0793	Bacteria(100)	Firmicutes(100)	Clostridia(100)	Clostridiales(100)	Clostridiales_Incertae_Sedis_XI(100)	Anaerococcus(100)	0	0	0	0	0	0	0	0	0	0	0	0	0	0	0	0	0	0	0	0	0	0	49	0	0	0	0	0	0	0	0	0	0	0	0	0	0	0	0	0	0	0	0
Otu0833	Bacteria(100)	"Bacteroidetes"(100)	Flavobacteria(100)	"Flavobacteriales"(100)	Flavobacteriaceae(100)	Wautersiella(100)	0	0	0	0	0	0	0	0	0	0	0	0	0	0	0	0	0	0	0	0	0	0	0	0	0	48	0	0	0	0	0	0	0	0	0	0	0	0	0	0	0	0	0
Otu0868	Bacteria(100)	"Actinobacteria"(100)	Actinobacteria(100)	Actinomycetales(100)	Actinomycetales_unclassified(100)	Actinomycetales_unclassified(100)	0	0	0	0	0	0	0	0	0	0	0	0	0	0	12	0	0	19	0	0	0	9	0	0	0	0	0	0	0	0	0	0	0	0	0	0	9	0	0	0	0	0	0
Otu0901	Bacteria(100)	"Proteobacteria"(100)	Alphaproteobacteria(100)	Rhodobacterales(100)	Rhodobacteraceae(100)	Rhodobacteraceae_unclassified(100)	0	0	0	0	0	0	0	0	0	0	0	0	0	0	0	0	0	0	0	0	0	0	8	0	0	41	0	0	0	0	0	0	0	0	0	0	0	0	0	0	0	0	0
Otu0903	Bacteria(100)	Bacteria_unclassified(100)	Bacteria_unclassified(100)	Bacteria_unclassified(100)	Bacteria_unclassified(100)	Bacteria_unclassified(100)	0	0	0	0	0	0	0	0	0	0	0	0	0	0	0	0	0	0	0	0	0	0	0	0	0	0	0	0	0	0	0	0	0	0	0	0	0	0	0	0	49	0	0
Otu0904	Bacteria(100)	Bacteria_unclassified(100)	Bacteria_unclassified(100)	Bacteria_unclassified(100)	Bacteria_unclassified(100)	Bacteria_unclassified(100)	0	0	0	0	0	0	0	0	0	0	0	0	0	0	0	0	0	0	0	0	0	0	0	0	0	0	0	0	0	0	0	0	0	0	0	0	49	0	0	0	0	0	0
Otu0906	Bacteria(100)	Bacteria_unclassified(84)	Bacteria_unclassified(84)	Bacteria_unclassified(84)	Bacteria_unclassified(84)	Bacteria_unclassified(84)	0	0	0	0	0	0	0	0	0	0	0	0	0	0	0	0	0	0	0	0	0	0	42	0	0	0	0	0	0	0	0	0	0	0	0	0	0	0	0	0	0	0	0
Otu0909	Bacteria(100)	"Proteobacteria"(100)	Gammaproteobacteria(100)	Gammaproteobacteria_unclassified(100)	Gammaproteobacteria_unclassified(100)	Gammaproteobacteria_unclassified(100)	0	0	0	0	0	0	0	0	0	0	0	0	0	0	0	0	0	49	0	0	0	0	0	0	0	0	0	0	0	0	0	0	0	0	0	0	0	0	0	0	0	0	0
Otu0910	Bacteria(100)	"Actinobacteria"(100)	Actinobacteria(100)	Nitriliruptorales(100)	Nitriliruptoraceae(100)	Nitriliruptor(100)	0	0	0	0	0	0	0	0	0	0	0	0	0	0	0	0	0	0	0	0	0	46	0	0	0	0	0	0	0	0	0	0	0	0	0	0	0	0	0	0	0	0	0
Otu0911	Bacteria(100)	Firmicutes(100)	Clostridia(100)	Clostridiales(100)	Lachnospiraceae(100)	Clostridium_XlVa(90)	0	0	0	0	0	0	0	0	0	0	0	0	0	0	0	0	0	0	0	0	0	5	0	0	0	0	0	0	0	0	0	0	0	0	0	0	0	0	0	0	26	0	0
Otu0912	Bacteria(100)	"Proteobacteria"(100)	Gammaproteobacteria(100)	Gammaproteobacteria_unclassified(100)	Gammaproteobacteria_unclassified(100)	Gammaproteobacteria_unclassified(100)	0	0	0	0	0	0	0	0	0	49	0	0	0	0	0	0	0	0	0	0	0	0	0	0	0	0	0	0	0	0	0	0	0	0	0	0	0	0	0	0	0	0	0
Otu0847	Bacteria(100)	"Proteobacteria"(100)	Gammaproteobacteria(100)	Oceanospirillales(100)	Halomonadaceae(100)	Halomonas(100)	0	0	0	0	0	0	0	0	0	0	0	0	0	0	0	0	0	0	0	0	0	0	0	0	0	0	0	0	0	0	0	0	0	0	0	0	0	0	0	0	0	0	0
Otu0917	Bacteria(100)	Bacteria_unclassified(100)	Bacteria_unclassified(100)	Bacteria_unclassified(100)	Bacteria_unclassified(100)	Bacteria_unclassified(100)	0	0	0	0	0	0	0	0	0	0	0	0	0	0	0	0	0	0	48	0	0	0	0	0	0	0	0	0	0	0	0	0	0	0	0	0	0	0	0	0	0	0	0
Otu0918	Bacteria(100)	"Planctomycetes"(100)	"Planctomycetacia"(100)	Planctomycetales(100)	Planctomycetaceae(100)	Zavarzinella(100)	0	0	0	0	0	0	0	0	0	0	28	0	0	0	0	0	0	4	0	0	0	16	0	0	0	0	0	0	0	0	0	0	0	0	0	0	0	0	0	0	0	0	0
Otu0925	Bacteria(100)	"Planctomycetes"(100)	"Planctomycetacia"(100)	Planctomycetales(100)	Planctomycetaceae(100)	Planctomycetaceae_unclassified(65)	0	0	0	0	0	0	0	0	0	0	0	0	0	0	0	0	0	0	0	0	0	17	0	0	0	0	0	0	0	31	0	0	0	0	0	0	0	0	0	0	0	0	0
Otu0927	Bacteria(100)	Bacteria_unclassified(100)	Bacteria_unclassified(100)	Bacteria_unclassified(100)	Bacteria_unclassified(100)	Bacteria_unclassified(100)	0	0	0	0	0	0	0	0	0	0	0	0	0	0	0	0	48	0	0	0	0	0	0	0	0	0	0	0	0	0	0	0	0	0	0	0	0	0	0	0	0	0	0
Otu0928	Bacteria(100)	"Proteobacteria"(100)	Alphaproteobacteria(100)	Rhizobiales(100)	Bradyrhizobiaceae(100)	Bradyrhizobiaceae_unclassified(100)	0	0	0	0	0	0	0	0	0	0	0	0	0	0	0	0	0	0	0	0	0	0	0	0	0	0	0	0	0	0	0	0	0	0	0	0	0	0	0	0	0	0	0
Otu0930	Bacteria(100)	Bacteria_unclassified(98)	Bacteria_unclassified(98)	Bacteria_unclassified(98)	Bacteria_unclassified(98)	Bacteria_unclassified(98)	0	0	0	0	0	0	0	0	0	0	0	0	0	0	0	0	0	0	0	0	0	0	0	0	6	0	0	0	0	0	0	0	0	0	0	0	0	0	0	0	0	0	0
Otu0932	Bacteria(100)	Bacteria_unclassified(100)	Bacteria_unclassified(100)	Bacteria_unclassified(100)	Bacteria_unclassified(100)	Bacteria_unclassified(100)	0	0	0	0	0	0	0	0	0	0	0	0	0	0	0	0	0	0	0	0	0	0	0	0	0	0	0	0	0	0	0	0	0	0	0	0	48	0	0	0	0	0	0
Otu0574	Bacteria(100)	Bacteria_unclassified(100)	Bacteria_unclassified(100)	Bacteria_unclassified(100)	Bacteria_unclassified(100)	Bacteria_unclassified(100)	0	0	0	0	0	0	0	0	0	0	0	0	0	0	18	0	0	0	0	0	0	0	0	0	0	0	0	0	0	0	0	0	0	0	0	0	0	0	0	0	0	0	0
Otu0902	Bacteria(100)	Firmicutes(100)	Bacilli(100)	Bacillales(100)	Bacillaceae_2(100)	Bacillaceae_2_unclassified(100)	0	0	0	0	0	0	0	0	0	0	0	0	0	0	0	0	0	0	0	0	0	0	0	0	0	0	0	0	0	0	0	0	0	0	0	0	0	0	0	0	0	0	0
Otu0914	Bacteria(100)	Bacteria_unclassified(100)	Bacteria_unclassified(100)	Bacteria_unclassified(100)	Bacteria_unclassified(100)	Bacteria_unclassified(100)	0	0	0	0	0	0	0	0	0	0	0	0	0	0	8	0	0	0	0	0	0	0	0	0	0	0	0	0	0	0	0	0	0	0	0	0	27	0	0	0	0	0	0
Otu0934	Bacteria(100)	"Proteobacteria"(100)	Gammaproteobacteria(100)	Legionellales(100)	Legionellaceae(100)	Legionella(100)	0	0	0	0	0	0	0	0	0	0	0	0	0	0	0	47	0	0	0	0	0	0	0	0	0	0	0	0	0	0	0	0	0	0	0	0	0	0	0	0	0	0	0
Otu0935	Bacteria(100)	"Actinobacteria"(100)	Actinobacteria(100)	Coriobacteriales(100)	Coriobacteriaceae(100)	Coriobacteriaceae_unclassified(100)	0	0	0	0	0	0	0	0	0	0	0	0	0	0	0	0	0	0	0	0	0	0	0	0	0	0	0	0	0	0	0	0	0	0	0	0	0	0	0	0	0	0	0
Otu0941	Bacteria(100)	Firmicutes(100)	Clostridia(100)	Clostridia_unclassified(100)	Clostridia_unclassified(100)	Clostridia_unclassified(100)	0	0	0	0	0	0	0	0	0	0	0	0	0	0	0	0	0	0	0	0	0	0	0	0	0	0	0	0	0	0	0	0	0	0	0	0	0	0	0	0	0	0	0
Otu0942	Bacteria(100)	"Verrucomicrobia"(100)	"Verrucomicrobia"_unclassified(100)	"Verrucomicrobia"_unclassified(100)	"Verrucomicrobia"_unclassified(100)	"Verrucomicrobia"_unclassified(100)	0	0	0	0	0	0	0	0	0	0	0	0	0	0	0	0	0	0	0	0	0	0	0	0	0	0	0	0	0	0	0	0	0	0	0	47	0	0	0	0	0	0	0
Otu0944	Bacteria(100)	"Chlamydiae"(100)	Chlamydiae(100)	Chlamydiales(100)	Parachlamydiaceae(100)	Parachlamydia(100)	0	0	0	0	0	0	0	0	0	0	0	0	0	0	0	0	0	0	0	0	0	0	0	0	0	0	0	0	0	0	0	0	0	0	0	0	47	0	0	0	0	0	0
Otu0945	Bacteria(100)	"Actinobacteria"(100)	Actinobacteria(100)	Actinobacteria_unclassified(100)	Actinobacteria_unclassified(100)	Actinobacteria_unclassified(100)	0	0	0	0	0	0	0	0	0	0	0	0	0	0	0	0	0	0	0	0	0	0	0	0	0	0	0	0	0	0	0	0	0	0	0	0	0	0	0	0	0	0	0
Otu0946	Bacteria(100)	Firmicutes(100)	Clostridia(100)	Clostridiales(100)	Clostridiaceae_1(100)	Clostridiaceae_1_unclassified(98)	0	0	0	0	0	0	0	0	0	0	0	0	0	0	0	0	0	0	0	0	0	0	0	0	0	0	0	0	0	0	0	0	0	0	0	0	0	0	0	0	0	0	0
Otu0947	Bacteria(100)	"Proteobacteria"(100)	Betaproteobacteria(100)	Burkholderiales(98)	Oxalobacteraceae(98)	Oxalobacteraceae_unclassified(98)	0	0	0	0	0	0	0	0	0	0	0	0	0	0	0	0	0	0	0	0	0	0	0	0	0	45	0	0	0	0	0	0	0	0	0	0	0	0	0	0	0	0	0
Otu0448	Bacteria(100)	OD1(98)	OD1_class_incertae_sedis(98)	OD1_order_incertae_sedis(98)	OD1_family_incertae_sedis(98)	OD1_genus_incertae_sedis(98)	0	0	13	0	0	0	0	0	0	0	0	0	0	0	0	0	0	11	0	0	0	8	0	0	0	1	0	0	0	0	0	0	0	0	0	5	4	0	0	0	0	0	0
Otu0551	Bacteria(100)	"Proteobacteria"(100)	Alphaproteobacteria(99)	Rhizobiales(99)	Rhizobiales_unclassified(99)	Rhizobiales_unclassified(99)	0	0	0	0	0	0	0	0	0	0	0	0	0	0	0	0	0	2	0	0	0	10	0	0	0	0	1	0	0	0	0	0	0	0	0	0	0	0	0	0	0	0	0
Otu0601	Bacteria(100)	"Actinobacteria"(100)	Actinobacteria(100)	Actinomycetales(100)	Corynebacteriaceae(100)	Corynebacterium(100)	0	0	0	0	0	0	0	0	0	0	0	0	0	0	0	0	0	0	0	0	0	0	0	0	0	3	0	43	0	0	0	0	0	0	0	0	0	0	0	0	0	0	0
Otu0754	Bacteria(100)	Bacteria_unclassified(100)	Bacteria_unclassified(100)	Bacteria_unclassified(100)	Bacteria_unclassified(100)	Bacteria_unclassified(100)	0	0	0	0	0	0	0	0	0	0	0	0	0	0	2	0	0	5	0	0	0	0	0	0	0	0	9	0	0	0	0	0	0	0	0	0	30	0	0	0	0	0	0
Otu0773	Bacteria(100)	Bacteria_unclassified(100)	Bacteria_unclassified(100)	Bacteria_unclassified(100)	Bacteria_unclassified(100)	Bacteria_unclassified(100)	0	0	0	0	0	0	16	0	0	0	0	0	0	0	0	0	0	0	0	0	0	0	17	0	0	0	13	0	0	0	0	0	0	0	0	0	0	0	0	0	0	0	0
Otu0778	Bacteria(100)	"Proteobacteria"(100)	Alphaproteobacteria(100)	Alphaproteobacteria_unclassified(100)	Alphaproteobacteria_unclassified(100)	Alphaproteobacteria_unclassified(100)	0	0	0	0	0	0	0	0	0	0	0	0	0	0	0	0	0	0	0	0	0	0	44	0	0	0	0	0	0	0	0	0	0	0	0	0	0	2	0	0	0	0	0
Otu0939	Bacteria(100)	Firmicutes(100)	Bacilli(100)	Bacillales(100)	Planococcaceae(86)	Planococcaceae_unclassified(86)	3	0	0	0	0	0	0	0	0	0	0	0	0	0	0	0	0	0	0	0	0	0	0	0	0	0	0	0	0	0	0	0	0	0	0	0	0	0	0	0	0	0	0
Otu0949	Bacteria(100)	Bacteria_unclassified(100)	Bacteria_unclassified(100)	Bacteria_unclassified(100)	Bacteria_unclassified(100)	Bacteria_unclassified(100)	0	0	0	0	0	0	0	0	0	0	0	0	0	0	0	0	0	0	0	0	0	0	0	0	0	0	0	0	0	0	0	0	0	0	0	0	46	0	0	0	0	0	0
Otu0950	Bacteria(100)	"Bacteroidetes"(100)	"Bacteroidetes"_unclassified(100)	"Bacteroidetes"_unclassified(100)	"Bacteroidetes"_unclassified(100)	"Bacteroidetes"_unclassified(100)	0	0	0	0	0	0	0	0	0	0	0	0	0	0	0	0	0	0	0	0	0	0	0	0	0	0	46	0	0	0	0	0	0	0	0	0	0	0	0	0	0	0	0
Otu0954	Bacteria(100)	"Bacteroidetes"(100)	"Bacteroidetes"_unclassified(100)	"Bacteroidetes"_unclassified(100)	"Bacteroidetes"_unclassified(100)	"Bacteroidetes"_unclassified(100)	0	0	35	0	11	0	0	0	0	0	0	0	0	0	0	0	0	0	0	0	0	0	0	0	0	0	0	0	0	0	0	0	0	0	0	0	0	0	0	0	0	0	0
Otu0957	Bacteria(100)	"Proteobacteria"(100)	Alphaproteobacteria(100)	Sphingomonadales(100)	Sphingomonadaceae(100)	Sphingomonas(100)	0	0	0	0	0	0	0	0	0	0	0	0	0	0	0	0	0	0	0	0	0	0	46	0	0	0	0	0	0	0	0	0	0	0	0	0	0	0	0	0	0	0	0
Otu0958	Bacteria(100)	"Verrucomicrobia"(100)	Verrucomicrobiae(100)	Verrucomicrobiales(100)	Verrucomicrobiaceae(100)	Prosthecobacter(100)	0	0	0	0	0	0	0	0	0	0	0	0	0	0	0	0	0	46	0	0	0	0	0	0	0	0	0	0	0	0	0	0	0	0	0	0	0	0	0	0	0	0	0
Otu0962	Bacteria(100)	Bacteria_unclassified(100)	Bacteria_unclassified(100)	Bacteria_unclassified(100)	Bacteria_unclassified(100)	Bacteria_unclassified(100)	0	0	0	0	0	0	0	0	0	0	0	0	0	0	0	0	0	24	0	0	0	0	0	0	0	0	0	0	0	0	0	0	0	0	22	0	0	0	0	0	0	0	0
Otu0963	Bacteria(100)	Bacteria_unclassified(100)	Bacteria_unclassified(100)	Bacteria_unclassified(100)	Bacteria_unclassified(100)	Bacteria_unclassified(100)	0	0	0	0	0	0	0	0	0	0	0	0	0	0	0	46	0	0	0	0	0	0	0	0	0	0	0	0	0	0	0	0	0	0	0	0	0	0	0	0	0	0	0
Otu0763	Bacteria(100)	"Deinococcus-Thermus"(100)	Deinococci(100)	Deinococcales(100)	Deinococcaceae(100)	Deinococcaceae_unclassified(100)	0	0	0	0	0	0	0	0	0	0	0	0	0	0	0	0	0	0	0	0	0	15	0	0	0	0	0	0	4	0	0	0	0	0	0	0	26	0	0	0	0	0	0
Otu0802	Bacteria(100)	"Actinobacteria"(100)	Actinobacteria(100)	Actinomycetales(100)	Micromonosporaceae(100)	Micromonosporaceae_unclassified(51)	0	0	0	0	0	0	0	0	0	0	0	0	0	0	0	0	0	0	0	0	6	0	0	0	0	0	0	0	0	0	0	0	0	0	0	0	0	0	0	0	0	0	0
Otu0869	Bacteria(100)	"Bacteroidetes"(100)	"Sphingobacteria"(100)	"Sphingobacteriales"(100)	Cytophagaceae(100)	Dyadobacter(100)	0	0	0	0	0	0	0	0	0	0	0	0	0	0	0	0	0	0	0	0	0	0	0	0	0	0	0	0	0	0	0	0	0	0	0	0	0	0	0	0	0	0	0
Otu0920	Bacteria(100)	Firmicutes(100)	Clostridia(100)	Clostridiales(100)	Clostridiales_unclassified(100)	Clostridiales_unclassified(100)	0	0	0	0	0	0	0	0	0	0	0	0	0	0	0	0	0	0	0	0	0	0	0	0	0	0	0	0	0	0	0	0	0	0	45	0	0	0	0	0	0	0	0
Otu0965	Bacteria(100)	Firmicutes(100)	Clostridia(100)	Clostridiales(100)	Ruminococcaceae(100)	Clostridium_IV(100)	0	0	0	0	0	0	0	0	0	0	0	0	0	0	0	0	0	0	0	0	0	0	0	0	0	0	0	0	0	0	0	0	0	0	0	0	0	0	0	0	0	0	0
Otu0971	Bacteria(100)	"Proteobacteria"(100)	Deltaproteobacteria(100)	Deltaproteobacteria_unclassified(100)	Deltaproteobacteria_unclassified(100)	Deltaproteobacteria_unclassified(100)	0	0	0	0	0	0	0	0	0	0	0	0	0	0	0	0	0	0	0	0	0	0	0	0	0	0	0	0	0	0	0	0	0	0	0	0	45	0	0	0	0	0	0
Otu0973	Bacteria(100)	"Actinobacteria"(100)	Actinobacteria(100)	Actinomycetales(100)	Actinomycetales_unclassified(100)	Actinomycetales_unclassified(100)	0	0	0	0	0	0	0	0	0	0	0	0	0	0	0	0	0	0	0	0	0	20	0	0	0	0	0	0	0	0	0	0	0	0	0	0	0	0	0	0	0	0	0
Otu0974	Bacteria(100)	Firmicutes(100)	Bacilli(100)	Bacillales(100)	Paenibacillaceae_1(100)	Saccharibacillus(100)	0	0	0	0	0	0	0	0	0	0	0	0	2	0	0	0	0	0	0	0	37	0	0	0	0	0	0	0	0	0	0	0	0	0	0	0	0	0	0	3	0	0	0
Otu0977	Bacteria(100)	Bacteria_unclassified(100)	Bacteria_unclassified(100)	Bacteria_unclassified(100)	Bacteria_unclassified(100)	Bacteria_unclassified(100)	0	0	0	0	0	0	0	0	0	0	0	0	0	0	0	0	0	0	0	0	0	0	0	0	0	0	0	0	0	0	0	0	0	0	0	0	0	0	0	0	0	0	0
Otu0978	Bacteria(100)	Firmicutes(100)	Bacilli(100)	Bacillales(100)	Bacillaceae_2(100)	Bacillaceae_2_unclassified(100)	0	0	0	0	0	0	0	0	0	0	0	0	0	0	0	0	0	0	0	0	0	0	0	0	0	0	0	0	0	0	0	0	0	0	0	0	0	0	0	0	0	0	0
Otu0431	Bacteria(100)	"Bacteroidetes"(100)	Flavobacteria(100)	"Flavobacteriales"(100)	Flavobacteriaceae(100)	Flavobacterium(100)	0	0	0	0	0	0	0	0	0	0	0	0	0	0	5	0	0	9	0	0	0	14	0	0	0	6	0	0	0	0	0	0	0	0	0	0	8	0	0	0	0	0	0
Otu0550	Bacteria(100)	Bacteria_unclassified(100)	Bacteria_unclassified(100)	Bacteria_unclassified(100)	Bacteria_unclassified(100)	Bacteria_unclassified(100)	0	0	0	0	0	0	0	0	0	0	0	0	0	0	0	0	0	0	0	0	0	0	21	0	0	1	0	0	0	0	0	0	0	0	0	0	0	0	0	0	0	0	0
Otu0554	Bacteria(100)	"Actinobacteria"(100)	Actinobacteria(100)	Solirubrobacterales(100)	Solirubrobacterales_unclassified(100)	Solirubrobacterales_unclassified(100)	0	0	0	0	0	0	0	0	0	0	0	0	0	0	0	0	0	0	0	0	0	0	0	0	0	0	0	0	0	0	0	0	0	0	0	0	0	0	0	0	0	0	0
Otu0608	Bacteria(100)	Bacteria_unclassified(100)	Bacteria_unclassified(100)	Bacteria_unclassified(100)	Bacteria_unclassified(100)	Bacteria_unclassified(100)	0	0	0	0	0	0	0	0	0	0	0	0	0	0	0	0	0	3	0	0	0	0	0	0	0	3	0	0	0	0	0	0	0	0	0	2	3	0	0	0	0	0	0
Otu0702	Bacteria(100)	"Acidobacteria"(100)	Acidobacteria_Gp1(100)	Acidobacteria_Gp1_order_incertae_sedis(100)	Acidobacteria_Gp1_family_incertae_sedis(100)	Gp1(100)	0	0	0	0	0	0	0	0	0	0	0	0	0	0	0	0	0	0	0	0	0	0	0	0	0	0	0	0	0	0	0	0	0	44	0	0	0	0	0	0	0	0	0
Otu0759	Bacteria(100)	"Actinobacteria"(100)	Actinobacteria(100)	Actinomycetales(100)	Kineosporiaceae(100)	Kineosporia(85)	0	0	0	0	0	0	0	0	0	0	0	0	0	0	0	0	0	0	4	0	0	0	0	0	0	0	0	0	0	0	0	0	0	0	0	0	0	0	0	0	0	0	0
Otu0791	Bacteria(100)	"Bacteroidetes"(100)	"Bacteroidetes"_unclassified(100)	"Bacteroidetes"_unclassified(100)	"Bacteroidetes"_unclassified(100)	"Bacteroidetes"_unclassified(100)	0	0	0	0	0	0	0	0	0	0	0	0	0	0	0	44	0	0	0	0	0	0	0	0	0	0	0	0	0	0	0	0	0	0	0	0	0	0	0	0	0	0	0
Otu0873	Bacteria(100)	"Proteobacteria"(100)	Alphaproteobacteria(100)	Rhodobacterales(100)	Rhodobacteraceae(100)	Rhodobacteraceae_unclassified(100)	0	0	0	0	0	0	0	0	0	0	0	0	0	0	0	44	0	0	0	0	0	0	0	0	0	0	0	0	0	0	0	0	0	0	0	0	0	0	0	0	0	0	0
Otu0981	Bacteria(100)	"Proteobacteria"(100)	Deltaproteobacteria(100)	Myxococcales(100)	Myxococcales_unclassified(100)	Myxococcales_unclassified(100)	0	0	0	0	0	0	0	0	0	0	0	0	0	0	0	0	0	0	0	0	0	0	0	0	0	0	0	0	0	0	0	0	0	0	0	0	0	0	0	0	0	0	0
Otu0984	Bacteria(100)	Bacteria_unclassified(100)	Bacteria_unclassified(100)	Bacteria_unclassified(100)	Bacteria_unclassified(100)	Bacteria_unclassified(100)	0	0	0	0	0	0	0	0	0	0	0	0	0	0	0	0	0	0	0	0	0	0	0	0	0	0	0	0	0	0	0	0	0	0	0	0	44	0	0	0	0	0	0
Otu0986	Bacteria(100)	"Proteobacteria"(100)	Alphaproteobacteria(100)	Alphaproteobacteria_unclassified(100)	Alphaproteobacteria_unclassified(100)	Alphaproteobacteria_unclassified(100)	0	0	0	0	0	0	0	0	0	0	0	0	0	0	0	0	0	0	0	0	0	0	0	0	0	0	0	0	0	0	0	0	0	0	0	0	0	0	0	0	0	0	0
Otu0988	Bacteria(100)	Firmicutes(100)	Clostridia(100)	Clostridiales(100)	Lachnospiraceae(100)	Blautia(100)	0	0	0	0	0	0	0	0	0	0	0	0	0	0	0	43	0	0	0	0	0	0	0	0	0	0	0	0	0	0	0	0	0	0	0	0	0	0	0	0	0	0	0
Otu0992	Bacteria(100)	"Proteobacteria"(100)	Gammaproteobacteria(100)	Xanthomonadales(100)	Xanthomonadaceae(100)	Arenimonas(100)	44	0	0	0	0	0	0	0	0	0	0	0	0	0	0	0	0	0	0	0	0	0	0	0	0	0	0	0	0	0	0	0	0	0	0	0	0	0	0	0	0	0	0
Otu0994	Bacteria(100)	Bacteria_unclassified(100)	Bacteria_unclassified(100)	Bacteria_unclassified(100)	Bacteria_unclassified(100)	Bacteria_unclassified(100)	0	0	0	0	0	0	0	0	0	0	0	0	0	0	0	0	0	44	0	0	0	0	0	0	0	0	0	0	0	0	0	0	0	0	0	0	0	0	0	0	0	0	0
Otu0265	Bacteria(100)	Bacteria_unclassified(100)	Bacteria_unclassified(100)	Bacteria_unclassified(100)	Bacteria_unclassified(100)	Bacteria_unclassified(100)	0	0	0	0	0	0	0	0	0	0	0	0	0	0	0	0	0	1	0	0	0	0	0	0	0	0	0	0	0	0	0	0	0	0	0	0	1	0	0	0	0	0	0
Otu0330	Bacteria(100)	"Proteobacteria"(100)	Alphaproteobacteria(100)	Rhizobiales(100)	Rhizobiales_unclassified(63)	Rhizobiales_unclassified(63)	0	0	0	0	0	0	0	0	0	0	0	0	0	0	9	0	0	0	7	0	0	2	0	0	0	0	0	0	0	0	0	0	0	0	0	0	17	4	0	0	0	0	0
Otu0686	Bacteria(100)	"Actinobacteria"(100)	Actinobacteria(100)	Actinomycetales(100)	Micrococcaceae(100)	Nesterenkonia(96)	0	0	0	0	0	0	0	0	0	0	0	0	0	0	0	0	0	0	0	0	0	0	0	0	0	0	0	0	0	0	0	0	0	0	0	0	0	0	0	0	4	0	0
Otu0834	Bacteria(100)	Bacteria_unclassified(100)	Bacteria_unclassified(100)	Bacteria_unclassified(100)	Bacteria_unclassified(100)	Bacteria_unclassified(100)	0	0	0	0	0	0	0	0	0	0	0	0	0	0	0	0	0	0	0	0	6	0	6	0	0	0	0	0	0	0	0	0	0	0	0	6	0	0	0	0	0	0	0
Otu0844	Bacteria(100)	Bacteria_unclassified(100)	Bacteria_unclassified(100)	Bacteria_unclassified(100)	Bacteria_unclassified(100)	Bacteria_unclassified(100)	0	0	0	0	0	0	0	0	0	0	0	0	0	0	0	10	0	0	0	0	0	8	0	0	0	0	0	0	0	0	0	0	0	0	0	0	10	0	2	0	0	3	0
Otu0948	Bacteria(100)	"Bacteroidetes"(100)	Flavobacteria(100)	"Flavobacteriales"(100)	Flavobacteriaceae(100)	Flavobacterium(100)	0	0	19	0	0	0	0	0	0	0	0	0	0	0	0	0	0	0	0	0	0	6	0	0	0	0	0	0	0	0	0	0	0	0	0	0	0	0	0	0	0	0	18
Otu1002	Bacteria(100)	"Proteobacteria"(100)	Deltaproteobacteria(100)	Bdellovibrionales(100)	Bdellovibrionaceae(100)	Bdellovibrio(100)	0	0	0	0	0	0	0	0	0	0	0	0	0	0	0	0	0	0	0	0	0	0	0	0	0	0	0	0	0	0	0	0	0	0	0	0	43	0	0	0	0	0	0
Otu1003	Bacteria(100)	Bacteria_unclassified(100)	Bacteria_unclassified(100)	Bacteria_unclassified(100)	Bacteria_unclassified(100)	Bacteria_unclassified(100)	0	0	0	0	0	0	0	0	0	0	0	0	0	0	0	0	43	0	0	0	0	0	0	0	0	0	0	0	0	0	0	0	0	0	0	0	0	0	0	0	0	0	0
Otu1004	Bacteria(100)	"Proteobacteria"(100)	Deltaproteobacteria(100)	Deltaproteobacteria_unclassified(100)	Deltaproteobacteria_unclassified(100)	Deltaproteobacteria_unclassified(100)	0	0	0	0	0	0	0	0	0	0	0	0	0	0	0	0	0	0	0	0	0	0	0	0	0	0	0	43	0	0	0	0	0	0	0	0	0	0	0	0	0	0	0
Otu1008	Bacteria(100)	Bacteria_unclassified(100)	Bacteria_unclassified(100)	Bacteria_unclassified(100)	Bacteria_unclassified(100)	Bacteria_unclassified(100)	0	0	0	0	0	0	0	0	0	0	0	0	0	0	0	0	0	0	0	0	0	40	3	0	0	0	0	0	0	0	0	0	0	0	0	0	0	0	0	0	0	0	0
Otu1013	Bacteria(100)	Firmicutes(100)	Clostridia(100)	Clostridia_unclassified(100)	Clostridia_unclassified(100)	Clostridia_unclassified(100)	0	0	0	0	0	0	0	0	0	0	0	0	0	0	0	0	0	0	0	0	0	0	0	0	0	0	0	0	0	0	0	0	0	0	0	0	0	0	0	0	0	0	0
Otu0641	Bacteria(100)	"Bacteroidetes"(100)	Flavobacteria(100)	"Flavobacteriales"(100)	Flavobacteriaceae(100)	Chryseobacterium(100)	0	0	0	0	0	0	0	0	0	0	0	0	0	0	37	0	0	0	0	0	0	5	0	0	0	0	0	0	0	0	0	0	0	0	0	0	0	0	0	0	0	0	0
Otu0700	Bacteria(100)	Bacteria_unclassified(100)	Bacteria_unclassified(100)	Bacteria_unclassified(100)	Bacteria_unclassified(100)	Bacteria_unclassified(100)	0	0	0	0	0	0	0	0	0	0	0	0	0	0	0	0	0	23	0	0	0	0	0	0	0	0	0	0	0	0	0	0	0	19	0	0	0	0	0	0	0	0	0
Otu0826	Bacteria(100)	"Proteobacteria"(100)	Betaproteobacteria(100)	Betaproteobacteria_unclassified(100)	Betaproteobacteria_unclassified(100)	Betaproteobacteria_unclassified(100)	0	0	21	0	0	0	0	0	11	0	0	0	0	0	0	0	0	0	0	0	0	0	0	0	0	0	0	0	0	0	0	0	0	0	0	0	0	0	0	0	0	0	0
Otu0913	Bacteria(100)	Bacteria_unclassified(100)	Bacteria_unclassified(100)	Bacteria_unclassified(100)	Bacteria_unclassified(100)	Bacteria_unclassified(100)	0	0	0	0	0	0	0	0	0	0	0	0	0	0	5	0	0	2	0	0	0	10	1	0	0	0	0	0	0	0	0	0	0	0	0	0	20	0	0	0	0	0	0
Otu0952	Bacteria(100)	Bacteria_unclassified(100)	Bacteria_unclassified(100)	Bacteria_unclassified(100)	Bacteria_unclassified(100)	Bacteria_unclassified(100)	0	0	0	0	0	0	0	0	0	0	0	0	0	0	0	0	0	9	0	0	0	0	0	0	0	0	0	0	0	0	0	0	0	0	0	0	27	0	0	0	0	0	0
Otu1015	Bacteria(100)	Bacteria_unclassified(100)	Bacteria_unclassified(100)	Bacteria_unclassified(100)	Bacteria_unclassified(100)	Bacteria_unclassified(100)	0	0	0	0	0	0	0	0	0	0	0	0	0	0	0	0	0	0	0	0	0	0	0	0	0	0	0	0	0	42	0	0	0	0	0	0	0	0	0	0	0	0	0
Otu1016	Bacteria(100)	"Proteobacteria"(100)	Alphaproteobacteria(100)	Rhizobiales(100)	Rhizobiales_unclassified(100)	Rhizobiales_unclassified(100)	0	0	0	0	0	0	0	0	0	42	0	0	0	0	0	0	0	0	0	0	0	0	0	0	0	0	0	0	0	0	0	0	0	0	0	0	0	0	0	0	0	0	0
Otu1017	Bacteria(100)	"Proteobacteria"(100)	Deltaproteobacteria(100)	Desulfovibrionales(100)	Desulfovibrionaceae(100)	Desulfovibrio(100)	0	0	0	0	0	0	0	0	0	0	0	0	0	0	0	0	0	0	0	0	0	42	0	0	0	0	0	0	0	0	0	0	0	0	0	0	0	0	0	0	0	0	0
Otu1019	Bacteria(100)	"Actinobacteria"(100)	Actinobacteria(100)	Actinomycetales(100)	Streptomycetaceae(100)	Streptomyces(62)	0	0	0	0	0	0	0	0	0	0	0	1	0	0	0	0	0	0	0	0	0	0	0	0	0	0	0	0	0	1	0	0	0	0	0	0	15	0	0	0	0	0	0
Otu1022	Bacteria(100)	"Planctomycetes"(100)	"Planctomycetacia"(100)	Planctomycetales(100)	Planctomycetaceae(100)	Planctomyces(100)	0	0	0	0	0	0	0	0	0	0	0	0	0	0	0	0	0	0	0	0	0	0	0	0	0	0	0	0	0	0	0	0	0	0	42	0	0	0	0	0	0	0	0
Otu0708	Bacteria(100)	"Planctomycetes"(100)	"Planctomycetacia"(100)	Planctomycetales(100)	Planctomycetaceae(100)	Planctomycetaceae_unclassified(100)	0	0	0	0	0	0	0	0	0	0	0	0	0	0	0	0	0	2	0	0	0	14	15	0	0	0	0	0	10	0	0	0	0	0	0	0	0	0	0	0	0	0	0
Otu0715	Bacteria(100)	"Proteobacteria"(100)	Betaproteobacteria(100)	Burkholderiales(100)	Burkholderiales_unclassified(100)	Burkholderiales_unclassified(100)	0	0	0	0	0	0	0	0	0	0	0	0	0	0	0	0	0	18	0	0	0	0	9	0	0	0	0	0	7	0	0	0	0	0	0	7	0	0	0	0	0	0	0
Otu0719	Bacteria(100)	"Verrucomicrobia"(100)	Opitutae(100)	Opitutales(100)	Opitutaceae(100)	Opitutus(100)	0	0	0	0	0	0	0	0	0	0	0	0	0	0	0	0	0	0	0	0	0	0	0	0	0	41	0	0	0	0	0	0	0	0	0	0	0	0	0	0	0	0	0
Otu1031	Bacteria(100)	Bacteria_unclassified(100)	Bacteria_unclassified(100)	Bacteria_unclassified(100)	Bacteria_unclassified(100)	Bacteria_unclassified(100)	0	0	0	0	0	0	0	0	0	0	0	0	0	0	0	0	0	0	0	0	0	0	41	0	0	0	0	0	0	0	0	0	0	0	0	0	0	0	0	0	0	0	0
Otu1033	Bacteria(100)	Bacteria_unclassified(100)	Bacteria_unclassified(100)	Bacteria_unclassified(100)	Bacteria_unclassified(100)	Bacteria_unclassified(100)	0	0	0	0	0	0	0	0	0	0	0	0	0	0	0	0	0	0	0	0	0	13	0	0	0	0	0	0	0	0	0	0	0	0	0	0	0	0	0	0	0	0	0
Otu1034	Bacteria(100)	OD1(98)	OD1_class_incertae_sedis(98)	OD1_order_incertae_sedis(98)	OD1_family_incertae_sedis(98)	OD1_genus_incertae_sedis(98)	0	0	0	0	0	0	0	0	0	0	0	0	0	0	0	0	0	0	0	0	0	0	41	0	0	0	0	0	0	0	0	0	0	0	0	0	0	0	0	0	0	0	0
Otu0157	Bacteria(100)	"Actinobacteria"(100)	Actinobacteria(100)	Actinomycetales(100)	Pseudonocardiaceae(100)	Pseudonocardia(100)	0	0	0	0	0	0	0	0	0	0	0	0	0	0	11	0	0	0	0	0	0	0	1	0	0	0	0	0	0	3	0	0	0	0	0	0	22	0	0	0	0	0	0
Otu0352	Bacteria(100)	"Proteobacteria"(84)	"Proteobacteria"_unclassified(84)	"Proteobacteria"_unclassified(84)	"Proteobacteria"_unclassified(84)	"Proteobacteria"_unclassified(84)	0	0	0	0	0	0	0	0	0	0	0	0	0	0	1	0	0	0	0	0	0	13	0	0	0	26	0	0	0	0	0	0	0	0	0	0	0	0	0	0	0	0	0
Otu0393	Bacteria(100)	"Proteobacteria"(100)	Alphaproteobacteria(100)	Sphingomonadales(100)	Sphingomonadaceae(100)	Sphingomonas(100)	0	0	0	0	0	0	0	0	0	0	0	0	2	0	0	0	38	0	0	0	0	0	0	0	0	0	0	0	0	0	0	0	0	0	0	0	0	0	0	0	0	0	0
Otu0663	Bacteria(100)	"Proteobacteria"(100)	Alphaproteobacteria(100)	Sphingomonadales(100)	Sphingomonadaceae(100)	Sphingomonas(100)	0	0	0	0	0	0	0	0	0	0	0	0	0	0	0	0	39	0	0	0	0	0	0	0	0	0	0	0	0	0	0	0	0	0	0	0	0	0	0	0	0	0	0
Otu0788	Bacteria(100)	Bacteria_unclassified(100)	Bacteria_unclassified(100)	Bacteria_unclassified(100)	Bacteria_unclassified(100)	Bacteria_unclassified(100)	0	0	0	0	0	0	0	0	0	5	0	0	0	0	0	0	0	0	0	0	0	0	6	0	0	0	0	0	0	0	0	0	0	0	0	0	22	0	0	0	0	0	0
Otu0789	Bacteria(100)	"Acidobacteria"(100)	Acidobacteria_Gp6(100)	Acidobacteria_Gp6_order_incertae_sedis(100)	Acidobacteria_Gp6_family_incertae_sedis(100)	Gp6(100)	0	0	0	0	0	1	0	0	0	0	0	0	0	0	0	0	0	39	0	0	0	0	0	0	0	0	0	0	0	0	0	0	0	0	0	0	0	0	0	0	0	0	0
Otu1035	Bacteria(100)	"Actinobacteria"(100)	Actinobacteria(100)	Actinomycetales(100)	Dermatophilaceae(100)	Piscicoccus(100)	0	0	0	0	0	0	0	0	0	0	0	0	0	0	40	0	0	0	0	0	0	0	0	0	0	0	0	0	0	0	0	0	0	0	0	0	0	0	0	0	0	0	0
Otu1037	Bacteria(100)	Bacteria_unclassified(100)	Bacteria_unclassified(100)	Bacteria_unclassified(100)	Bacteria_unclassified(100)	Bacteria_unclassified(100)	0	0	0	0	0	0	0	0	0	0	0	0	0	0	0	0	0	0	0	0	0	0	0	0	0	0	40	0	0	0	0	0	0	0	0	0	0	0	0	0	0	0	0
Otu1040	Bacteria(100)	Bacteria_unclassified(100)	Bacteria_unclassified(100)	Bacteria_unclassified(100)	Bacteria_unclassified(100)	Bacteria_unclassified(100)	0	0	0	0	0	0	0	0	0	0	0	0	0	0	0	0	0	0	0	0	0	0	0	0	0	0	0	0	0	0	0	0	0	0	0	0	0	0	0	0	0	0	0
Otu1042	Bacteria(100)	"Proteobacteria"(100)	"Proteobacteria"_unclassified(100)	"Proteobacteria"_unclassified(100)	"Proteobacteria"_unclassified(100)	"Proteobacteria"_unclassified(100)	0	0	0	0	0	0	0	0	0	0	0	0	0	0	0	0	0	0	0	0	0	0	0	0	0	0	0	0	0	0	0	0	0	0	0	0	0	0	0	0	0	0	0
Otu1043	Bacteria(100)	Bacteria_unclassified(100)	Bacteria_unclassified(100)	Bacteria_unclassified(100)	Bacteria_unclassified(100)	Bacteria_unclassified(100)	0	0	0	0	0	0	0	0	0	0	0	0	0	0	0	0	0	0	0	0	0	0	40	0	0	0	0	0	0	0	0	0	0	0	0	0	0	0	0	0	0	0	0
Otu1044	Bacteria(100)	Bacteria_unclassified(100)	Bacteria_unclassified(100)	Bacteria_unclassified(100)	Bacteria_unclassified(100)	Bacteria_unclassified(100)	0	0	0	0	0	0	0	0	0	0	0	0	0	0	0	0	0	40	0	0	0	0	0	0	0	0	0	0	0	0	0	0	0	0	0	0	0	0	0	0	0	0	0
Otu1048	Bacteria(100)	Firmicutes(100)	Bacilli(100)	Bacillales(100)	Bacillales_unclassified(100)	Bacillales_unclassified(100)	0	0	0	0	0	0	0	0	0	0	0	0	0	0	0	0	0	0	0	0	0	0	0	0	0	0	0	0	0	0	0	0	0	0	0	0	0	0	0	0	0	0	0
Otu1051	Bacteria(100)	"Acidobacteria"(100)	Acidobacteria_Gp16(100)	Acidobacteria_Gp16_order_incertae_sedis(100)	Acidobacteria_Gp16_family_incertae_sedis(100)	Gp16(100)	0	0	0	0	0	0	0	0	0	0	0	0	0	0	0	0	0	0	9	0	0	1	0	0	0	0	0	0	0	0	0	0	0	0	0	0	0	0	0	0	0	0	0
Otu1057	Bacteria(100)	Bacteria_unclassified(100)	Bacteria_unclassified(100)	Bacteria_unclassified(100)	Bacteria_unclassified(100)	Bacteria_unclassified(100)	0	0	0	0	0	0	0	0	0	0	0	0	0	0	0	0	0	0	0	0	0	40	0	0	0	0	0	0	0	0	0	0	0	0	0	0	0	0	0	0	0	0	0
Otu0690	Bacteria(100)	Bacteria_unclassified(100)	Bacteria_unclassified(100)	Bacteria_unclassified(100)	Bacteria_unclassified(100)	Bacteria_unclassified(100)	0	0	0	0	0	0	0	0	0	0	0	0	0	0	0	0	0	0	0	0	0	18	0	0	0	0	0	0	0	0	18	0	0	0	0	0	0	0	0	0	0	0	0
Otu0739	Bacteria(100)	"Proteobacteria"(100)	Betaproteobacteria(100)	Rhodocyclales(100)	Rhodocyclaceae(100)	Zoogloea(100)	0	0	0	0	0	0	0	0	0	0	0	0	0	0	0	0	0	11	0	0	0	10	6	0	0	0	0	0	0	0	0	0	0	0	0	0	3	0	0	0	0	0	0
Otu0815	Bacteria(100)	"Bacteroidetes"(100)	"Sphingobacteria"(100)	"Sphingobacteriales"(100)	Chitinophagaceae(100)	Ferruginibacter(100)	0	0	0	0	0	0	0	0	0	0	0	0	0	0	0	25	0	0	0	0	0	0	0	0	0	0	0	0	0	1	0	0	0	0	0	0	0	0	0	0	0	0	0
Otu0828	Bacteria(100)	"Actinobacteria"(100)	Actinobacteria(100)	Actinomycetales(100)	Microbacteriaceae(100)	Microbacteriaceae_unclassified(100)	0	0	0	0	0	0	0	0	0	0	0	0	0	0	0	0	0	29	0	0	0	0	0	0	0	0	0	0	0	0	0	0	0	0	0	0	0	0	0	0	0	0	0
Otu0936	Bacteria(100)	"Proteobacteria"(100)	Gammaproteobacteria(100)	Pseudomonadales(100)	Pseudomonadaceae(100)	Cellvibrio(100)	0	0	0	0	0	0	0	0	0	0	0	0	0	0	14	0	0	10	0	0	0	9	5	0	0	0	0	0	0	0	0	0	0	0	0	0	0	0	0	0	0	0	0
Otu0953	Bacteria(100)	"Proteobacteria"(100)	Alphaproteobacteria(100)	Alphaproteobacteria_unclassified(100)	Alphaproteobacteria_unclassified(100)	Alphaproteobacteria_unclassified(100)	0	0	0	0	0	0	0	0	0	0	0	0	0	0	0	0	0	0	0	0	0	0	0	0	0	0	0	0	0	0	0	0	0	0	0	0	39	0	0	0	0	0	0
Otu0996	Bacteria(100)	Bacteria_unclassified(100)	Bacteria_unclassified(100)	Bacteria_unclassified(100)	Bacteria_unclassified(100)	Bacteria_unclassified(100)	0	0	0	0	0	0	0	0	0	0	0	0	0	0	0	39	0	0	0	0	0	0	0	0	0	0	0	0	0	0	0	0	0	0	0	0	0	0	0	0	0	0	0
Otu1023	Bacteria(100)	OD1(100)	OD1_class_incertae_sedis(100)	OD1_order_incertae_sedis(100)	OD1_family_incertae_sedis(100)	OD1_genus_incertae_sedis(100)	0	0	0	0	0	0	0	0	0	0	0	0	0	0	12	0	0	19	0	0	0	0	6	0	0	0	0	0	0	0	0	0	0	0	0	0	0	0	0	0	0	0	0
Otu1060	Bacteria(100)	Firmicutes(100)	Bacilli(100)	Bacillales(100)	Bacillales_unclassified(100)	Bacillales_unclassified(100)	0	0	0	0	0	0	0	0	0	0	0	0	0	0	0	0	0	0	0	0	0	0	0	0	0	0	0	0	0	0	0	0	0	0	0	0	0	0	0	0	0	0	0
Otu1063	Bacteria(100)	"Bacteroidetes"(100)	"Bacteroidetes"_unclassified(100)	"Bacteroidetes"_unclassified(100)	"Bacteroidetes"_unclassified(100)	"Bacteroidetes"_unclassified(100)	0	0	39	0	0	0	0	0	0	0	0	0	0	0	0	0	0	0	0	0	0	0	0	0	0	0	0	0	0	0	0	0	0	0	0	0	0	0	0	0	0	0	0
Otu1068	Bacteria(100)	Bacteria_unclassified(100)	Bacteria_unclassified(100)	Bacteria_unclassified(100)	Bacteria_unclassified(100)	Bacteria_unclassified(100)	0	0	0	0	0	0	0	0	0	0	0	0	0	0	0	0	0	0	0	0	0	0	0	0	0	0	0	0	0	0	0	0	0	0	0	0	39	0	0	0	0	0	0
Otu1070	Bacteria(100)	Bacteria_unclassified(100)	Bacteria_unclassified(100)	Bacteria_unclassified(100)	Bacteria_unclassified(100)	Bacteria_unclassified(100)	0	0	0	0	0	0	0	0	0	0	0	0	0	0	0	0	0	0	0	0	0	0	37	0	0	0	0	0	0	0	0	0	0	0	0	0	0	0	0	0	0	0	0
Otu1075	Bacteria(100)	Firmicutes(100)	Bacilli(100)	Lactobacillales(100)	Streptococcaceae(100)	Lactovum(100)	0	0	0	0	0	0	0	0	0	0	0	0	0	0	0	0	0	0	0	0	0	0	0	0	0	0	0	0	0	0	0	0	0	0	0	0	0	0	0	0	0	0	0
Otu1077	Bacteria(100)	"Proteobacteria"(100)	Gammaproteobacteria(100)	Legionellales(100)	Coxiellaceae(100)	Aquicella(100)	0	0	0	0	0	0	0	0	0	0	0	0	0	0	0	0	0	0	0	0	0	39	0	0	0	0	0	0	0	0	0	0	0	0	0	0	0	0	0	0	0	0	0
Otu1079	Bacteria(100)	Bacteria_unclassified(100)	Bacteria_unclassified(100)	Bacteria_unclassified(100)	Bacteria_unclassified(100)	Bacteria_unclassified(100)	0	0	0	0	0	0	0	0	0	0	0	0	0	0	0	0	0	0	0	0	0	0	0	0	0	0	0	0	0	0	0	0	0	0	0	0	39	0	0	0	0	0	0
Otu1080	Bacteria(100)	"Actinobacteria"(100)	Actinobacteria(100)	Coriobacteriales(100)	Coriobacteriaceae(100)	Coriobacteriaceae_unclassified(100)	0	0	0	0	0	0	0	0	0	0	0	0	0	0	0	0	0	0	0	0	0	0	0	0	0	0	0	0	0	0	0	0	0	0	0	0	0	0	0	0	0	0	0
Otu1081	Bacteria(100)	"Deinococcus-Thermus"(100)	Deinococci(100)	Deinococcales(100)	Deinococcaceae(100)	Deinococcus(100)	0	0	0	0	0	0	0	0	0	0	0	0	0	0	0	0	0	0	0	0	0	0	0	0	0	0	39	0	0	0	0	0	0	0	0	0	0	0	0	0	0	0	0
Otu0761	Bacteria(100)	"Bacteroidetes"(100)	"Sphingobacteria"(100)	"Sphingobacteriales"(100)	"Sphingobacteriales"_unclassified(85)	"Sphingobacteriales"_unclassified(85)	0	0	0	0	0	0	0	3	0	0	9	0	0	0	0	0	0	0	0	0	0	0	0	0	0	0	0	0	0	0	0	0	0	0	0	0	11	0	0	0	0	0	0
Otu0795	Bacteria(100)	"Planctomycetes"(100)	"Planctomycetacia"(100)	Planctomycetales(100)	Planctomycetaceae(100)	Blastopirellula(100)	0	0	0	0	0	0	0	0	0	0	0	0	0	0	0	24	0	14	0	0	0	0	0	0	0	0	0	0	0	0	0	0	0	0	0	0	0	0	0	0	0	0	0
Otu0810	Bacteria(100)	Bacteria_unclassified(100)	Bacteria_unclassified(100)	Bacteria_unclassified(100)	Bacteria_unclassified(100)	Bacteria_unclassified(100)	0	0	0	0	0	0	0	0	0	0	0	0	0	0	0	0	0	0	0	0	0	18	0	0	0	0	0	0	0	0	0	0	0	0	0	0	0	0	0	0	0	0	0
Otu0817	Bacteria(100)	"Proteobacteria"(100)	Gammaproteobacteria(100)	"Enterobacteriales"(100)	Enterobacteriaceae(100)	Enterobacteriaceae_unclassified(100)	0	0	0	0	0	0	0	0	0	0	0	0	0	0	0	0	0	0	0	0	0	3	0	0	0	0	0	0	0	0	0	0	0	0	0	0	0	0	2	0	0	0	0
Otu0827	Bacteria(100)	Firmicutes(100)	Clostridia(100)	Clostridiales(100)	Ruminococcaceae(100)	Clostridium_III(100)	0	0	0	0	0	0	0	0	0	0	0	0	0	0	0	0	0	0	0	0	0	3	0	0	0	0	0	0	0	0	0	0	0	0	0	0	0	0	0	0	0	0	3
Otu0964	Bacteria(100)	"Verrucomicrobia"(100)	Opitutae(100)	Opitutales(100)	Opitutaceae(100)	Opitutus(85)	0	0	0	0	0	0	0	0	0	0	0	0	0	0	0	38	0	0	0	0	0	0	0	0	0	0	0	0	0	0	0	0	0	0	0	0	0	0	0	0	0	0	0
Otu0966	Bacteria(100)	"Proteobacteria"(100)	"Proteobacteria"_unclassified(100)	"Proteobacteria"_unclassified(100)	"Proteobacteria"_unclassified(100)	"Proteobacteria"_unclassified(100)	0	0	0	0	0	0	0	0	0	0	0	0	0	0	35	0	0	0	0	0	0	0	0	0	0	0	1	0	0	0	0	0	0	0	0	0	2	0	0	0	0	0	0
Otu0989	Bacteria(100)	"Proteobacteria"(100)	Deltaproteobacteria(100)	Deltaproteobacteria_unclassified(100)	Deltaproteobacteria_unclassified(100)	Deltaproteobacteria_unclassified(100)	0	0	0	0	0	0	0	0	0	0	0	0	0	0	0	0	10	0	0	0	0	1	0	0	0	0	0	0	0	0	0	0	0	0	0	0	14	0	0	0	0	0	0
Otu1026	Bacteria(100)	Firmicutes(100)	Bacilli(100)	Bacillales(100)	Bacillales_unclassified(100)	Bacillales_unclassified(100)	0	0	0	0	0	0	0	0	0	0	0	0	0	0	0	0	0	0	0	0	0	0	0	0	0	0	0	0	0	0	0	0	2	0	0	0	0	0	0	0	0	0	0
Otu1049	Bacteria(100)	"Actinobacteria"(100)	Actinobacteria(100)	Actinomycetales(100)	Pseudonocardiaceae(98)	Pseudonocardiaceae_unclassified(98)	0	0	0	0	0	0	0	0	0	0	0	0	0	1	1	0	0	0	0	0	0	0	0	0	0	0	0	0	0	0	0	0	0	0	0	0	0	0	0	0	0	0	0
Otu1082	Bacteria(100)	"Chlamydiae"(100)	Chlamydiae(100)	Chlamydiales(100)	Parachlamydiaceae(100)	Parachlamydia(100)	0	0	0	0	0	0	0	0	0	0	0	0	0	0	0	0	0	0	0	0	0	0	0	0	0	0	0	0	0	0	0	0	0	38	0	0	0	0	0	0	0	0	0
Otu1084	Bacteria(100)	"Actinobacteria"(100)	Actinobacteria(100)	Acidimicrobiales(100)	Iamiaceae(100)	Iamia(100)	0	0	0	0	0	0	0	0	0	0	0	0	0	0	0	0	0	0	0	0	0	0	0	0	0	0	38	0	0	0	0	0	0	0	0	0	0	0	0	0	0	0	0
Otu1086	Bacteria(100)	"Verrucomicrobia"(100)	Subdivision3(100)	Subdivision3_order_incertae_sedis(100)	Subdivision3_family_incertae_sedis(100)	3_genus_incertae_sedis(100)	0	0	0	0	0	0	0	0	0	0	0	0	0	0	26	0	0	0	0	0	0	12	0	0	0	0	0	0	0	0	0	0	0	0	0	0	0	0	0	0	0	0	0
Otu1089	Bacteria(100)	"Verrucomicrobia"(100)	"Verrucomicrobia"_unclassified(100)	"Verrucomicrobia"_unclassified(100)	"Verrucomicrobia"_unclassified(100)	"Verrucomicrobia"_unclassified(100)	0	0	0	0	0	0	0	0	0	0	0	0	0	0	0	0	0	38	0	0	0	0	0	0	0	0	0	0	0	0	0	0	0	0	0	0	0	0	0	0	0	0	0
Otu1092	Bacteria(100)	"Chloroflexi"(100)	"Chloroflexi"_unclassified(100)	"Chloroflexi"_unclassified(100)	"Chloroflexi"_unclassified(100)	"Chloroflexi"_unclassified(100)	0	0	0	0	0	0	0	0	0	0	0	0	0	0	0	0	0	0	0	0	0	0	0	0	0	0	0	0	0	0	0	0	0	0	0	0	38	0	0	0	0	0	0
Otu1093	Bacteria(100)	Bacteria_unclassified(100)	Bacteria_unclassified(100)	Bacteria_unclassified(100)	Bacteria_unclassified(100)	Bacteria_unclassified(100)	0	0	0	0	0	0	0	0	0	0	0	0	0	0	0	0	0	0	0	0	0	0	0	0	0	0	0	0	0	0	0	0	0	0	0	0	0	0	0	0	0	0	0
Otu1096	Bacteria(100)	"Verrucomicrobia"(100)	Subdivision3(100)	Subdivision3_order_incertae_sedis(100)	Subdivision3_family_incertae_sedis(100)	3_genus_incertae_sedis(100)	0	0	0	0	0	0	0	0	0	0	0	0	0	0	0	0	0	0	0	0	0	38	0	0	0	0	0	0	0	0	0	0	0	0	0	0	0	0	0	0	0	0	0
Otu0485	Bacteria(100)	"Bacteroidetes"(100)	Flavobacteria(100)	"Flavobacteriales"(100)	Flavobacteriaceae(100)	Flavobacterium(100)	0	0	0	0	0	0	0	0	0	0	0	0	0	0	4	0	0	0	0	0	0	0	31	0	0	0	0	0	0	0	0	0	0	0	0	0	0	0	0	0	0	0	0
Otu0580	Bacteria(100)	Bacteria_unclassified(100)	Bacteria_unclassified(100)	Bacteria_unclassified(100)	Bacteria_unclassified(100)	Bacteria_unclassified(100)	0	0	0	0	0	0	0	0	0	0	0	0	0	0	0	0	0	16	0	0	0	1	0	0	0	0	0	0	0	0	0	0	0	0	0	0	0	0	0	0	0	0	0
Otu0774	Bacteria(100)	"Proteobacteria"(100)	Gammaproteobacteria(100)	Xanthomonadales(100)	Xanthomonadaceae(100)	Xanthomonas(100)	0	0	0	0	0	0	0	0	0	0	0	0	0	0	0	0	0	0	0	0	0	0	0	0	0	0	0	0	0	37	0	0	0	0	0	0	0	0	0	0	0	0	0
Otu0924	Bacteria(100)	SR1(100)	SR1_class_incertae_sedis(100)	SR1_order_incertae_sedis(100)	SR1_family_incertae_sedis(100)	SR1_genus_incertae_sedis(100)	0	0	0	0	0	0	0	0	0	0	0	0	2	0	0	0	0	0	0	0	0	18	0	0	0	0	0	0	0	0	0	0	0	0	0	0	0	0	0	0	0	16	0
Otu1087	Bacteria(100)	OD1(100)	OD1_class_incertae_sedis(100)	OD1_order_incertae_sedis(100)	OD1_family_incertae_sedis(100)	OD1_genus_incertae_sedis(100)	0	0	0	0	0	0	0	0	0	0	0	0	0	0	0	0	0	0	0	0	0	0	0	0	0	0	0	0	0	0	0	0	0	10	0	0	11	0	0	2	0	0	0
Otu1104	Bacteria(100)	"Proteobacteria"(100)	Betaproteobacteria(100)	Burkholderiales(79)	Oxalobacteraceae(79)	Undibacterium(79)	0	0	0	0	0	0	0	0	0	0	0	0	0	0	0	0	0	0	0	0	0	7	8	0	0	0	0	0	6	0	0	0	0	0	0	0	14	0	0	0	0	0	0
Otu1105	Bacteria(100)	"Acidobacteria"(100)	Acidobacteria_Gp17(100)	Acidobacteria_Gp17_order_incertae_sedis(100)	Acidobacteria_Gp17_family_incertae_sedis(100)	Gp17(100)	0	0	0	0	0	0	0	0	0	0	0	0	0	0	0	0	0	0	0	0	0	0	0	0	0	0	0	0	0	0	0	0	0	35	0	0	0	0	0	0	0	0	0
Otu1107	Bacteria(100)	"Verrucomicrobia"(100)	Opitutae(100)	Opitutales(100)	Opitutaceae(100)	Opitutus(100)	0	0	16	0	0	0	0	0	0	0	0	0	0	0	0	0	0	0	0	0	0	0	0	0	0	0	0	0	0	0	0	0	0	21	0	0	0	0	0	0	0	0	0
Otu1108	Bacteria(100)	"Proteobacteria"(100)	Deltaproteobacteria(100)	Bdellovibrionales(100)	Bdellovibrionaceae(100)	Bdellovibrio(100)	0	0	0	0	0	0	0	0	0	0	0	0	0	0	0	0	0	0	0	0	0	0	0	0	0	0	0	0	0	0	0	0	0	0	0	0	0	0	0	0	0	0	0
Otu1109	Bacteria(100)	Bacteria_unclassified(100)	Bacteria_unclassified(100)	Bacteria_unclassified(100)	Bacteria_unclassified(100)	Bacteria_unclassified(100)	0	0	0	0	0	0	0	0	0	0	0	0	0	0	9	0	0	5	0	0	0	0	0	0	0	0	0	0	0	0	0	0	0	0	0	0	23	0	0	0	0	0	0
Otu0359	Bacteria(100)	Bacteria_unclassified(100)	Bacteria_unclassified(100)	Bacteria_unclassified(100)	Bacteria_unclassified(100)	Bacteria_unclassified(100)	0	0	0	0	0	0	0	0	0	3	0	0	0	0	3	0	0	0	0	0	0	1	0	0	0	0	0	0	0	12	0	0	0	0	0	0	0	0	0	0	0	0	0
Otu0426	Bacteria(100)	Firmicutes(100)	Clostridia(100)	Clostridiales(100)	Clostridiaceae_1(100)	Clostridium_sensu_stricto(100)	0	0	0	0	0	0	0	0	0	0	0	0	0	0	0	0	0	0	0	0	0	0	0	0	0	0	0	0	0	0	0	0	0	0	0	25	0	0	0	0	0	0	0
Otu0505	Bacteria(100)	"Proteobacteria"(100)	Betaproteobacteria(100)	Burkholderiales(100)	Oxalobacteraceae(100)	Oxalobacteraceae_unclassified(58)	1	0	0	0	0	0	0	0	0	0	0	0	0	0	0	0	1	2	0	0	1	0	1	0	0	0	0	0	0	0	0	0	0	5	13	0	0	0	6	0	0	0	0
Otu0666	Bacteria(100)	"Proteobacteria"(100)	Betaproteobacteria(100)	Burkholderiales(100)	Burkholderiaceae(100)	Polynucleobacter(100)	0	0	0	0	0	0	0	0	0	0	0	0	0	0	0	0	0	0	0	0	0	0	21	0	0	12	0	0	0	0	0	0	0	0	0	0	0	0	0	0	0	0	0
Otu1055	Bacteria(100)	"Proteobacteria"(100)	Alphaproteobacteria(100)	Rhizobiales(100)	Rhizobiaceae(88)	Ensifer(88)	0	0	0	0	0	0	0	0	0	0	0	0	0	0	0	0	0	0	0	0	0	0	0	0	0	0	0	0	1	0	0	0	0	0	0	0	0	0	0	0	0	0	0
Otu1118	Bacteria(100)	"Planctomycetes"(100)	"Planctomycetacia"(100)	Planctomycetales(100)	Planctomycetaceae(100)	Zavarzinella(100)	0	0	0	0	0	0	0	0	0	0	0	0	0	0	36	0	0	0	0	0	0	0	0	0	0	0	0	0	0	0	0	0	0	0	0	0	0	0	0	0	0	0	0
Otu1121	Bacteria(100)	Bacteria_unclassified(100)	Bacteria_unclassified(100)	Bacteria_unclassified(100)	Bacteria_unclassified(100)	Bacteria_unclassified(100)	0	0	0	0	0	0	0	0	0	0	0	0	0	0	0	0	0	0	0	0	0	0	36	0	0	0	0	0	0	0	0	0	0	0	0	0	0	0	0	0	0	0	0
Otu1123	Bacteria(100)	"Bacteroidetes"(100)	"Bacteroidetes"_unclassified(100)	"Bacteroidetes"_unclassified(100)	"Bacteroidetes"_unclassified(100)	"Bacteroidetes"_unclassified(100)	0	0	0	0	0	0	0	0	0	0	0	0	0	0	0	0	0	0	0	0	0	36	0	0	0	0	0	0	0	0	0	0	0	0	0	0	0	0	0	0	0	0	0
Otu1126	Bacteria(100)	Firmicutes(100)	Bacilli(100)	Bacillales(100)	Bacillales_unclassified(100)	Bacillales_unclassified(100)	0	0	0	0	0	0	0	0	0	0	0	0	0	0	0	0	0	0	0	0	0	0	0	0	0	0	0	0	0	0	0	0	0	0	0	0	0	0	0	0	0	0	0
Otu1129	Bacteria(100)	Bacteria_unclassified(100)	Bacteria_unclassified(100)	Bacteria_unclassified(100)	Bacteria_unclassified(100)	Bacteria_unclassified(100)	0	0	0	0	0	0	0	0	0	0	0	0	0	0	0	0	0	36	0	0	0	0	0	0	0	0	0	0	0	0	0	0	0	0	0	0	0	0	0	0	0	0	0
Otu1130	Bacteria(100)	"Actinobacteria"(100)	Actinobacteria(100)	Actinomycetales(100)	Micrococcaceae(100)	Arthrobacter(100)	6	0	0	0	0	0	0	0	0	0	0	0	0	0	0	0	0	0	0	0	0	0	0	0	0	0	0	0	0	0	0	0	0	0	0	0	0	0	0	0	0	0	0
Otu1133	Bacteria(100)	"Proteobacteria"(100)	"Proteobacteria"_unclassified(100)	"Proteobacteria"_unclassified(100)	"Proteobacteria"_unclassified(100)	"Proteobacteria"_unclassified(100)	0	0	0	0	0	0	0	0	0	0	0	0	0	0	0	0	0	0	0	0	0	36	0	0	0	0	0	0	0	0	0	0	0	0	0	0	0	0	0	0	0	0	0
Otu1137	Bacteria(100)	"Bacteroidetes"(100)	"Bacteroidetes"_unclassified(100)	"Bacteroidetes"_unclassified(100)	"Bacteroidetes"_unclassified(100)	"Bacteroidetes"_unclassified(100)	0	0	0	0	0	0	4	0	0	0	0	0	0	0	0	0	0	0	0	0	0	0	0	0	0	0	0	0	0	0	0	0	0	0	0	32	0	0	0	0	0	0	0
Otu1140	Bacteria(100)	"Bacteroidetes"(100)	"Bacteroidia"(100)	"Bacteroidales"(100)	"Prevotellaceae"(100)	Prevotella(100)	0	0	0	0	0	0	0	0	0	0	0	0	0	0	0	0	0	0	0	0	0	0	36	0	0	0	0	0	0	0	0	0	0	0	0	0	0	0	0	0	0	0	0
Otu1142	Bacteria(100)	"Actinobacteria"(100)	Actinobacteria(100)	Coriobacteriales(100)	Coriobacteriaceae(100)	Coriobacteriaceae_unclassified(100)	0	0	0	0	0	0	0	0	0	0	0	0	0	0	0	0	0	0	0	0	0	0	0	0	0	0	0	0	0	0	0	0	0	0	0	0	0	0	0	0	0	0	0
Otu1143	Bacteria(100)	Bacteria_unclassified(100)	Bacteria_unclassified(100)	Bacteria_unclassified(100)	Bacteria_unclassified(100)	Bacteria_unclassified(100)	0	0	0	0	0	0	0	0	0	0	0	0	0	0	0	0	0	26	0	0	0	0	0	0	0	0	10	0	0	0	0	0	0	0	0	0	0	0	0	0	0	0	0
Otu0409	Bacteria(100)	"Tenericutes"(100)	Mollicutes(100)	Entomoplasmatales(100)	Spiroplasmataceae(100)	Spiroplasma(100)	0	0	0	35	0	0	0	0	0	0	0	0	0	0	0	0	0	0	0	0	0	0	0	0	0	0	0	0	0	0	0	0	0	0	0	0	0	0	0	0	0	0	0
Otu0544	Bacteria(100)	Firmicutes(100)	Clostridia(100)	Clostridiales(100)	Peptostreptococcaceae(100)	Proteocatella(100)	0	0	0	0	0	0	0	0	0	0	0	0	0	0	0	0	0	0	0	0	0	0	0	0	0	0	0	0	0	0	0	0	0	0	0	0	0	0	0	0	0	0	0
Otu0547	Bacteria(100)	"Bacteroidetes"(100)	"Sphingobacteria"(100)	"Sphingobacteriales"(100)	Cytophagaceae(100)	Hymenobacter(94)	0	0	0	0	0	0	0	0	0	0	0	0	0	0	0	0	0	0	0	0	0	0	0	0	0	0	0	0	2	16	0	0	0	0	0	0	0	6	0	0	0	0	0
Otu0626	Bacteria(100)	Bacteria_unclassified(100)	Bacteria_unclassified(100)	Bacteria_unclassified(100)	Bacteria_unclassified(100)	Bacteria_unclassified(100)	0	0	0	0	0	0	0	0	0	0	16	0	0	0	0	0	0	0	0	0	0	3	16	0	0	0	0	0	0	0	0	0	0	0	0	0	0	0	0	0	0	0	0
Otu0631	Bacteria(100)	"Proteobacteria"(100)	Alphaproteobacteria(100)	Rhizobiales(100)	Rhizobiales_unclassified(100)	Rhizobiales_unclassified(100)	0	0	0	0	0	0	0	0	0	0	0	0	0	0	6	0	0	0	0	0	0	0	0	0	0	0	0	0	0	0	0	0	0	0	0	0	0	0	0	0	0	0	0
Otu0937	Bacteria(100)	Firmicutes(100)	Bacilli(100)	Bacillales(100)	Bacillaceae_1(100)	Geobacillus(66)	0	0	0	0	0	0	0	0	0	0	0	0	0	0	0	0	0	0	0	0	0	0	0	0	0	0	0	0	0	0	0	0	0	0	2	0	0	0	0	0	0	0	0
Otu0961	Bacteria(100)	Firmicutes(100)	Clostridia(100)	Clostridiales(100)	Clostridiaceae_2(100)	Alkaliphilus(77)	0	0	0	0	0	0	0	0	0	0	0	0	0	0	0	0	0	0	0	0	0	0	0	0	0	0	0	0	0	0	0	0	0	0	0	0	0	0	0	0	0	0	0
Otu0967	Bacteria(100)	"Proteobacteria"(100)	Betaproteobacteria(100)	Betaproteobacteria_unclassified(98)	Betaproteobacteria_unclassified(98)	Betaproteobacteria_unclassified(98)	0	0	0	0	0	0	0	0	0	0	0	0	0	0	0	0	0	0	0	0	0	26	0	0	0	0	0	0	6	0	0	0	0	0	0	0	1	0	0	0	0	0	0
Otu1010	Bacteria(100)	"Proteobacteria"(100)	Alphaproteobacteria(100)	Alphaproteobacteria_unclassified(100)	Alphaproteobacteria_unclassified(100)	Alphaproteobacteria_unclassified(100)	0	0	0	0	0	0	0	0	0	0	0	0	0	0	0	0	0	7	0	0	0	20	0	0	0	0	0	0	0	0	0	0	0	8	0	0	0	0	0	0	0	0	0
Otu1032	Bacteria(100)	Bacteria_unclassified(100)	Bacteria_unclassified(100)	Bacteria_unclassified(100)	Bacteria_unclassified(100)	Bacteria_unclassified(100)	0	0	0	0	0	0	0	0	0	0	0	0	0	0	0	0	0	0	0	0	0	23	0	0	0	0	0	0	0	0	0	0	0	0	0	0	12	0	0	0	0	0	0
Otu1058	Bacteria(100)	"Bacteroidetes"(100)	"Bacteroidetes"_unclassified(100)	"Bacteroidetes"_unclassified(100)	"Bacteroidetes"_unclassified(100)	"Bacteroidetes"_unclassified(100)	0	0	0	0	0	0	0	0	0	0	0	0	0	0	0	0	0	35	0	0	0	0	0	0	0	0	0	0	0	0	0	0	0	0	0	0	0	0	0	0	0	0	0
Otu1119	Bacteria(100)	Firmicutes(100)	Bacilli(100)	Lactobacillales(100)	Lactobacillaceae(100)	Lactobacillus(100)	0	0	0	0	0	0	0	0	0	0	0	0	0	0	0	0	0	18	0	0	0	0	0	0	0	0	0	0	0	0	0	0	0	0	0	0	0	0	0	0	0	0	0
Otu1128	Bacteria(100)	Bacteria_unclassified(100)	Bacteria_unclassified(100)	Bacteria_unclassified(100)	Bacteria_unclassified(100)	Bacteria_unclassified(100)	0	0	0	0	0	0	0	0	0	0	0	0	0	0	0	0	0	0	0	0	0	35	0	0	0	0	0	0	0	0	0	0	0	0	0	0	0	0	0	0	0	0	0
Otu1151	Bacteria(100)	"Bacteroidetes"(100)	"Sphingobacteria"(100)	"Sphingobacteriales"(100)	"Sphingobacteriales"_unclassified(100)	"Sphingobacteriales"_unclassified(100)	0	0	35	0	0	0	0	0	0	0	0	0	0	0	0	0	0	0	0	0	0	0	0	0	0	0	0	0	0	0	0	0	0	0	0	0	0	0	0	0	0	0	0
Otu1152	Bacteria(100)	Bacteria_unclassified(100)	Bacteria_unclassified(100)	Bacteria_unclassified(100)	Bacteria_unclassified(100)	Bacteria_unclassified(100)	0	0	0	0	0	0	0	0	0	0	0	0	0	0	0	0	0	0	0	0	0	0	0	0	0	0	0	0	0	0	0	0	0	0	0	0	0	0	0	0	0	0	0
Otu1156	Bacteria(100)	Bacteria_unclassified(100)	Bacteria_unclassified(100)	Bacteria_unclassified(100)	Bacteria_unclassified(100)	Bacteria_unclassified(100)	0	0	0	0	0	0	0	0	0	0	0	0	0	0	0	0	0	0	0	0	0	0	0	0	0	35	0	0	0	0	0	0	0	0	0	0	0	0	0	0	0	0	0
Otu1157	Bacteria(100)	"Actinobacteria"(100)	Actinobacteria(100)	Acidimicrobiales(100)	Acidimicrobiales_unclassified(100)	Acidimicrobiales_unclassified(100)	0	0	0	0	0	0	0	0	0	0	0	0	0	0	35	0	0	0	0	0	0	0	0	0	0	0	0	0	0	0	0	0	0	0	0	0	0	0	0	0	0	0	0
Otu1160	Bacteria(100)	"Planctomycetes"(100)	"Planctomycetacia"(100)	Planctomycetales(100)	Planctomycetaceae(100)	Planctomyces(100)	0	0	0	0	0	16	0	0	0	0	0	0	0	0	0	0	0	0	0	0	0	19	0	0	0	0	0	0	0	0	0	0	0	0	0	0	0	0	0	0	0	0	0
Otu1161	Bacteria(100)	"Bacteroidetes"(100)	"Sphingobacteria"(100)	"Sphingobacteriales"(100)	"Sphingobacteriales"_unclassified(100)	"Sphingobacteriales"_unclassified(100)	0	0	0	0	0	0	0	0	0	0	0	0	0	0	0	0	0	0	0	0	0	35	0	0	0	0	0	0	0	0	0	0	0	0	0	0	0	0	0	0	0	0	0
Otu1162	Bacteria(100)	"Planctomycetes"(100)	"Planctomycetacia"(100)	Planctomycetales(100)	Planctomycetaceae(100)	Planctomycetaceae_unclassified(100)	0	0	0	0	0	0	0	0	0	0	0	0	0	0	0	0	0	0	0	0	0	0	0	0	0	0	0	0	0	0	0	0	0	0	0	0	35	0	0	0	0	0	0
Otu0459	Bacteria(100)	"Proteobacteria"(100)	Alphaproteobacteria(100)	Rhizobiales(100)	Hyphomicrobiaceae(100)	Devosia(100)	0	0	0	0	0	0	0	0	0	0	0	2	0	0	0	0	0	0	0	0	0	0	0	0	0	0	0	0	0	0	0	0	0	0	0	0	0	0	0	0	0	0	0
Otu0569	Bacteria(100)	"Proteobacteria"(100)	Gammaproteobacteria(100)	Legionellales(100)	Legionellaceae(100)	Legionella(100)	0	0	0	0	0	0	0	0	0	0	0	0	0	0	0	0	0	0	0	0	0	5	0	0	0	0	13	0	0	6	0	0	0	0	0	0	9	0	0	0	0	0	0
Otu0610	Bacteria(100)	Bacteria_unclassified(100)	Bacteria_unclassified(100)	Bacteria_unclassified(100)	Bacteria_unclassified(100)	Bacteria_unclassified(100)	0	0	0	0	0	0	0	0	0	0	0	0	0	0	0	0	0	0	0	0	0	0	0	0	0	34	0	0	0	0	0	0	0	0	0	0	0	0	0	0	0	0	0
Otu0712	Bacteria(100)	"Proteobacteria"(100)	Deltaproteobacteria(96)	Deltaproteobacteria_unclassified(96)	Deltaproteobacteria_unclassified(96)	Deltaproteobacteria_unclassified(96)	0	0	0	0	0	0	0	0	0	34	0	0	0	0	0	0	0	0	0	0	0	0	0	0	0	0	0	0	0	0	0	0	0	0	0	0	0	0	0	0	0	0	0
Otu0840	Bacteria(100)	Bacteria_unclassified(100)	Bacteria_unclassified(100)	Bacteria_unclassified(100)	Bacteria_unclassified(100)	Bacteria_unclassified(100)	0	0	0	0	0	0	0	0	0	0	0	0	0	0	3	0	0	5	0	0	0	0	0	0	0	0	0	0	0	0	0	0	0	3	0	0	1	0	0	0	9	0	2
Otu1039	Bacteria(100)	"Proteobacteria"(100)	Gammaproteobacteria(100)	Gammaproteobacteria_unclassified(100)	Gammaproteobacteria_unclassified(100)	Gammaproteobacteria_unclassified(100)	0	0	0	0	0	0	0	0	0	0	0	0	0	0	0	0	0	1	0	0	0	0	0	0	0	0	0	0	0	0	0	0	0	0	0	0	33	0	0	0	0	0	0
Otu1050	Bacteria(100)	"Actinobacteria"(100)	Actinobacteria(100)	Acidimicrobiales(100)	Acidimicrobiaceae(100)	Ilumatobacter(100)	0	0	0	0	0	0	0	0	0	0	0	0	0	0	0	0	0	0	2	0	0	0	0	0	0	0	0	0	0	0	0	0	0	0	0	0	0	0	0	0	0	0	0
Otu1122	Bacteria(100)	"Verrucomicrobia"(95)	"Verrucomicrobia"_unclassified(95)	"Verrucomicrobia"_unclassified(95)	"Verrucomicrobia"_unclassified(95)	"Verrucomicrobia"_unclassified(95)	0	0	0	0	0	0	0	0	0	0	0	0	0	0	0	0	0	0	0	0	0	34	0	0	0	0	0	0	0	0	0	0	0	0	0	0	0	0	0	0	0	0	0
Otu1138	Bacteria(100)	Bacteria_unclassified(100)	Bacteria_unclassified(100)	Bacteria_unclassified(100)	Bacteria_unclassified(100)	Bacteria_unclassified(100)	0	0	0	0	0	0	0	0	0	0	0	0	0	0	0	0	0	0	1	0	0	0	0	0	0	0	0	0	0	0	0	0	0	0	0	0	0	0	0	3	0	0	0
Otu1154	Bacteria(100)	Firmicutes(100)	Bacilli(100)	Bacillales(100)	Thermoactinomycetaceae_1(100)	Thermoactinomyces(100)	0	0	0	0	0	0	0	0	0	0	0	0	0	0	0	0	0	0	0	0	0	0	0	0	0	0	0	0	0	0	0	0	0	0	0	0	0	0	0	0	0	0	0
Otu1168	Bacteria(100)	Bacteria_unclassified(100)	Bacteria_unclassified(100)	Bacteria_unclassified(100)	Bacteria_unclassified(100)	Bacteria_unclassified(100)	0	0	0	0	0	0	0	0	0	0	0	0	0	0	16	0	0	0	0	0	0	6	0	0	0	0	0	0	0	0	0	0	0	0	0	0	0	0	0	0	0	0	0
Otu1169	Bacteria(100)	"Bacteroidetes"(100)	"Sphingobacteria"(100)	"Sphingobacteriales"(100)	Cytophagaceae(100)	Cytophagaceae_unclassified(100)	0	0	0	0	0	0	0	0	0	0	0	0	0	0	0	0	0	0	0	0	0	0	0	0	0	0	0	34	0	0	0	0	0	0	0	0	0	0	0	0	0	0	0
Otu1170	Bacteria(100)	"Actinobacteria"(100)	Actinobacteria(100)	Solirubrobacterales(100)	Solirubrobacterales_unclassified(100)	Solirubrobacterales_unclassified(100)	0	0	0	0	0	0	0	0	0	0	0	0	0	0	0	0	0	0	0	0	0	0	0	0	0	0	0	0	0	0	0	0	0	0	0	0	0	0	0	0	0	0	0
Otu1175	Bacteria(100)	"Proteobacteria"(100)	Alphaproteobacteria(100)	Rhizobiales(100)	Methylobacteriaceae(100)	Microvirga(100)	0	0	0	0	0	0	0	0	0	0	0	0	0	0	0	0	0	0	0	0	0	0	0	0	0	0	0	0	0	0	0	0	0	0	0	0	0	0	0	0	0	0	0
Otu1176	Bacteria(100)	Bacteria_unclassified(100)	Bacteria_unclassified(100)	Bacteria_unclassified(100)	Bacteria_unclassified(100)	Bacteria_unclassified(100)	0	0	0	0	0	0	0	0	0	0	0	0	0	0	30	0	0	0	0	0	0	0	0	0	0	4	0	0	0	0	0	0	0	0	0	0	0	0	0	0	0	0	0
Otu1177	Bacteria(100)	Bacteria_unclassified(100)	Bacteria_unclassified(100)	Bacteria_unclassified(100)	Bacteria_unclassified(100)	Bacteria_unclassified(100)	0	0	0	0	0	0	0	0	0	0	0	0	0	0	0	0	0	0	0	0	0	0	34	0	0	0	0	0	0	0	0	0	0	0	0	0	0	0	0	0	0	0	0
Otu1181	Bacteria(100)	Firmicutes(100)	Clostridia(100)	Clostridiales(100)	Peptostreptococcaceae(100)	Clostridium_XI(100)	0	0	0	0	0	0	0	0	0	0	0	0	0	0	0	0	0	0	0	0	0	0	0	0	0	0	0	0	0	0	0	0	0	0	0	0	0	0	0	0	1	0	0
Otu1187	Bacteria(100)	Firmicutes(100)	Bacilli(100)	Bacillales(100)	Bacillales_unclassified(59)	Bacillales_unclassified(59)	0	0	0	0	0	0	0	0	0	0	0	0	0	0	0	0	0	0	0	0	0	0	0	0	0	0	0	0	0	0	0	0	0	0	0	0	0	0	0	0	0	0	0
Otu1188	Bacteria(100)	Bacteria_unclassified(100)	Bacteria_unclassified(100)	Bacteria_unclassified(100)	Bacteria_unclassified(100)	Bacteria_unclassified(100)	0	0	0	0	0	0	0	0	0	0	0	0	0	0	0	0	0	34	0	0	0	0	0	0	0	0	0	0	0	0	0	0	0	0	0	0	0	0	0	0	0	0	0
Otu1189	Bacteria(100)	Bacteria_unclassified(100)	Bacteria_unclassified(100)	Bacteria_unclassified(100)	Bacteria_unclassified(100)	Bacteria_unclassified(100)	0	0	0	0	0	0	0	0	0	0	0	0	0	0	0	0	0	0	0	0	0	0	0	0	0	0	0	0	0	0	0	0	0	0	0	0	34	0	0	0	0	0	0
Otu0340	Bacteria(100)	"Proteobacteria"(100)	Betaproteobacteria(100)	Rhodocyclales(100)	Rhodocyclaceae(100)	Dechloromonas(55)	0	0	0	0	0	0	0	0	0	0	0	0	0	0	10	0	0	0	0	0	0	0	12	0	0	0	0	0	0	0	0	0	0	0	0	0	0	0	0	0	0	0	0
Otu0553	Bacteria(100)	"Actinobacteria"(100)	Actinobacteria(100)	Actinomycetales(100)	Micrococcaceae(100)	Rothia(100)	0	0	0	0	0	0	0	0	0	0	0	0	0	0	0	0	0	0	0	0	0	0	0	0	0	8	21	0	0	0	0	0	0	0	0	0	0	0	0	0	0	0	0
Otu0573	Bacteria(100)	"Proteobacteria"(100)	Alphaproteobacteria(100)	Sphingomonadales(100)	Sphingomonadaceae(100)	Sphingomonadaceae_unclassified(99)	0	0	0	0	0	0	0	0	0	0	0	0	0	0	0	0	0	24	0	0	0	0	4	0	0	0	0	0	0	0	0	0	0	0	0	0	0	0	0	0	0	0	0
Otu0632	Bacteria(100)	"Proteobacteria"(100)	Alphaproteobacteria(100)	Sphingomonadales(100)	Sphingomonadaceae(100)	Sphingomonadaceae_unclassified(100)	0	0	0	0	0	0	0	0	0	0	0	0	0	0	0	0	0	28	0	0	0	0	0	0	0	0	0	5	0	0	0	0	0	0	0	0	0	0	0	0	0	0	0
Otu0853	Bacteria(100)	Bacteria_unclassified(100)	Bacteria_unclassified(100)	Bacteria_unclassified(100)	Bacteria_unclassified(100)	Bacteria_unclassified(100)	0	0	0	0	0	0	0	0	0	0	0	0	0	0	0	0	0	0	0	0	0	0	6	3	0	0	0	0	0	0	0	0	0	18	0	0	0	0	0	0	0	0	0
Otu0878	Bacteria(100)	"Proteobacteria"(100)	Alphaproteobacteria(100)	Sphingomonadales(100)	Sphingomonadaceae(100)	Sphingomonas(100)	0	0	0	0	0	0	0	0	0	0	0	0	0	0	0	0	0	0	0	0	0	0	0	0	0	0	0	6	11	0	0	0	0	0	0	0	0	2	0	0	0	0	0
Otu0879	Bacteria(100)	"Proteobacteria"(100)	Gammaproteobacteria(100)	Gammaproteobacteria_unclassified(100)	Gammaproteobacteria_unclassified(100)	Gammaproteobacteria_unclassified(100)	0	0	0	0	0	0	0	0	0	0	0	0	0	0	0	0	0	2	0	0	0	22	0	0	0	0	3	0	0	0	0	0	0	0	0	0	0	0	0	0	0	0	0
Otu1024	Bacteria(100)	Bacteria_unclassified(100)	Bacteria_unclassified(100)	Bacteria_unclassified(100)	Bacteria_unclassified(100)	Bacteria_unclassified(100)	0	0	0	0	0	0	0	0	0	0	0	0	0	0	10	0	0	0	0	0	0	0	0	0	0	0	0	0	0	0	0	0	0	0	0	0	0	0	0	0	0	23	0
Otu1148	Bacteria(100)	Bacteria_unclassified(100)	Bacteria_unclassified(100)	Bacteria_unclassified(100)	Bacteria_unclassified(100)	Bacteria_unclassified(100)	0	0	0	0	0	0	0	0	0	0	0	0	0	0	0	0	0	0	0	0	0	0	0	0	0	0	0	0	0	0	0	0	0	0	0	0	0	0	0	0	0	0	0
Otu1191	Bacteria(100)	Bacteria_unclassified(100)	Bacteria_unclassified(100)	Bacteria_unclassified(100)	Bacteria_unclassified(100)	Bacteria_unclassified(100)	0	0	0	0	0	0	0	0	0	0	0	0	0	0	0	0	0	0	0	0	0	0	0	0	0	0	0	0	0	0	0	0	0	0	0	33	0	0	0	0	0	0	0
Otu1195	Bacteria(100)	Bacteria_unclassified(100)	Bacteria_unclassified(100)	Bacteria_unclassified(100)	Bacteria_unclassified(100)	Bacteria_unclassified(100)	0	0	0	0	0	0	0	0	0	0	0	0	0	0	0	0	0	0	0	0	0	33	0	0	0	0	0	0	0	0	0	0	0	0	0	0	0	0	0	0	0	0	0
Otu1198	Bacteria(100)	Bacteria_unclassified(100)	Bacteria_unclassified(100)	Bacteria_unclassified(100)	Bacteria_unclassified(100)	Bacteria_unclassified(100)	0	0	0	0	0	0	0	0	0	0	0	0	0	0	0	0	0	0	0	0	0	0	0	0	0	0	0	0	0	0	0	0	0	0	0	0	0	0	0	0	0	0	0
Otu1200	Bacteria(100)	"Proteobacteria"(100)	Gammaproteobacteria(100)	Xanthomonadales(100)	Xanthomonadaceae(100)	Xanthomonadaceae_unclassified(100)	0	0	0	0	0	0	0	0	0	0	0	0	0	0	0	0	0	0	0	0	0	0	0	0	0	0	0	0	0	0	0	0	0	0	0	0	0	33	0	0	0	0	0
Otu1201	Bacteria(100)	"Proteobacteria"(100)	Alphaproteobacteria(100)	Sphingomonadales(100)	Sphingomonadaceae(100)	Sphingomonas(100)	0	0	0	0	0	0	0	0	0	0	0	0	0	0	27	0	0	0	0	0	0	6	0	0	0	0	0	0	0	0	0	0	0	0	0	0	0	0	0	0	0	0	0
Otu1202	Bacteria(100)	"Proteobacteria"(100)	Alphaproteobacteria(100)	Rhodospirillales(100)	Rhodospirillaceae(100)	Rhodospirillaceae_unclassified(100)	0	0	0	0	0	0	0	0	0	0	0	0	0	0	0	0	0	0	0	0	0	0	33	0	0	0	0	0	0	0	0	0	0	0	0	0	0	0	0	0	0	0	0
Otu1203	Bacteria(100)	Bacteria_unclassified(100)	Bacteria_unclassified(100)	Bacteria_unclassified(100)	Bacteria_unclassified(100)	Bacteria_unclassified(100)	0	0	0	0	0	0	0	0	0	0	0	0	0	0	9	0	0	0	0	0	0	21	0	0	0	0	0	0	3	0	0	0	0	0	0	0	0	0	0	0	0	0	0
Otu1205	Bacteria(100)	Firmicutes(100)	Bacilli(100)	Lactobacillales(100)	Carnobacteriaceae(100)	Atopostipes(100)	0	0	0	0	0	0	0	0	0	0	0	0	0	0	0	0	0	0	0	0	0	33	0	0	0	0	0	0	0	0	0	0	0	0	0	0	0	0	0	0	0	0	0
Otu1206	Bacteria(100)	"Proteobacteria"(100)	Alphaproteobacteria(100)	Rhodospirillales(100)	Acetobacteraceae(100)	Gluconobacter(100)	0	0	0	0	0	0	0	0	0	0	0	0	0	0	0	0	33	0	0	0	0	0	0	0	0	0	0	0	0	0	0	0	0	0	0	0	0	0	0	0	0	0	0
Otu1211	Bacteria(100)	Firmicutes(100)	Clostridia(100)	Clostridiales(100)	Peptostreptococcaceae(100)	Clostridium_XI(100)	0	0	0	0	0	0	0	0	0	0	0	0	0	0	0	0	0	0	0	0	0	0	0	0	0	0	0	0	0	0	0	0	0	33	0	0	0	0	0	0	0	0	0
Otu0809	Bacteria(100)	Bacteria_unclassified(100)	Bacteria_unclassified(100)	Bacteria_unclassified(100)	Bacteria_unclassified(100)	Bacteria_unclassified(100)	0	0	0	0	0	0	0	0	0	0	0	0	0	0	0	0	0	0	0	0	0	11	0	0	0	0	0	0	0	0	0	0	0	0	0	0	0	0	0	0	0	0	0
Otu0871	Bacteria(100)	Bacteria_unclassified(100)	Bacteria_unclassified(100)	Bacteria_unclassified(100)	Bacteria_unclassified(100)	Bacteria_unclassified(100)	0	0	0	0	0	0	0	0	0	0	0	0	0	0	0	0	0	0	0	0	0	0	0	0	0	0	0	0	0	0	0	0	0	0	0	12	0	0	0	0	0	0	0
Otu0891	Bacteria(100)	"Proteobacteria"(100)	Gammaproteobacteria(100)	"Enterobacteriales"(100)	Enterobacteriaceae(100)	Enterobacteriaceae_unclassified(100)	0	0	0	23	0	0	0	0	0	0	0	0	0	0	0	6	0	0	0	0	0	0	0	0	3	0	0	0	0	0	0	0	0	0	0	0	0	0	0	0	0	0	0
Otu1061	Bacteria(100)	"Bacteroidetes"(100)	"Sphingobacteria"(100)	"Sphingobacteriales"(100)	Chitinophagaceae(100)	Chitinophagaceae_unclassified(100)	0	0	0	0	0	0	0	0	0	0	0	0	0	0	0	0	0	0	0	0	0	8	0	0	0	0	0	0	0	0	0	0	0	0	0	0	15	0	0	0	0	0	0
Otu1135	Bacteria(100)	Bacteria_unclassified(100)	Bacteria_unclassified(100)	Bacteria_unclassified(100)	Bacteria_unclassified(100)	Bacteria_unclassified(100)	0	0	0	0	0	0	0	0	0	0	0	0	0	0	0	0	0	0	0	0	0	0	0	0	0	0	0	0	0	0	0	0	0	0	0	0	0	0	0	0	0	0	0
Otu1214	Bacteria(100)	"Verrucomicrobia"(100)	Verrucomicrobiae(100)	Verrucomicrobiales(100)	Verrucomicrobiaceae(100)	Prosthecobacter(100)	0	0	0	0	0	0	0	0	0	0	0	0	0	0	0	0	0	22	0	0	0	0	0	0	0	0	0	0	0	0	0	0	0	0	0	0	0	0	0	0	0	0	0
Otu1216	Bacteria(100)	OD1(100)	OD1_class_incertae_sedis(100)	OD1_order_incertae_sedis(100)	OD1_family_incertae_sedis(100)	OD1_genus_incertae_sedis(100)	0	0	0	0	0	0	0	0	0	0	0	0	0	0	0	26	0	0	0	0	0	6	0	0	0	0	0	0	0	0	0	0	0	0	0	0	0	0	0	0	0	0	0
Otu1219	Bacteria(100)	Bacteria_unclassified(100)	Bacteria_unclassified(100)	Bacteria_unclassified(100)	Bacteria_unclassified(100)	Bacteria_unclassified(100)	0	0	0	0	0	0	0	0	0	0	0	0	0	0	0	0	0	0	0	0	0	0	0	0	0	32	0	0	0	0	0	0	0	0	0	0	0	0	0	0	0	0	0
Otu1221	Bacteria(100)	"Chloroflexi"(100)	"Chloroflexi"_unclassified(100)	"Chloroflexi"_unclassified(100)	"Chloroflexi"_unclassified(100)	"Chloroflexi"_unclassified(100)	0	0	0	0	0	0	0	0	0	0	0	0	0	0	0	0	0	0	0	0	0	2	30	0	0	0	0	0	0	0	0	0	0	0	0	0	0	0	0	0	0	0	0
Otu1222	Bacteria(100)	"Actinobacteria"(100)	Actinobacteria(100)	Actinomycetales(100)	Actinomycetales_unclassified(100)	Actinomycetales_unclassified(100)	0	0	0	0	0	0	0	0	0	0	0	0	0	0	0	0	0	0	0	0	0	0	0	0	0	0	32	0	0	0	0	0	0	0	0	0	0	0	0	0	0	0	0
Otu1223	Bacteria(100)	Bacteria_unclassified(100)	Bacteria_unclassified(100)	Bacteria_unclassified(100)	Bacteria_unclassified(100)	Bacteria_unclassified(100)	0	0	0	0	0	0	0	0	0	0	0	0	0	0	0	0	0	32	0	0	0	0	0	0	0	0	0	0	0	0	0	0	0	0	0	0	0	0	0	0	0	0	0
Otu1224	Bacteria(100)	Firmicutes(100)	Bacilli(100)	Bacillales(100)	Planococcaceae(100)	Kurthia(57)	0	0	0	0	0	0	0	0	0	0	0	0	0	0	0	0	0	0	0	0	0	0	0	0	0	0	0	0	0	0	0	0	0	0	0	0	0	0	0	0	0	0	0
Otu1226	Bacteria(100)	"Armatimonadetes"(100)	Armatimonadetes_gp2_class_incertae_sedis(100)	Armatimonadetes_gp2_order_incetae_sedis(100)	Armatimonadetes_gp2_family_incetae_sedis(100)	Armatimonadetes_gp2(100)	0	0	0	0	0	0	0	0	0	0	0	0	0	0	0	0	0	0	0	0	0	32	0	0	0	0	0	0	0	0	0	0	0	0	0	0	0	0	0	0	0	0	0
Otu1228	Bacteria(100)	Bacteria_unclassified(100)	Bacteria_unclassified(100)	Bacteria_unclassified(100)	Bacteria_unclassified(100)	Bacteria_unclassified(100)	0	0	0	0	0	0	0	0	0	0	0	0	0	0	0	0	0	32	0	0	0	0	0	0	0	0	0	0	0	0	0	0	0	0	0	0	0	0	0	0	0	0	0
Otu1229	Bacteria(100)	Firmicutes(100)	Clostridia(100)	Clostridiales(100)	Peptostreptococcaceae(100)	Sporacetigenium(100)	0	0	0	0	0	0	0	0	0	0	0	0	0	0	0	0	0	0	0	0	0	0	0	0	0	0	0	0	0	0	0	0	0	0	0	0	0	0	0	0	0	0	0
Otu0705	Bacteria(100)	"Proteobacteria"(100)	Gammaproteobacteria(100)	Legionellales(100)	Legionellaceae(100)	Legionella(100)	0	0	0	0	0	0	0	0	0	0	0	0	0	0	31	0	0	0	0	0	0	0	0	0	0	0	0	0	0	0	0	0	0	0	0	0	0	0	0	0	0	0	0
Otu0727	Bacteria(100)	"Proteobacteria"(100)	Alphaproteobacteria(100)	Rhodobacterales(100)	Rhodobacteraceae(100)	Rhodobacteraceae_unclassified(51)	0	0	25	0	0	0	0	0	0	0	0	0	0	0	0	0	0	0	0	0	0	0	0	0	0	0	0	0	0	0	0	0	0	0	0	0	0	6	0	0	0	0	0
Otu0885	Bacteria(100)	"Bacteroidetes"(100)	"Sphingobacteria"(100)	"Sphingobacteriales"(100)	Chitinophagaceae(100)	Chitinophagaceae_unclassified(100)	0	0	0	0	0	0	0	0	0	0	0	0	0	0	0	0	0	0	0	0	0	0	31	0	0	0	0	0	0	0	0	0	0	0	0	0	0	0	0	0	0	0	0
Otu0993	Bacteria(100)	"Proteobacteria"(100)	Gammaproteobacteria(100)	Gammaproteobacteria_unclassified(100)	Gammaproteobacteria_unclassified(100)	Gammaproteobacteria_unclassified(100)	0	0	0	0	0	0	0	0	0	0	0	0	0	0	0	0	0	0	0	0	0	0	0	0	0	0	0	0	0	0	0	0	0	0	0	0	29	0	0	0	0	0	0
Otu1056	Bacteria(100)	"Actinobacteria"(100)	Actinobacteria(100)	Actinomycetales(100)	Actinomycetales_unclassified(100)	Actinomycetales_unclassified(100)	0	0	0	0	0	0	0	0	0	0	0	0	0	0	0	0	0	0	0	0	0	0	0	0	0	0	12	0	0	0	0	0	0	0	0	0	0	0	0	0	0	0	0
Otu1232	Bacteria(100)	Bacteria_unclassified(100)	Bacteria_unclassified(100)	Bacteria_unclassified(100)	Bacteria_unclassified(100)	Bacteria_unclassified(100)	0	0	0	0	0	0	0	0	0	0	0	0	0	0	0	0	0	0	0	0	0	0	0	0	0	0	0	0	0	0	0	0	0	0	0	0	0	0	0	0	0	0	0
Otu1233	Bacteria(100)	Firmicutes(100)	Bacilli(100)	Bacillales(100)	Bacillaceae_2(100)	Bacillaceae_2_unclassified(100)	0	0	0	0	0	0	0	0	0	0	0	0	0	0	0	0	0	0	0	0	0	0	0	0	0	0	0	0	0	0	0	0	0	0	0	0	0	0	0	0	0	0	0
Otu1235	Bacteria(100)	"Bacteroidetes"(100)	"Bacteroidetes"_unclassified(100)	"Bacteroidetes"_unclassified(100)	"Bacteroidetes"_unclassified(100)	"Bacteroidetes"_unclassified(100)	0	0	0	0	0	0	4	0	0	0	0	0	0	0	0	0	0	23	0	0	0	4	0	0	0	0	0	0	0	0	0	0	0	0	0	0	0	0	0	0	0	0	0
Otu1236	Bacteria(100)	"Chloroflexi"(97)	Thermomicrobia(97)	Sphaerobacterales(97)	Sphaerobacteraceae(97)	Sphaerobacter(97)	0	0	0	0	0	0	0	0	0	0	0	0	0	0	0	0	0	0	0	0	0	17	0	0	0	0	0	0	0	0	0	0	0	0	0	0	0	0	0	5	0	0	0
Otu1238	Bacteria(100)	"Proteobacteria"(100)	Deltaproteobacteria(100)	Desulfobacterales(100)	Desulfobulbaceae(100)	Desulfobulbus(100)	0	0	0	0	0	0	0	0	0	0	0	0	0	0	0	0	0	0	0	0	0	0	0	0	0	0	0	0	0	0	0	0	0	0	0	0	0	0	0	0	0	0	0
Otu1239	Bacteria(100)	"Proteobacteria"(100)	Alphaproteobacteria(100)	Rhizobiales(100)	Hyphomicrobiaceae(100)	Devosia(100)	0	0	0	0	0	0	0	0	0	0	0	0	0	0	0	0	0	0	0	0	0	0	0	0	0	0	0	0	0	0	0	0	0	0	0	0	0	0	0	0	0	0	0
Otu1240	Bacteria(100)	"Gemmatimonadetes"(100)	Gemmatimonadetes(100)	Gemmatimonadales(100)	Gemmatimonadaceae(100)	Gemmatimonas(100)	0	0	31	0	0	0	0	0	0	0	0	0	0	0	0	0	0	0	0	0	0	0	0	0	0	0	0	0	0	0	0	0	0	0	0	0	0	0	0	0	0	0	0
Otu1243	Bacteria(100)	"Acidobacteria"(100)	Acidobacteria_Gp4(100)	Acidobacteria_Gp4_order_incertae_sedis(100)	Acidobacteria_Gp4_family_incertae_sedis(100)	Gp4(100)	0	0	0	0	0	0	0	0	0	0	0	0	0	0	0	0	0	0	0	0	0	0	31	0	0	0	0	0	0	0	0	0	0	0	0	0	0	0	0	0	0	0	0
Otu1245	Bacteria(100)	"Proteobacteria"(100)	Deltaproteobacteria(100)	Bdellovibrionales(100)	Bdellovibrionaceae(100)	Bdellovibrio(100)	0	0	0	0	0	0	0	0	0	0	0	0	0	0	0	0	0	0	0	0	0	0	0	0	0	0	0	0	0	0	0	0	0	0	0	0	31	0	0	0	0	0	0
Otu1248	Bacteria(100)	Bacteria_unclassified(100)	Bacteria_unclassified(100)	Bacteria_unclassified(100)	Bacteria_unclassified(100)	Bacteria_unclassified(100)	0	0	0	0	0	0	0	0	0	0	0	0	0	0	0	0	0	0	0	0	0	1	0	0	0	0	30	0	0	0	0	0	0	0	0	0	0	0	0	0	0	0	0
Otu1249	Bacteria(100)	"Bacteroidetes"(100)	"Bacteroidia"(100)	"Bacteroidales"(100)	"Bacteroidales"_unclassified(100)	"Bacteroidales"_unclassified(100)	0	0	0	0	0	0	0	0	0	0	0	0	0	8	0	0	0	23	0	0	0	0	0	0	0	0	0	0	0	0	0	0	0	0	0	0	0	0	0	0	0	0	0
Otu1253	Bacteria(100)	Bacteria_unclassified(100)	Bacteria_unclassified(100)	Bacteria_unclassified(100)	Bacteria_unclassified(100)	Bacteria_unclassified(100)	0	0	0	0	0	0	0	0	0	0	0	0	0	0	0	0	0	31	0	0	0	0	0	0	0	0	0	0	0	0	0	0	0	0	0	0	0	0	0	0	0	0	0
Otu0405	Bacteria(100)	"Armatimonadetes"(100)	Armatimonadia(100)	Armatimonadales(100)	Armatimonadaceae(100)	Armatimonas_Armatimonadetes_gp1(100)	0	0	0	0	5	0	0	0	0	0	0	0	0	0	13	0	0	0	0	0	0	0	0	0	0	0	0	0	0	0	0	0	0	0	0	0	0	0	0	12	0	0	0
Otu0421	Bacteria(100)	Bacteria_unclassified(100)	Bacteria_unclassified(100)	Bacteria_unclassified(100)	Bacteria_unclassified(100)	Bacteria_unclassified(100)	0	0	0	0	0	0	0	0	0	0	0	0	0	0	0	0	0	3	0	0	0	13	0	0	0	0	0	0	0	0	0	0	0	0	0	14	0	0	0	0	0	0	0
Otu0423	Bacteria(100)	Firmicutes(100)	Clostridia(100)	Clostridiales(100)	Clostridiales_Incertae_Sedis_XI(100)	Anaerococcus(100)	0	0	0	0	0	0	0	0	0	0	0	0	0	0	0	0	0	6	0	0	0	0	0	0	0	0	0	0	0	7	0	0	0	0	0	0	0	13	0	0	0	0	0
Otu0717	Bacteria(100)	"Acidobacteria"(100)	Acidobacteria_Gp3(100)	Acidobacteria_Gp3_order_incertae_sedis(100)	Acidobacteria_Gp3_family_incertae_sedis(100)	Gp3(100)	0	0	0	0	0	0	0	0	0	0	0	0	0	0	0	0	0	0	0	0	0	5	0	0	0	0	25	0	0	0	0	0	0	0	0	0	0	0	0	0	0	0	0
Otu1103	Bacteria(100)	OD1(100)	OD1_class_incertae_sedis(100)	OD1_order_incertae_sedis(100)	OD1_family_incertae_sedis(100)	OD1_genus_incertae_sedis(100)	0	0	0	0	0	0	0	0	0	0	0	0	0	0	21	0	0	0	0	0	0	0	0	0	0	0	0	0	0	0	0	0	0	0	0	0	0	0	0	0	0	0	0
Otu1158	Bacteria(100)	"Proteobacteria"(100)	Alphaproteobacteria(100)	Sphingomonadales(100)	Erythrobacteraceae(100)	Erythrobacteraceae_unclassified(86)	0	0	0	0	0	0	0	0	0	0	0	0	0	0	30	0	0	0	0	0	0	0	0	0	0	0	0	0	0	0	0	0	0	0	0	0	0	0	0	0	0	0	0
Otu1183	Bacteria(100)	"Bacteroidetes"(100)	"Bacteroidetes"_unclassified(100)	"Bacteroidetes"_unclassified(100)	"Bacteroidetes"_unclassified(100)	"Bacteroidetes"_unclassified(100)	0	0	0	0	0	0	0	0	0	0	0	0	0	0	0	0	0	0	0	0	0	30	0	0	0	0	0	0	0	0	0	0	0	0	0	0	0	0	0	0	0	0	0
Otu1212	Bacteria(100)	OD1(100)	OD1_class_incertae_sedis(100)	OD1_order_incertae_sedis(100)	OD1_family_incertae_sedis(100)	OD1_genus_incertae_sedis(100)	0	0	0	0	0	0	0	0	0	0	0	0	0	0	2	0	0	0	0	0	0	0	0	0	0	0	0	0	0	0	0	0	0	0	0	26	0	0	0	0	0	0	0
Otu1246	Bacteria(100)	"Proteobacteria"(100)	Alphaproteobacteria(100)	Sphingomonadales(100)	Sphingomonadaceae(100)	Sphingobium(100)	0	0	0	0	0	0	0	0	0	0	0	0	0	0	0	0	29	0	0	0	0	0	0	0	0	0	0	0	0	0	0	0	0	0	0	0	0	0	0	0	0	0	0
Otu1258	Bacteria(100)	"Bacteroidetes"(100)	"Sphingobacteria"(100)	"Sphingobacteriales"(100)	Cytophagaceae(100)	Hymenobacter(100)	0	0	0	0	0	0	0	0	0	0	0	0	0	0	0	0	0	0	0	0	0	0	0	0	0	0	0	0	0	0	0	0	0	0	0	0	0	30	0	0	0	0	0
Otu1259	Bacteria(100)	Firmicutes(100)	Clostridia(100)	Clostridiales(100)	Clostridiaceae_1(100)	Clostridium_sensu_stricto(100)	0	0	0	0	0	0	0	0	0	0	0	0	0	0	30	0	0	0	0	0	0	0	0	0	0	0	0	0	0	0	0	0	0	0	0	0	0	0	0	0	0	0	0
Otu1260	Bacteria(100)	Bacteria_unclassified(100)	Bacteria_unclassified(100)	Bacteria_unclassified(100)	Bacteria_unclassified(100)	Bacteria_unclassified(100)	0	0	0	0	0	0	0	0	0	0	0	0	0	0	0	0	0	0	0	0	0	0	0	0	0	0	0	0	0	0	0	0	0	0	0	0	30	0	0	0	0	0	0
Otu1261	Bacteria(100)	"Bacteroidetes"(100)	"Sphingobacteria"(100)	"Sphingobacteriales"(100)	Chitinophagaceae(100)	Chitinophagaceae_unclassified(100)	0	0	0	0	0	0	0	0	0	0	0	0	0	0	0	0	0	0	0	0	0	0	30	0	0	0	0	0	0	0	0	0	0	0	0	0	0	0	0	0	0	0	0
Otu1263	Bacteria(100)	"Bacteroidetes"(100)	Flavobacteria(100)	"Flavobacteriales"(100)	Flavobacteriaceae(100)	Myroides(100)	0	0	0	0	0	0	0	0	0	0	0	0	0	0	0	0	0	0	0	0	0	26	0	0	0	0	0	0	0	0	0	0	0	0	0	0	0	0	0	0	0	0	2
Otu1264	Bacteria(100)	Bacteria_unclassified(100)	Bacteria_unclassified(100)	Bacteria_unclassified(100)	Bacteria_unclassified(100)	Bacteria_unclassified(100)	0	0	0	0	0	0	0	0	0	0	0	0	0	0	0	0	0	0	0	0	0	22	2	0	0	0	0	0	6	0	0	0	0	0	0	0	0	0	0	0	0	0	0
Otu1265	Bacteria(100)	"Acidobacteria"(100)	Holophagae(100)	Holophagales(100)	Holophagaceae(100)	Geothrix(77)	0	0	0	0	0	0	0	0	0	0	0	0	0	0	0	0	0	0	0	0	0	21	0	0	0	7	0	0	0	0	0	0	0	0	0	0	0	0	0	0	0	0	0
Otu1266	Bacteria(100)	"Actinobacteria"(100)	Actinobacteria(100)	Actinomycetales(100)	Actinomycetales_unclassified(100)	Actinomycetales_unclassified(100)	0	0	0	0	0	0	0	0	0	0	0	0	0	0	0	0	0	0	0	0	0	0	0	0	0	0	0	0	0	0	0	0	0	0	0	0	0	0	0	0	0	0	0
Otu1268	Bacteria(100)	Firmicutes(100)	Clostridia(100)	Clostridiales(100)	Lachnospiraceae(100)	Clostridium_XlVb(100)	0	0	0	0	0	0	0	0	0	0	0	0	0	0	0	0	0	0	0	0	0	0	0	0	0	0	0	0	0	0	0	0	0	0	0	0	0	0	0	0	0	0	0
Otu1269	Bacteria(100)	"Acidobacteria"(100)	Acidobacteria_Gp3(100)	Acidobacteria_Gp3_order_incertae_sedis(100)	Acidobacteria_Gp3_family_incertae_sedis(100)	Gp3(100)	0	0	0	0	0	0	0	0	0	0	0	0	0	0	0	0	0	0	0	0	0	0	0	0	0	0	30	0	0	0	0	0	0	0	0	0	0	0	0	0	0	0	0
Otu1271	Bacteria(100)	"Proteobacteria"(100)	Gammaproteobacteria(100)	Legionellales(100)	Legionellaceae(100)	Legionella(100)	0	0	0	0	0	0	0	0	0	0	0	0	0	0	0	0	0	0	0	0	0	0	0	0	0	0	0	0	0	0	0	0	0	0	0	0	0	0	0	0	0	0	0
Otu1273	Bacteria(100)	"Proteobacteria"(100)	Gammaproteobacteria(100)	Pseudomonadales(100)	Moraxellaceae(100)	Psychrobacter(100)	0	0	0	0	0	0	0	0	0	0	0	0	0	0	0	0	0	0	0	0	0	0	0	0	0	0	0	0	0	0	0	0	0	0	0	0	0	2	0	0	0	0	0
Otu1274	Bacteria(100)	Bacteria_unclassified(100)	Bacteria_unclassified(100)	Bacteria_unclassified(100)	Bacteria_unclassified(100)	Bacteria_unclassified(100)	0	0	0	0	0	0	0	0	0	0	0	0	0	0	0	0	0	0	0	0	0	0	0	0	0	0	0	0	0	0	0	0	0	0	0	0	0	0	0	0	0	0	0
Otu1278	Bacteria(100)	"Proteobacteria"(100)	Betaproteobacteria(100)	Betaproteobacteria_unclassified(100)	Betaproteobacteria_unclassified(100)	Betaproteobacteria_unclassified(100)	0	0	0	0	0	0	0	0	0	0	0	0	0	0	0	0	0	30	0	0	0	0	0	0	0	0	0	0	0	0	0	0	0	0	0	0	0	0	0	0	0	0	0
Otu0249	Bacteria(100)	"Actinobacteria"(100)	Actinobacteria(100)	Actinomycetales(100)	Nakamurellaceae(58)	Nakamurellaceae_unclassified(55)	0	0	0	0	0	0	0	0	0	0	0	0	1	0	1	0	6	0	0	0	0	0	17	0	0	0	0	0	0	0	0	0	0	0	0	0	0	0	0	0	0	0	0
Otu0500	Bacteria(100)	Bacteria_unclassified(100)	Bacteria_unclassified(100)	Bacteria_unclassified(100)	Bacteria_unclassified(100)	Bacteria_unclassified(100)	0	0	0	0	0	0	0	0	0	0	0	0	0	0	29	0	0	0	0	0	0	0	0	0	0	0	0	0	0	0	0	0	0	0	0	0	0	0	0	0	0	0	0
Otu0606	Bacteria(100)	"Proteobacteria"(100)	Alphaproteobacteria(100)	Rhizobiales(100)	Rhizobiales_unclassified(99)	Rhizobiales_unclassified(99)	0	0	4	0	0	0	0	0	0	0	0	0	0	0	0	0	0	25	0	0	0	0	0	0	0	0	0	0	0	0	0	0	0	0	0	0	0	0	0	0	0	0	0
Otu0672	Bacteria(100)	Bacteria_unclassified(100)	Bacteria_unclassified(100)	Bacteria_unclassified(100)	Bacteria_unclassified(100)	Bacteria_unclassified(100)	0	0	0	0	0	0	0	0	0	0	0	0	0	0	0	0	0	0	0	0	0	0	0	0	0	0	0	0	0	0	0	0	0	0	0	0	0	0	0	0	0	0	0
Otu0677	Bacteria(100)	"Proteobacteria"(100)	Gammaproteobacteria(100)	Pseudomonadales(100)	Moraxellaceae(100)	Alkanindiges(100)	0	0	0	0	0	0	0	0	0	0	0	0	0	0	0	0	0	0	0	0	0	0	0	0	0	0	0	29	0	0	0	0	0	0	0	0	0	0	0	0	0	0	0
Otu0865	Bacteria(100)	"Verrucomicrobia"(100)	Subdivision3(100)	Subdivision3_order_incertae_sedis(100)	Subdivision3_family_incertae_sedis(100)	3_genus_incertae_sedis(100)	0	0	0	0	0	0	0	0	0	0	0	0	0	0	8	0	0	0	0	0	0	8	0	0	0	4	0	0	0	0	0	0	0	0	0	0	0	0	0	0	0	0	0
Otu0990	Bacteria(100)	Bacteria_unclassified(100)	Bacteria_unclassified(100)	Bacteria_unclassified(100)	Bacteria_unclassified(100)	Bacteria_unclassified(100)	0	0	0	0	0	0	0	0	0	0	0	0	0	0	0	0	0	12	0	0	0	0	2	0	0	0	0	0	0	0	0	0	0	15	0	0	0	0	0	0	0	0	0
Otu1113	Bacteria(100)	Bacteria_unclassified(100)	Bacteria_unclassified(100)	Bacteria_unclassified(100)	Bacteria_unclassified(100)	Bacteria_unclassified(100)	0	0	0	0	0	0	0	0	0	0	0	0	0	0	0	0	0	0	0	0	0	0	0	0	0	0	0	0	0	0	0	0	0	0	0	1	0	0	0	0	0	0	0
Otu1136	Bacteria(100)	Firmicutes(100)	Bacilli(100)	Bacilli_unclassified(100)	Bacilli_unclassified(100)	Bacilli_unclassified(100)	0	0	0	0	0	0	0	0	0	0	0	0	0	2	0	0	0	0	0	0	0	0	0	0	0	0	0	0	0	0	0	0	0	0	0	0	0	0	0	0	0	0	0
Otu1220	Bacteria(100)	"Chlamydiae"(100)	Chlamydiae(100)	Chlamydiales(100)	Parachlamydiaceae(100)	Neochlamydia(100)	0	0	0	0	0	0	0	0	0	0	0	0	0	0	0	0	0	0	0	0	0	0	0	0	0	0	0	0	0	0	0	0	0	0	0	0	5	0	0	0	0	7	0
Otu1279	Bacteria(100)	"Actinobacteria"(100)	Actinobacteria(100)	Solirubrobacterales(100)	Conexibacteraceae(100)	Conexibacter(100)	0	0	0	0	0	0	0	0	0	0	0	0	0	0	0	0	0	0	0	0	0	0	0	0	0	0	0	0	0	0	0	0	0	0	0	0	0	0	0	0	0	0	0
Otu1284	Bacteria(100)	Bacteria_unclassified(100)	Bacteria_unclassified(100)	Bacteria_unclassified(100)	Bacteria_unclassified(100)	Bacteria_unclassified(100)	0	0	0	0	0	0	0	0	0	0	0	0	0	0	0	0	0	0	0	0	0	1	0	0	0	0	0	0	0	1	0	0	0	0	0	0	27	0	0	0	0	0	0
Otu1285	Bacteria(100)	"Bacteroidetes"(100)	"Bacteroidetes"_unclassified(100)	"Bacteroidetes"_unclassified(100)	"Bacteroidetes"_unclassified(100)	"Bacteroidetes"_unclassified(100)	0	0	0	0	0	0	0	0	0	0	0	0	0	0	0	0	0	0	0	0	0	0	0	0	0	0	0	0	0	0	0	0	0	0	0	0	0	29	0	0	0	0	0
Otu1286	Bacteria(100)	"Actinobacteria"(100)	Actinobacteria(100)	Coriobacteriales(100)	Coriobacteriaceae(100)	Coriobacteriaceae_unclassified(100)	0	0	0	0	0	0	0	0	0	0	0	0	0	0	0	0	0	0	0	0	0	0	0	0	0	0	0	0	0	0	0	0	0	0	0	0	0	0	0	0	0	0	0
Otu1287	Bacteria(100)	Bacteria_unclassified(100)	Bacteria_unclassified(100)	Bacteria_unclassified(100)	Bacteria_unclassified(100)	Bacteria_unclassified(100)	0	0	0	0	0	0	0	0	0	0	0	0	0	0	29	0	0	0	0	0	0	0	0	0	0	0	0	0	0	0	0	0	0	0	0	0	0	0	0	0	0	0	0
Otu1289	Bacteria(100)	Bacteria_unclassified(100)	Bacteria_unclassified(100)	Bacteria_unclassified(100)	Bacteria_unclassified(100)	Bacteria_unclassified(100)	0	0	0	0	0	0	0	0	0	0	0	0	0	0	0	0	0	0	0	0	0	0	0	0	0	0	0	0	0	0	0	0	0	29	0	0	0	0	0	0	0	0	0
Otu1292	Bacteria(100)	Bacteria_unclassified(100)	Bacteria_unclassified(100)	Bacteria_unclassified(100)	Bacteria_unclassified(100)	Bacteria_unclassified(100)	0	0	0	0	0	0	0	0	0	0	0	0	0	0	0	0	0	0	0	0	0	0	0	0	0	0	0	0	0	0	0	0	0	0	0	0	29	0	0	0	0	0	0
Otu1296	Bacteria(100)	Firmicutes(100)	Bacilli(100)	Bacillales(100)	Bacillales_unclassified(100)	Bacillales_unclassified(100)	0	0	0	0	0	0	0	0	0	0	0	0	0	0	0	0	0	0	0	0	0	0	0	0	0	0	0	0	0	0	0	0	0	0	0	0	0	0	0	0	0	0	0
Otu1297	Bacteria(100)	"Proteobacteria"(100)	Betaproteobacteria(100)	Rhodocyclales(100)	Rhodocyclaceae(100)	Thauera(100)	0	0	0	0	0	0	0	0	0	0	0	0	0	0	0	0	0	15	0	0	0	0	14	0	0	0	0	0	0	0	0	0	0	0	0	0	0	0	0	0	0	0	0
Otu1299	Bacteria(100)	"Proteobacteria"(100)	Alphaproteobacteria(100)	Rhizobiales(100)	Rhizobiales_unclassified(100)	Rhizobiales_unclassified(100)	0	0	0	0	0	0	0	0	0	0	0	0	0	0	0	0	29	0	0	0	0	0	0	0	0	0	0	0	0	0	0	0	0	0	0	0	0	0	0	0	0	0	0
Otu1300	Bacteria(100)	Bacteria_unclassified(100)	Bacteria_unclassified(100)	Bacteria_unclassified(100)	Bacteria_unclassified(100)	Bacteria_unclassified(100)	0	0	0	0	0	0	0	0	0	0	0	0	0	0	0	0	0	0	0	0	0	0	0	0	0	0	29	0	0	0	0	0	0	0	0	0	0	0	0	0	0	0	0
Otu1304	Bacteria(100)	"Proteobacteria"(100)	Deltaproteobacteria(100)	Bdellovibrionales(100)	Bacteriovoracaceae(100)	Bacteriovorax(100)	0	0	0	0	0	0	0	0	0	0	0	0	0	0	0	0	0	29	0	0	0	0	0	0	0	0	0	0	0	0	0	0	0	0	0	0	0	0	0	0	0	0	0
Otu1306	Bacteria(100)	Firmicutes(100)	Clostridia(100)	Clostridiales(100)	Lachnospiraceae(100)	Cellulosilyticum(100)	0	0	0	0	0	0	0	0	0	0	0	0	0	0	0	0	0	0	0	0	0	0	0	0	0	0	0	0	0	0	0	0	0	0	0	0	0	0	0	0	0	0	0
Otu0661	Bacteria(100)	"Planctomycetes"(100)	"Planctomycetacia"(100)	Planctomycetales(100)	Planctomycetaceae(100)	Zavarzinella(100)	0	0	0	0	0	0	0	0	0	0	0	0	0	0	0	0	0	0	0	0	0	0	0	0	0	0	0	0	0	0	0	0	0	0	0	28	0	0	0	0	0	0	0
Otu0923	Bacteria(100)	Firmicutes(100)	Negativicutes(100)	Selenomonadales(100)	Veillonellaceae(100)	Megasphaera(100)	0	0	0	0	0	0	0	0	0	0	0	0	0	0	0	0	0	0	0	0	0	0	12	0	0	0	0	16	0	0	0	0	0	0	0	0	0	0	0	0	0	0	0
Otu1025	Bacteria(100)	SR1(100)	SR1_class_incertae_sedis(100)	SR1_order_incertae_sedis(100)	SR1_family_incertae_sedis(100)	SR1_genus_incertae_sedis(100)	0	0	0	0	0	0	0	0	0	0	0	0	0	0	7	0	3	0	0	0	0	8	0	0	0	0	0	0	0	0	0	0	0	0	0	0	0	0	0	0	0	0	0
Otu1309	Bacteria(100)	Firmicutes(100)	Clostridia(100)	Clostridiales(100)	Clostridiaceae_1(100)	Clostridium_sensu_stricto(100)	0	0	0	0	0	0	0	0	0	0	0	0	0	0	0	0	0	0	0	0	0	0	0	0	0	0	0	0	6	0	0	0	0	0	0	0	0	0	0	0	4	0	0
Otu1311	Bacteria(100)	"Bacteroidetes"(100)	"Sphingobacteria"(100)	"Sphingobacteriales"(100)	"Sphingobacteriales"_unclassified(100)	"Sphingobacteriales"_unclassified(100)	0	0	0	0	0	0	0	0	0	0	0	0	0	0	0	0	0	0	0	0	0	7	0	0	0	0	0	0	0	0	0	0	0	0	0	0	21	0	0	0	0	0	0
Otu1315	Bacteria(100)	Bacteria_unclassified(100)	Bacteria_unclassified(100)	Bacteria_unclassified(100)	Bacteria_unclassified(100)	Bacteria_unclassified(100)	0	0	0	0	0	0	0	0	0	0	0	0	0	0	0	0	0	0	0	0	0	0	0	0	2	26	0	0	0	0	0	0	0	0	0	0	0	0	0	0	0	0	0
Otu1316	Bacteria(100)	"Chlamydiae"(100)	Chlamydiae(100)	Chlamydiales(100)	Parachlamydiaceae(100)	Parachlamydiaceae_unclassified(100)	0	0	0	0	0	0	0	0	0	0	0	0	0	0	0	0	0	0	0	0	0	0	0	0	0	0	0	0	0	0	0	0	0	0	0	0	0	0	0	0	0	0	0
Otu1321	Bacteria(100)	"Actinobacteria"(100)	Actinobacteria(100)	Actinomycetales(100)	Microbacteriaceae(100)	Humibacter(100)	0	0	0	0	0	0	0	0	0	0	0	0	0	0	0	0	0	0	0	0	0	0	28	0	0	0	0	0	0	0	0	0	0	0	0	0	0	0	0	0	0	0	0
Otu1322	Bacteria(100)	Firmicutes(100)	Bacilli(100)	Bacillales(100)	Paenibacillaceae_1(100)	Paenibacillaceae_1_unclassified(100)	0	0	0	0	0	0	0	0	0	0	0	0	0	0	0	0	0	0	0	0	0	0	0	0	0	0	0	0	0	0	0	0	0	0	0	0	0	0	0	0	0	0	0
Otu1323	Bacteria(100)	Firmicutes(100)	Bacilli(100)	Bacillales(100)	Bacillales_unclassified(100)	Bacillales_unclassified(100)	0	0	0	0	0	0	0	0	0	0	0	0	0	0	0	0	0	0	0	0	0	0	0	0	0	0	0	0	0	0	0	0	0	0	0	0	0	0	0	0	0	0	0
Otu1325	Bacteria(100)	"Bacteroidetes"(100)	Flavobacteria(100)	"Flavobacteriales"(100)	Flavobacteriaceae(100)	Flavobacteriaceae_unclassified(100)	0	0	0	0	0	0	0	0	0	0	0	0	0	0	0	0	0	0	0	0	0	0	28	0	0	0	0	0	0	0	0	0	0	0	0	0	0	0	0	0	0	0	0
Otu1327	Bacteria(100)	Firmicutes(100)	Bacilli(100)	Bacillales(100)	Bacillaceae_2(100)	Lentibacillus(100)	0	0	0	0	0	0	0	0	0	0	0	0	0	0	0	0	0	0	0	0	0	0	0	0	0	0	0	0	0	0	0	0	0	0	0	0	0	0	0	0	0	0	0
Otu1328	Bacteria(100)	"Actinobacteria"(100)	Actinobacteria(100)	Actinomycetales(100)	Actinomycetales_unclassified(100)	Actinomycetales_unclassified(100)	0	0	0	0	0	0	0	0	0	0	0	0	0	0	9	0	19	0	0	0	0	0	0	0	0	0	0	0	0	0	0	0	0	0	0	0	0	0	0	0	0	0	0
Otu1330	Bacteria(100)	"Bacteroidetes"(100)	"Sphingobacteria"(100)	"Sphingobacteriales"(100)	Sphingobacteriaceae(100)	Sphingobacteriaceae_unclassified(100)	0	0	0	0	0	0	0	0	0	0	0	0	0	0	0	0	0	28	0	0	0	0	0	0	0	0	0	0	0	0	0	0	0	0	0	0	0	0	0	0	0	0	0
Otu1331	Bacteria(100)	Firmicutes(100)	Clostridia(100)	Clostridiales(100)	Clostridiaceae_1(100)	Clostridium_sensu_stricto(100)	0	0	0	0	0	0	16	0	0	0	0	0	0	0	0	0	0	0	0	0	0	0	0	0	0	0	0	0	0	0	0	0	0	0	0	0	0	0	0	0	0	0	0
Otu1333	Bacteria(100)	Bacteria_unclassified(100)	Bacteria_unclassified(100)	Bacteria_unclassified(100)	Bacteria_unclassified(100)	Bacteria_unclassified(100)	0	0	0	0	0	0	0	0	0	0	0	0	0	0	0	0	0	0	0	0	0	0	0	0	0	0	0	0	4	0	0	0	0	0	0	0	0	0	0	0	0	0	0
Otu1334	Bacteria(100)	Bacteria_unclassified(100)	Bacteria_unclassified(100)	Bacteria_unclassified(100)	Bacteria_unclassified(100)	Bacteria_unclassified(100)	0	0	0	0	0	0	0	0	0	0	0	0	0	0	0	0	0	0	0	0	0	0	0	0	0	0	0	0	0	0	0	0	0	0	0	0	0	0	0	0	0	0	0
Otu1336	Bacteria(100)	Bacteria_unclassified(100)	Bacteria_unclassified(100)	Bacteria_unclassified(100)	Bacteria_unclassified(100)	Bacteria_unclassified(100)	0	0	0	0	0	0	0	0	0	0	0	0	0	0	0	0	0	0	0	0	0	0	28	0	0	0	0	0	0	0	0	0	0	0	0	0	0	0	0	0	0	0	0
Otu1338	Bacteria(100)	Bacteria_unclassified(100)	Bacteria_unclassified(100)	Bacteria_unclassified(100)	Bacteria_unclassified(100)	Bacteria_unclassified(100)	0	0	0	0	0	0	0	0	0	0	0	0	0	0	0	0	0	0	0	0	0	0	0	0	0	0	28	0	0	0	0	0	0	0	0	0	0	0	0	0	0	0	0
Otu1085	Bacteria(100)	"Bacteroidetes"(100)	"Sphingobacteria"(100)	"Sphingobacteriales"(100)	"Saprospiraceae"(100)	"Saprospiraceae"_unclassified(100)	0	0	0	0	0	0	0	0	0	0	0	0	0	0	0	0	0	26	0	0	0	0	0	0	0	0	0	0	1	0	0	0	0	0	0	0	0	0	0	0	0	0	0
Otu1132	Bacteria(100)	Bacteria_unclassified(100)	Bacteria_unclassified(100)	Bacteria_unclassified(100)	Bacteria_unclassified(100)	Bacteria_unclassified(100)	0	0	0	0	0	0	0	0	0	0	0	0	0	0	0	0	0	0	0	0	0	0	0	0	0	0	0	0	0	0	0	0	2	0	0	0	0	0	0	0	0	0	0
Otu1276	Bacteria(100)	"Verrucomicrobia"(100)	Opitutae(100)	Opitutales(100)	Opitutaceae(100)	Opitutus(90)	0	0	0	0	0	0	0	0	0	0	0	0	0	0	0	0	0	0	0	0	0	0	27	0	0	0	0	0	0	0	0	0	0	0	0	0	0	0	0	0	0	0	0
Otu1313	Bacteria(100)	Bacteria_unclassified(100)	Bacteria_unclassified(100)	Bacteria_unclassified(100)	Bacteria_unclassified(100)	Bacteria_unclassified(100)	0	0	0	0	0	0	0	0	0	0	0	0	0	0	0	0	0	0	0	0	0	0	0	0	0	0	0	0	0	0	0	0	0	27	0	0	0	0	0	0	0	0	0
Otu1339	Bacteria(100)	"Actinobacteria"(100)	Actinobacteria(100)	Actinomycetales(100)	Nocardioidaceae(100)	Nocardioidaceae_unclassified(100)	0	0	0	0	0	0	0	0	0	0	0	0	0	0	0	0	0	0	0	0	0	8	0	0	0	0	0	0	0	0	0	0	0	0	0	0	0	0	0	0	0	0	0
Otu1341	Bacteria(100)	Firmicutes(100)	Bacilli(100)	Bacillales(100)	Bacillaceae_2(100)	Bacillaceae_2_unclassified(100)	0	0	0	0	0	0	0	0	0	0	0	0	0	0	0	0	0	0	0	0	0	0	0	0	0	0	0	0	0	0	0	0	0	0	0	0	0	0	0	0	0	0	0
Otu1345	Bacteria(100)	Firmicutes(100)	Clostridia(100)	Clostridiales(100)	Lachnospiraceae(100)	Lachnospiraceae_unclassified(67)	0	0	0	0	0	0	0	0	0	0	0	0	0	0	0	0	0	0	0	0	0	0	0	0	0	0	0	0	0	0	0	0	0	0	0	0	0	0	0	0	0	0	0
Otu1346	Bacteria(100)	"Proteobacteria"(100)	Alphaproteobacteria(100)	Rhodospirillales(100)	Acetobacteraceae(100)	Acetobacteraceae_unclassified(100)	0	0	0	0	0	0	0	0	0	0	0	0	0	0	0	0	27	0	0	0	0	0	0	0	0	0	0	0	0	0	0	0	0	0	0	0	0	0	0	0	0	0	0
Otu1350	Bacteria(100)	Firmicutes(100)	Bacilli(100)	Lactobacillales(100)	Leuconostocaceae(97)	Weissella(97)	0	0	0	0	0	0	0	0	0	0	0	0	0	0	0	0	0	1	0	0	0	0	0	0	0	0	0	0	0	0	0	5	0	0	0	0	0	0	0	0	0	0	0
Otu1351	Bacteria(100)	Firmicutes(100)	Clostridia(100)	Clostridiales(100)	Lachnospiraceae(52)	Lachnospiraceae_unclassified(52)	0	0	0	0	0	0	0	0	0	0	0	0	0	0	0	0	0	0	0	0	0	0	0	0	0	0	0	0	0	0	0	0	0	0	0	0	0	0	0	0	0	0	0
Otu1352	Bacteria(100)	"Actinobacteria"(100)	Actinobacteria(100)	Actinomycetales(100)	Thermomonosporaceae(100)	Actinomadura(100)	0	0	0	0	0	0	0	0	0	0	0	0	0	0	0	0	0	0	0	0	0	0	0	0	0	0	0	0	0	0	0	0	0	0	0	0	0	0	0	0	0	0	0
Otu1353	Bacteria(100)	"Proteobacteria"(100)	Alphaproteobacteria(100)	Rhizobiales(100)	Rhizobiales_unclassified(56)	Rhizobiales_unclassified(56)	0	0	0	0	0	0	0	0	0	0	0	0	0	0	0	0	0	0	0	0	0	11	0	0	0	0	0	0	0	0	0	0	0	0	0	0	0	0	0	0	0	0	0
Otu1354	Bacteria(100)	Bacteria_unclassified(100)	Bacteria_unclassified(100)	Bacteria_unclassified(100)	Bacteria_unclassified(100)	Bacteria_unclassified(100)	0	0	0	0	0	0	0	0	0	0	0	0	0	0	0	2	0	0	0	0	0	0	0	0	0	0	0	0	0	0	0	0	0	0	0	0	0	0	0	0	0	0	0
Otu1355	Bacteria(100)	"Proteobacteria"(100)	Deltaproteobacteria(100)	Myxococcales(100)	Polyangiaceae(100)	Sorangium(100)	0	0	0	0	0	0	0	0	0	0	0	0	0	0	0	0	0	0	0	0	0	0	0	0	0	0	0	0	0	0	0	0	0	0	0	0	0	0	0	0	0	0	0
Otu1358	Bacteria(100)	"Bacteroidetes"(100)	"Sphingobacteria"(100)	"Sphingobacteriales"(100)	Cytophagaceae(100)	Hymenobacter(100)	0	0	0	0	0	0	0	0	0	0	0	0	0	0	0	0	27	0	0	0	0	0	0	0	0	0	0	0	0	0	0	0	0	0	0	0	0	0	0	0	0	0	0
Otu1359	Bacteria(100)	"Actinobacteria"(100)	Actinobacteria(100)	Actinomycetales(100)	Actinomycetales_unclassified(100)	Actinomycetales_unclassified(100)	0	0	0	0	0	0	0	0	0	0	0	0	0	0	0	0	0	27	0	0	0	0	0	0	0	0	0	0	0	0	0	0	0	0	0	0	0	0	0	0	0	0	0
Otu1360	Bacteria(100)	Firmicutes(100)	Clostridia(100)	Clostridiales(100)	Clostridiaceae_1(100)	Clostridium_sensu_stricto(93)	0	0	0	0	0	0	0	0	0	0	0	0	0	0	0	0	0	0	0	0	0	4	2	0	0	0	0	0	0	0	0	0	0	0	0	0	0	0	0	0	0	0	0
Otu1361	Bacteria(100)	Bacteria_unclassified(100)	Bacteria_unclassified(100)	Bacteria_unclassified(100)	Bacteria_unclassified(100)	Bacteria_unclassified(100)	0	0	0	0	0	0	0	0	0	0	0	0	0	0	0	0	0	0	0	0	0	27	0	0	0	0	0	0	0	0	0	0	0	0	0	0	0	0	0	0	0	0	0
Otu1362	Bacteria(100)	Firmicutes(100)	Clostridia(100)	Clostridiales(100)	Clostridiales_unclassified(100)	Clostridiales_unclassified(100)	0	0	0	0	0	0	0	0	0	0	0	0	0	0	0	0	0	0	0	0	0	0	0	0	0	0	0	0	0	0	0	0	0	0	0	0	0	0	0	0	0	0	0
Otu1365	Bacteria(100)	Firmicutes(100)	Bacilli(100)	Bacillales(100)	Sporolactobacillaceae(100)	Sporolactobacillaceae_incertae_sedis(100)	0	0	0	0	0	0	0	0	0	0	0	0	0	0	0	0	0	0	0	0	0	0	0	0	0	0	0	0	0	0	0	0	0	0	0	0	0	0	0	0	0	0	0
Otu1367	Bacteria(100)	Bacteria_unclassified(100)	Bacteria_unclassified(100)	Bacteria_unclassified(100)	Bacteria_unclassified(100)	Bacteria_unclassified(100)	0	0	0	0	0	0	0	0	0	0	0	0	0	0	0	0	0	0	0	0	0	0	27	0	0	0	0	0	0	0	0	0	0	0	0	0	0	0	0	0	0	0	0
Otu1369	Bacteria(100)	Firmicutes(100)	Bacilli(100)	Lactobacillales(100)	Streptococcaceae(100)	Streptococcus(100)	0	0	0	0	0	0	0	0	0	0	0	0	0	0	0	0	0	0	0	0	0	0	0	0	0	0	0	0	0	0	0	0	0	0	0	0	0	0	0	0	0	0	0
Otu1370	Bacteria(100)	"Actinobacteria"(100)	Actinobacteria(100)	Actinomycetales(100)	Micromonosporaceae(100)	Micromonosporaceae_unclassified(100)	0	0	0	0	0	0	0	0	0	0	0	0	0	0	0	0	0	0	0	0	0	0	0	0	0	0	0	0	0	0	0	0	0	0	0	0	0	0	0	0	0	0	0
Otu1372	Bacteria(100)	Bacteria_unclassified(100)	Bacteria_unclassified(100)	Bacteria_unclassified(100)	Bacteria_unclassified(100)	Bacteria_unclassified(100)	0	0	0	0	0	0	0	0	0	0	0	0	0	0	0	0	0	0	0	0	0	0	27	0	0	0	0	0	0	0	0	0	0	0	0	0	0	0	0	0	0	0	0
Otu1373	Bacteria(100)	Bacteria_unclassified(100)	Bacteria_unclassified(100)	Bacteria_unclassified(100)	Bacteria_unclassified(100)	Bacteria_unclassified(100)	0	0	0	0	0	0	0	0	0	0	0	0	0	0	0	0	0	27	0	0	0	0	0	0	0	0	0	0	0	0	0	0	0	0	0	0	0	0	0	0	0	0	0
Otu0615	Bacteria(100)	Bacteria_unclassified(100)	Bacteria_unclassified(100)	Bacteria_unclassified(100)	Bacteria_unclassified(100)	Bacteria_unclassified(100)	0	0	0	0	0	0	0	0	0	0	0	0	0	0	3	0	0	0	0	0	0	0	0	0	0	0	0	0	0	0	0	0	0	0	0	0	0	0	0	0	0	0	0
Otu0785	Bacteria(100)	"Actinobacteria"(100)	Actinobacteria(100)	Actinobacteria_unclassified(68)	Actinobacteria_unclassified(68)	Actinobacteria_unclassified(68)	0	0	0	0	0	0	0	0	0	0	0	0	0	0	0	0	0	0	0	0	0	19	0	0	0	0	0	0	0	0	0	0	0	0	0	0	0	0	0	0	0	0	0
Otu1036	Bacteria(100)	"Proteobacteria"(100)	Gammaproteobacteria(100)	Legionellales(100)	Coxiellaceae(100)	Aquicella(100)	0	0	0	0	0	0	0	0	0	0	0	0	0	0	0	0	0	0	0	0	0	0	0	0	0	0	0	0	0	0	0	0	0	0	0	0	0	0	0	0	20	0	0
Otu1116	Bacteria(100)	"Proteobacteria"(100)	Alphaproteobacteria(100)	Rhizobiales(100)	Rhizobiales_unclassified(100)	Rhizobiales_unclassified(100)	0	0	0	0	0	0	0	0	0	0	0	0	0	0	0	0	0	0	0	0	0	0	0	0	0	0	0	0	4	0	0	0	0	0	0	0	0	0	0	0	0	0	0
Otu1139	Bacteria(100)	"Proteobacteria"(100)	Gammaproteobacteria(100)	Pseudomonadales(100)	Moraxellaceae(100)	Perlucidibaca(100)	0	0	0	0	0	0	0	0	0	0	0	0	0	0	0	0	0	0	0	0	0	0	0	0	0	0	0	26	0	0	0	0	0	0	0	0	0	0	0	0	0	0	0
Otu1194	Bacteria(100)	"Bacteroidetes"(100)	"Bacteroidetes"_unclassified(100)	"Bacteroidetes"_unclassified(100)	"Bacteroidetes"_unclassified(100)	"Bacteroidetes"_unclassified(100)	0	0	0	0	0	0	0	0	0	0	0	0	0	0	0	0	0	0	0	0	0	0	0	0	0	0	0	0	0	0	0	0	0	0	0	0	0	0	0	0	0	0	0
Otu1375	Bacteria(100)	Firmicutes(100)	Bacilli(100)	Lactobacillales(100)	Lactobacillales_unclassified(81)	Lactobacillales_unclassified(81)	0	0	0	0	0	18	0	0	0	0	0	0	0	0	0	0	0	0	0	0	0	3	0	0	0	0	0	0	0	0	0	0	0	0	0	0	0	0	0	0	0	0	0
Otu1376	Bacteria(100)	Bacteria_unclassified(100)	Bacteria_unclassified(100)	Bacteria_unclassified(100)	Bacteria_unclassified(100)	Bacteria_unclassified(100)	0	0	0	0	0	0	0	0	0	0	0	0	0	0	0	0	0	0	0	0	0	0	0	0	0	0	0	0	0	0	0	0	0	0	0	0	26	0	0	0	0	0	0
Otu1379	Bacteria(100)	Firmicutes(100)	Clostridia(100)	Clostridiales(100)	Clostridiales_unclassified(100)	Clostridiales_unclassified(100)	0	0	0	0	0	0	0	0	0	0	0	0	0	0	0	0	0	0	0	0	0	0	0	0	0	0	0	0	0	0	0	0	0	0	0	0	0	0	0	0	0	0	0
Otu1380	Bacteria(100)	"Verrucomicrobia"(100)	Subdivision3(100)	Subdivision3_order_incertae_sedis(100)	Subdivision3_family_incertae_sedis(100)	3_genus_incertae_sedis(100)	0	0	0	0	0	0	0	0	0	0	16	0	0	0	0	0	0	0	0	0	0	9	0	0	0	0	0	0	0	0	0	0	0	0	0	0	0	0	0	0	0	0	0
Otu1385	Bacteria(100)	Bacteria_unclassified(100)	Bacteria_unclassified(100)	Bacteria_unclassified(100)	Bacteria_unclassified(100)	Bacteria_unclassified(100)	0	0	0	0	0	0	0	0	0	0	0	0	0	0	0	0	0	7	0	0	0	0	0	0	0	0	19	0	0	0	0	0	0	0	0	0	0	0	0	0	0	0	0
Otu1386	Bacteria(100)	Bacteria_unclassified(100)	Bacteria_unclassified(100)	Bacteria_unclassified(100)	Bacteria_unclassified(100)	Bacteria_unclassified(100)	0	0	0	0	0	0	0	0	0	0	0	0	0	0	26	0	0	0	0	0	0	0	0	0	0	0	0	0	0	0	0	0	0	0	0	0	0	0	0	0	0	0	0
Otu1387	Bacteria(100)	"Actinobacteria"(100)	Actinobacteria(100)	Actinomycetales(100)	Actinomycetaceae(100)	Actinobaculum(100)	0	0	0	0	0	0	0	0	0	0	0	0	0	0	0	0	0	0	0	0	0	0	0	0	0	0	0	0	0	0	11	0	0	0	0	0	0	0	0	0	0	0	0
Otu1388	Bacteria(100)	"Proteobacteria"(100)	Alphaproteobacteria(100)	Rhodospirillales(100)	Acetobacteraceae(100)	Roseomonas(100)	0	0	0	0	0	0	0	26	0	0	0	0	0	0	0	0	0	0	0	0	0	0	0	0	0	0	0	0	0	0	0	0	0	0	0	0	0	0	0	0	0	0	0
Otu1395	Bacteria(100)	"Proteobacteria"(100)	Alphaproteobacteria(100)	Caulobacterales(100)	Hyphomonadaceae(100)	Hyphomonas(100)	0	0	0	0	0	0	0	0	0	0	0	0	0	0	18	0	0	8	0	0	0	0	0	0	0	0	0	0	0	0	0	0	0	0	0	0	0	0	0	0	0	0	0
Otu1397	Bacteria(100)	"Proteobacteria"(100)	"Proteobacteria"_unclassified(100)	"Proteobacteria"_unclassified(100)	"Proteobacteria"_unclassified(100)	"Proteobacteria"_unclassified(100)	0	0	0	0	0	0	0	0	0	0	0	0	0	0	0	0	0	0	0	0	0	0	0	0	0	0	0	0	0	0	0	0	0	0	0	0	0	0	0	0	0	0	0
Otu1398	Bacteria(100)	Bacteria_unclassified(100)	Bacteria_unclassified(100)	Bacteria_unclassified(100)	Bacteria_unclassified(100)	Bacteria_unclassified(100)	0	0	0	0	0	0	0	0	0	0	0	0	0	0	0	0	0	0	0	0	0	0	0	0	0	0	0	0	0	0	0	0	0	0	0	0	0	0	0	0	0	0	0
Otu1400	Bacteria(100)	OD1(100)	OD1_class_incertae_sedis(100)	OD1_order_incertae_sedis(100)	OD1_family_incertae_sedis(100)	OD1_genus_incertae_sedis(100)	0	0	0	0	0	0	0	0	0	0	0	0	0	0	0	0	0	26	0	0	0	0	0	0	0	0	0	0	0	0	0	0	0	0	0	0	0	0	0	0	0	0	0
Otu1401	Bacteria(100)	"Actinobacteria"(100)	Actinobacteria(100)	Actinomycetales(100)	Actinomycetales_unclassified(100)	Actinomycetales_unclassified(100)	0	0	0	0	0	0	0	0	0	0	0	0	0	2	0	0	0	0	0	0	0	0	0	0	0	0	0	0	0	0	0	0	0	0	0	0	0	0	0	0	0	0	0
Otu1402	Bacteria(100)	"Planctomycetes"(100)	"Planctomycetacia"(100)	Planctomycetales(100)	Planctomycetaceae(100)	Planctomyces(100)	0	0	0	0	0	0	0	0	0	0	0	26	0	0	0	0	0	0	0	0	0	0	0	0	0	0	0	0	0	0	0	0	0	0	0	0	0	0	0	0	0	0	0
Otu1403	Bacteria(100)	Bacteria_unclassified(100)	Bacteria_unclassified(100)	Bacteria_unclassified(100)	Bacteria_unclassified(100)	Bacteria_unclassified(100)	0	0	0	0	0	0	0	0	0	0	0	0	0	0	0	0	0	0	0	0	0	0	0	0	0	0	0	0	0	0	0	0	0	10	0	0	0	16	0	0	0	0	0
Otu1406	Bacteria(100)	Bacteria_unclassified(100)	Bacteria_unclassified(100)	Bacteria_unclassified(100)	Bacteria_unclassified(100)	Bacteria_unclassified(100)	0	0	0	0	0	0	0	0	0	0	0	0	0	0	0	0	0	0	0	0	0	0	0	0	0	0	0	0	0	0	0	0	0	0	0	0	26	0	0	0	0	0	0
Otu1407	Bacteria(100)	"Proteobacteria"(100)	Alphaproteobacteria(100)	Alphaproteobacteria_unclassified(100)	Alphaproteobacteria_unclassified(100)	Alphaproteobacteria_unclassified(100)	0	0	0	0	0	0	0	0	0	0	0	0	0	0	0	0	0	0	0	0	0	0	0	0	0	0	0	0	0	0	0	0	1	0	0	0	0	0	0	0	0	0	0
Otu1410	Bacteria(100)	"Proteobacteria"(100)	Gammaproteobacteria(100)	Gammaproteobacteria_unclassified(100)	Gammaproteobacteria_unclassified(100)	Gammaproteobacteria_unclassified(100)	0	0	0	0	14	0	0	0	0	0	0	0	0	0	0	0	0	0	0	0	0	0	0	0	0	0	0	12	0	0	0	0	0	0	0	0	0	0	0	0	0	0	0
Otu0605	Bacteria(100)	"Proteobacteria"(100)	Betaproteobacteria(100)	Burkholderiales(100)	Alcaligenaceae(100)	Alcaligenaceae_unclassified(100)	0	0	0	0	0	0	0	0	0	0	0	0	0	0	0	18	0	0	0	0	0	7	0	0	0	0	0	0	0	0	0	0	0	0	0	0	0	0	0	0	0	0	0
Otu0820	Bacteria(100)	"Proteobacteria"(100)	"Proteobacteria"_unclassified(100)	"Proteobacteria"_unclassified(100)	"Proteobacteria"_unclassified(100)	"Proteobacteria"_unclassified(100)	0	0	0	0	0	0	0	0	0	0	0	0	0	0	0	0	0	0	0	0	0	19	0	0	0	0	0	0	0	0	0	0	0	5	0	0	0	0	0	0	0	0	0
Otu1030	Bacteria(100)	"Proteobacteria"(100)	Alphaproteobacteria(100)	Alphaproteobacteria_unclassified(100)	Alphaproteobacteria_unclassified(100)	Alphaproteobacteria_unclassified(100)	0	0	0	0	0	0	0	0	0	0	0	0	0	0	10	0	0	14	0	0	0	0	0	0	0	0	0	0	0	0	0	0	0	0	0	0	0	0	0	0	0	0	0
Otu1076	Bacteria(100)	"Proteobacteria"(88)	"Proteobacteria"_unclassified(88)	"Proteobacteria"_unclassified(88)	"Proteobacteria"_unclassified(88)	"Proteobacteria"_unclassified(88)	0	0	0	0	0	0	0	0	0	0	0	0	0	0	0	0	25	0	0	0	0	0	0	0	0	0	0	0	0	0	0	0	0	0	0	0	0	0	0	0	0	0	0
Otu1262	Bacteria(100)	Firmicutes(100)	Clostridia(100)	Clostridiales(100)	Clostridiaceae_1(100)	Clostridium_sensu_stricto(100)	0	0	0	0	0	0	0	0	0	0	0	0	0	0	0	0	0	0	0	0	0	0	0	0	0	0	0	0	0	0	0	0	0	0	0	0	0	0	0	0	0	0	0
Otu1344	Bacteria(100)	Bacteria_unclassified(100)	Bacteria_unclassified(100)	Bacteria_unclassified(100)	Bacteria_unclassified(100)	Bacteria_unclassified(100)	0	0	0	0	0	0	0	0	0	0	0	0	0	0	0	0	0	0	0	0	0	0	25	0	0	0	0	0	0	0	0	0	0	0	0	0	0	0	0	0	0	0	0
Otu1411	Bacteria(100)	"Planctomycetes"(100)	"Planctomycetacia"(100)	Planctomycetales(100)	Planctomycetaceae(100)	Planctomycetaceae_unclassified(100)	0	0	0	0	0	0	0	0	0	0	0	0	0	0	0	0	0	0	0	0	0	25	0	0	0	0	0	0	0	0	0	0	0	0	0	0	0	0	0	0	0	0	0
Otu1412	Bacteria(100)	Bacteria_unclassified(100)	Bacteria_unclassified(100)	Bacteria_unclassified(100)	Bacteria_unclassified(100)	Bacteria_unclassified(100)	0	0	0	0	0	0	0	0	0	0	0	0	0	0	0	0	0	25	0	0	0	0	0	0	0	0	0	0	0	0	0	0	0	0	0	0	0	0	0	0	0	0	0
Otu1413	Bacteria(100)	"Actinobacteria"(100)	Actinobacteria(100)	Actinomycetales(100)	Nocardiaceae(100)	Nocardiaceae_unclassified(100)	0	0	0	0	0	0	0	0	0	0	0	0	0	0	0	0	0	0	0	0	0	0	0	0	0	0	0	0	0	0	0	0	0	0	0	0	0	0	0	0	0	0	0
Otu1417	Bacteria(100)	Firmicutes(100)	Clostridia(100)	Clostridiales(100)	Lachnospiraceae(100)	Lachnospiraceae_unclassified(100)	0	0	0	0	0	0	0	0	0	0	0	0	0	0	0	0	0	0	0	0	0	0	0	0	0	0	0	0	0	0	0	0	0	0	0	0	0	0	0	0	0	0	0
Otu1418	Bacteria(100)	Bacteria_unclassified(100)	Bacteria_unclassified(100)	Bacteria_unclassified(100)	Bacteria_unclassified(100)	Bacteria_unclassified(100)	0	0	0	0	0	0	0	0	0	0	0	0	0	0	0	0	0	0	0	0	0	1	0	0	0	0	0	0	0	0	0	0	0	0	0	0	0	0	0	0	0	0	0
Otu1420	Bacteria(100)	Bacteria_unclassified(100)	Bacteria_unclassified(100)	Bacteria_unclassified(100)	Bacteria_unclassified(100)	Bacteria_unclassified(100)	0	0	0	0	0	0	0	0	0	0	0	0	0	0	0	0	0	0	0	0	0	0	0	0	0	0	0	0	0	0	0	0	0	0	0	0	0	0	0	0	0	0	0
Otu1422	Bacteria(100)	"Actinobacteria"(100)	Actinobacteria(100)	Coriobacteriales(100)	Coriobacteriaceae(100)	Atopobium(100)	0	0	0	0	0	0	0	0	0	0	0	0	0	0	0	0	0	0	0	0	0	0	0	0	0	0	0	0	0	0	0	0	0	0	0	0	0	0	0	0	0	0	0
Otu1423	Bacteria(100)	"Proteobacteria"(100)	Gammaproteobacteria(100)	Pseudomonadales(100)	Pseudomonadaceae(100)	Cellvibrio(100)	0	0	0	0	0	0	0	0	0	0	0	0	0	0	0	0	0	0	0	0	0	0	0	0	0	0	0	0	0	0	0	0	0	0	0	0	0	25	0	0	0	0	0
Otu1425	Bacteria(100)	Bacteria_unclassified(100)	Bacteria_unclassified(100)	Bacteria_unclassified(100)	Bacteria_unclassified(100)	Bacteria_unclassified(100)	0	0	0	0	0	0	0	0	0	0	0	0	0	0	0	0	0	25	0	0	0	0	0	0	0	0	0	0	0	0	0	0	0	0	0	0	0	0	0	0	0	0	0
Otu1426	Bacteria(100)	"Proteobacteria"(100)	Gammaproteobacteria(100)	Gammaproteobacteria_unclassified(100)	Gammaproteobacteria_unclassified(100)	Gammaproteobacteria_unclassified(100)	0	0	0	0	0	0	0	0	0	0	0	0	0	0	0	0	0	0	0	0	0	0	0	0	0	0	0	0	0	25	0	0	0	0	0	0	0	0	0	0	0	0	0
Otu1427	Bacteria(100)	Bacteria_unclassified(100)	Bacteria_unclassified(100)	Bacteria_unclassified(100)	Bacteria_unclassified(100)	Bacteria_unclassified(100)	0	0	0	0	0	0	0	0	0	0	0	0	0	0	0	0	0	0	0	0	0	0	25	0	0	0	0	0	0	0	0	0	0	0	0	0	0	0	0	0	0	0	0
Otu1431	Bacteria(100)	"Actinobacteria"(100)	Actinobacteria(100)	Actinomycetales(100)	Corynebacteriaceae(100)	Corynebacterium(100)	0	0	0	0	0	0	0	0	0	0	0	0	0	0	0	0	0	0	0	0	0	0	0	0	0	0	0	0	0	0	0	0	0	25	0	0	0	0	0	0	0	0	0
Otu1432	Bacteria(100)	"Bacteroidetes"(100)	"Bacteroidetes"_unclassified(100)	"Bacteroidetes"_unclassified(100)	"Bacteroidetes"_unclassified(100)	"Bacteroidetes"_unclassified(100)	0	0	0	0	0	0	0	0	0	0	0	0	0	0	0	0	0	0	0	0	0	0	0	0	0	0	0	0	0	0	0	0	0	0	0	0	0	0	0	0	0	0	0
Otu1433	Bacteria(100)	OD1(100)	OD1_class_incertae_sedis(100)	OD1_order_incertae_sedis(100)	OD1_family_incertae_sedis(100)	OD1_genus_incertae_sedis(100)	0	0	0	0	0	0	0	0	0	0	0	0	0	0	0	25	0	0	0	0	0	0	0	0	0	0	0	0	0	0	0	0	0	0	0	0	0	0	0	0	0	0	0
Otu1434	Bacteria(100)	Bacteria_unclassified(100)	Bacteria_unclassified(100)	Bacteria_unclassified(100)	Bacteria_unclassified(100)	Bacteria_unclassified(100)	0	0	0	0	0	0	0	0	0	0	0	0	0	0	0	0	0	0	0	0	0	0	0	0	0	0	0	0	0	0	0	0	0	0	0	25	0	0	0	0	0	0	0
Otu1435	Bacteria(100)	"Proteobacteria"(100)	Alphaproteobacteria(100)	Rhizobiales(100)	Rhizobiales_unclassified(100)	Rhizobiales_unclassified(100)	0	0	0	0	0	0	0	0	0	0	0	0	0	0	0	0	0	0	0	0	0	0	0	0	0	0	0	0	0	0	0	0	0	0	0	0	0	0	0	0	0	0	0
Otu1439	Bacteria(100)	Firmicutes(100)	Clostridia(100)	Clostridiales(100)	Clostridiales_Incertae_Sedis_XI(100)	Tissierella(100)	0	0	0	0	0	0	0	0	0	0	0	0	0	0	0	0	0	0	0	0	0	0	0	0	0	0	0	0	0	0	0	0	0	0	0	0	0	0	0	0	0	0	0
Otu1440	Bacteria(100)	"Proteobacteria"(100)	Alphaproteobacteria(100)	Rhizobiales(100)	Brucellaceae(100)	Ochrobactrum(100)	0	0	0	0	0	0	0	0	0	0	0	0	0	0	0	0	0	0	0	0	0	0	0	0	0	0	0	0	0	0	0	0	0	0	0	0	0	0	0	2	0	0	0
Otu1441	Bacteria(100)	Bacteria_unclassified(100)	Bacteria_unclassified(100)	Bacteria_unclassified(100)	Bacteria_unclassified(100)	Bacteria_unclassified(100)	0	0	0	0	0	0	0	0	0	0	0	0	0	0	25	0	0	0	0	0	0	0	0	0	0	0	0	0	0	0	0	0	0	0	0	0	0	0	0	0	0	0	0
Otu1443	Bacteria(100)	"Bacteroidetes"(100)	"Sphingobacteria"(100)	"Sphingobacteriales"(100)	"Sphingobacteriales"_unclassified(100)	"Sphingobacteriales"_unclassified(100)	0	0	0	0	0	0	0	0	0	0	0	0	0	0	0	0	0	0	0	0	0	0	0	0	0	0	0	0	0	0	0	0	0	0	0	0	25	0	0	0	0	0	0
Otu1444	Bacteria(100)	"Proteobacteria"(100)	Deltaproteobacteria(100)	Myxococcales(100)	Myxococcales_unclassified(100)	Myxococcales_unclassified(100)	0	0	0	0	0	0	0	0	0	0	0	0	0	0	0	0	0	0	0	0	0	0	0	0	0	0	0	0	0	0	0	0	0	0	0	0	25	0	0	0	0	0	0
Otu0331	Bacteria(100)	"Bacteroidetes"(100)	Flavobacteria(100)	"Flavobacteriales"(100)	Flavobacteriaceae(100)	Cloacibacterium(100)	0	0	0	0	0	0	0	0	0	0	0	0	0	0	0	0	0	0	0	0	0	0	0	0	0	0	0	0	0	0	8	0	0	0	0	0	0	0	0	0	0	0	0
Otu0385	Bacteria(100)	Bacteria_unclassified(100)	Bacteria_unclassified(100)	Bacteria_unclassified(100)	Bacteria_unclassified(100)	Bacteria_unclassified(100)	0	0	0	0	0	0	0	0	0	0	0	0	0	0	0	0	0	0	0	0	0	0	24	0	0	0	0	0	0	0	0	0	0	0	0	0	0	0	0	0	0	0	0
Otu0432	Bacteria(100)	"Actinobacteria"(100)	Actinobacteria(100)	Actinomycetales(100)	Kineosporiaceae(100)	Kineococcus(100)	0	0	0	0	0	0	0	0	0	0	0	0	0	0	0	0	0	0	0	0	0	0	0	0	0	0	0	0	0	0	0	0	0	0	0	0	0	0	0	0	0	0	0
Otu0696	Bacteria(100)	"Bacteroidetes"(100)	"Bacteroidetes"_unclassified(100)	"Bacteroidetes"_unclassified(100)	"Bacteroidetes"_unclassified(100)	"Bacteroidetes"_unclassified(100)	0	0	0	0	0	0	0	0	0	0	0	0	0	0	0	0	0	0	0	0	0	24	0	0	0	0	0	0	0	0	0	0	0	0	0	0	0	0	0	0	0	0	0
Otu0822	Bacteria(100)	"Proteobacteria"(100)	Deltaproteobacteria(100)	Desulfuromonadales(100)	Geobacteraceae(100)	Geobacter(100)	0	0	0	0	0	0	0	0	0	0	0	0	0	0	13	0	0	0	0	0	0	1	0	0	0	0	0	0	0	0	0	0	0	0	0	0	0	0	0	0	0	0	0
Otu0929	Bacteria(100)	"Proteobacteria"(100)	Betaproteobacteria(100)	Methylophilales(100)	Methylophilaceae(100)	Methylophilaceae_unclassified(100)	0	0	0	0	0	0	0	0	0	0	0	0	0	0	0	0	0	0	0	0	0	24	0	0	0	0	0	0	0	0	0	0	0	0	0	0	0	0	0	0	0	0	0
Otu1071	Bacteria(100)	"Bacteroidetes"(100)	"Bacteroidetes"_unclassified(100)	"Bacteroidetes"_unclassified(100)	"Bacteroidetes"_unclassified(100)	"Bacteroidetes"_unclassified(100)	0	0	0	0	0	0	0	0	0	0	0	0	0	0	0	0	0	0	0	0	0	21	0	0	0	0	0	0	0	0	0	0	0	0	0	0	3	0	0	0	0	0	0
Otu1144	Bacteria(100)	"Proteobacteria"(100)	Betaproteobacteria(100)	Betaproteobacteria_unclassified(100)	Betaproteobacteria_unclassified(100)	Betaproteobacteria_unclassified(100)	0	0	0	0	0	0	0	0	0	0	0	0	0	0	19	0	0	0	0	0	0	0	0	0	0	0	0	0	0	0	0	0	0	0	0	0	5	0	0	0	0	0	0
Otu1405	Bacteria(100)	Bacteria_unclassified(100)	Bacteria_unclassified(100)	Bacteria_unclassified(100)	Bacteria_unclassified(100)	Bacteria_unclassified(100)	0	0	0	0	0	0	0	0	0	0	0	0	0	0	0	0	4	0	0	0	0	0	0	0	0	0	0	0	0	0	0	0	0	0	0	0	20	0	0	0	0	0	0
Otu1429	Bacteria(100)	"Verrucomicrobia"(100)	Subdivision3(100)	Subdivision3_order_incertae_sedis(100)	Subdivision3_family_incertae_sedis(100)	3_genus_incertae_sedis(100)	0	0	0	0	0	0	0	0	0	0	0	0	0	0	0	0	0	0	0	0	0	4	0	0	0	0	20	0	0	0	0	0	0	0	0	0	0	0	0	0	0	0	0
Otu1437	Bacteria(100)	"Planctomycetes"(100)	"Planctomycetacia"(100)	Planctomycetales(100)	Planctomycetaceae(100)	Planctomycetaceae_unclassified(100)	0	0	0	0	0	0	0	0	0	0	0	0	0	0	24	0	0	0	0	0	0	0	0	0	0	0	0	0	0	0	0	0	0	0	0	0	0	0	0	0	0	0	0
Otu1448	Bacteria(100)	Firmicutes(100)	Clostridia(100)	Clostridiales(100)	Ruminococcaceae(100)	Ruminococcaceae_unclassified(100)	0	0	0	0	0	0	0	0	0	0	0	0	0	0	0	0	0	0	0	0	0	12	0	0	0	0	0	0	0	0	0	0	0	0	0	0	0	0	0	0	0	0	0
Otu1449	Bacteria(100)	"Bacteroidetes"(100)	"Sphingobacteria"(100)	"Sphingobacteriales"(100)	Chitinophagaceae(100)	Chitinophagaceae_unclassified(100)	0	0	0	0	0	0	0	0	0	0	0	0	0	0	0	0	0	0	0	0	0	0	0	0	0	24	0	0	0	0	0	0	0	0	0	0	0	0	0	0	0	0	0
Otu1451	Bacteria(100)	"Proteobacteria"(100)	Betaproteobacteria(100)	Rhodocyclales(100)	Rhodocyclaceae(100)	Dechloromonas(100)	0	0	0	0	0	0	0	0	0	0	0	0	0	0	0	0	0	0	0	0	0	0	0	0	0	0	24	0	0	0	0	0	0	0	0	0	0	0	0	0	0	0	0
Otu1452	Bacteria(100)	Bacteria_unclassified(100)	Bacteria_unclassified(100)	Bacteria_unclassified(100)	Bacteria_unclassified(100)	Bacteria_unclassified(100)	0	0	0	0	0	0	0	0	0	0	0	0	0	0	0	0	0	0	0	0	0	0	0	0	0	0	0	0	24	0	0	0	0	0	0	0	0	0	0	0	0	0	0
Otu1453	Bacteria(100)	"Verrucomicrobia"(100)	Subdivision3(100)	Subdivision3_order_incertae_sedis(100)	Subdivision3_family_incertae_sedis(100)	3_genus_incertae_sedis(100)	0	0	0	0	0	0	0	0	0	0	0	24	0	0	0	0	0	0	0	0	0	0	0	0	0	0	0	0	0	0	0	0	0	0	0	0	0	0	0	0	0	0	0
Otu1456	Bacteria(100)	"Actinobacteria"(100)	Actinobacteria(100)	Nitriliruptorales(100)	Nitriliruptoraceae(100)	Nitriliruptor(100)	0	0	0	0	0	0	0	0	0	0	0	0	0	0	0	0	0	0	0	0	0	19	0	0	0	0	0	0	0	0	0	0	0	0	0	0	0	0	0	0	0	0	0
Otu1457	Bacteria(100)	"Actinobacteria"(100)	Actinobacteria(100)	Actinomycetales(100)	Actinomycetales_unclassified(100)	Actinomycetales_unclassified(100)	0	0	0	0	0	0	0	0	0	0	0	0	0	0	0	0	0	0	0	0	0	8	0	0	0	0	0	0	0	0	0	0	0	0	0	0	0	0	0	0	0	0	0
Otu1458	Bacteria(100)	Bacteria_unclassified(100)	Bacteria_unclassified(100)	Bacteria_unclassified(100)	Bacteria_unclassified(100)	Bacteria_unclassified(100)	0	0	0	0	0	0	0	0	0	0	0	0	0	0	0	0	0	0	0	0	0	0	0	0	0	0	0	0	0	0	0	0	0	0	0	0	24	0	0	0	0	0	0
Otu1459	Bacteria(100)	Bacteria_unclassified(100)	Bacteria_unclassified(100)	Bacteria_unclassified(100)	Bacteria_unclassified(100)	Bacteria_unclassified(100)	0	0	0	0	0	0	0	0	0	0	0	0	0	0	22	0	0	0	0	0	0	2	0	0	0	0	0	0	0	0	0	0	0	0	0	0	0	0	0	0	0	0	0
Otu1463	Bacteria(100)	"Proteobacteria"(100)	Betaproteobacteria(100)	Betaproteobacteria_unclassified(100)	Betaproteobacteria_unclassified(100)	Betaproteobacteria_unclassified(100)	0	0	0	0	0	0	0	0	0	0	0	0	0	0	0	0	0	0	0	0	0	0	0	0	0	0	0	0	0	0	0	0	0	0	0	0	0	0	0	0	0	0	0
Otu1466	Bacteria(100)	"Proteobacteria"(100)	Betaproteobacteria(100)	Betaproteobacteria_unclassified(100)	Betaproteobacteria_unclassified(100)	Betaproteobacteria_unclassified(100)	0	0	0	0	0	0	0	0	0	0	0	0	0	0	0	0	0	24	0	0	0	0	0	0	0	0	0	0	0	0	0	0	0	0	0	0	0	0	0	0	0	0	0
Otu1467	Bacteria(100)	"Actinobacteria"(100)	Actinobacteria(100)	Nitriliruptorales(100)	Nitriliruptoraceae(100)	Nitriliruptor(100)	0	0	0	0	0	0	0	0	0	0	0	0	0	0	0	0	0	0	0	0	0	24	0	0	0	0	0	0	0	0	0	0	0	0	0	0	0	0	0	0	0	0	0
Otu1469	Bacteria(100)	Firmicutes(100)	Clostridia(100)	Clostridiales(100)	Ruminococcaceae(100)	Ruminococcaceae_unclassified(100)	0	0	0	0	0	0	0	0	0	0	0	0	0	0	0	0	0	0	0	0	0	0	0	0	0	0	0	0	0	0	0	0	0	0	0	0	0	0	0	0	24	0	0
Otu1471	Bacteria(100)	Firmicutes(100)	Bacilli(100)	Bacillales(100)	Bacillales_unclassified(100)	Bacillales_unclassified(100)	0	0	0	0	0	0	0	0	0	0	0	0	0	0	0	0	0	0	0	0	0	0	0	0	0	0	0	0	0	0	0	0	0	0	0	0	0	0	0	0	0	0	0
Otu1476	Bacteria(100)	"Proteobacteria"(100)	"Proteobacteria"_unclassified(100)	"Proteobacteria"_unclassified(100)	"Proteobacteria"_unclassified(100)	"Proteobacteria"_unclassified(100)	0	0	0	0	0	0	0	0	0	0	0	0	0	0	24	0	0	0	0	0	0	0	0	0	0	0	0	0	0	0	0	0	0	0	0	0	0	0	0	0	0	0	0
Otu1477	Bacteria(100)	Bacteria_unclassified(100)	Bacteria_unclassified(100)	Bacteria_unclassified(100)	Bacteria_unclassified(100)	Bacteria_unclassified(100)	0	0	0	0	0	0	0	0	0	0	0	0	0	0	0	0	0	0	0	0	0	10	14	0	0	0	0	0	0	0	0	0	0	0	0	0	0	0	0	0	0	0	0
Otu0845	Bacteria(100)	"Proteobacteria"(100)	Alphaproteobacteria(100)	Alphaproteobacteria_unclassified(100)	Alphaproteobacteria_unclassified(100)	Alphaproteobacteria_unclassified(100)	0	0	0	0	0	0	0	0	0	0	0	0	0	0	0	0	0	0	0	0	0	13	0	0	0	0	0	0	0	0	0	0	0	0	0	0	0	0	0	0	0	0	0
Otu0880	Bacteria(100)	"Actinobacteria"(100)	Actinobacteria(100)	Acidimicrobiales(100)	Acidimicrobiales_unclassified(100)	Acidimicrobiales_unclassified(100)	0	0	0	0	0	0	0	0	0	0	0	0	0	0	0	0	0	0	1	0	0	0	0	0	0	0	0	0	0	0	0	0	0	0	0	0	0	0	0	0	0	0	0
Otu1099	Bacteria(100)	"Proteobacteria"(100)	Deltaproteobacteria(100)	Myxococcales(100)	Myxococcales_unclassified(73)	Myxococcales_unclassified(73)	0	0	0	0	0	0	0	0	0	0	0	0	0	0	0	0	0	0	0	0	0	13	10	0	0	0	0	0	0	0	0	0	0	0	0	0	0	0	0	0	0	0	0
Otu1174	Bacteria(100)	"Chloroflexi"(68)	"Chloroflexi"_unclassified(68)	"Chloroflexi"_unclassified(68)	"Chloroflexi"_unclassified(68)	"Chloroflexi"_unclassified(68)	0	0	23	0	0	0	0	0	0	0	0	0	0	0	0	0	0	0	0	0	0	0	0	0	0	0	0	0	0	0	0	0	0	0	0	0	0	0	0	0	0	0	0
Otu1409	Bacteria(100)	Firmicutes(100)	Clostridia(100)	Clostridiales(100)	Clostridiales_Incertae_Sedis_XVIII(100)	Symbiobacterium(100)	0	0	0	0	0	0	0	0	0	0	0	0	0	0	0	0	0	0	0	0	0	0	0	0	0	0	0	0	0	0	0	0	0	0	0	0	0	0	0	0	0	0	0
Otu1479	Bacteria(100)	Bacteria_unclassified(100)	Bacteria_unclassified(100)	Bacteria_unclassified(100)	Bacteria_unclassified(100)	Bacteria_unclassified(100)	0	0	0	0	0	0	0	0	0	0	0	0	0	0	0	0	0	0	0	0	0	0	0	0	0	0	0	0	0	0	0	0	0	0	0	0	23	0	0	0	0	0	0
Otu1488	Bacteria(100)	Firmicutes(100)	Bacilli(100)	Bacilli_unclassified(87)	Bacilli_unclassified(87)	Bacilli_unclassified(87)	0	0	0	0	0	0	0	0	0	0	0	0	0	0	0	0	0	1	0	0	0	0	0	0	0	0	0	0	0	0	0	0	0	0	0	0	0	18	0	0	0	0	0
Otu1489	Bacteria(100)	Bacteria_unclassified(100)	Bacteria_unclassified(100)	Bacteria_unclassified(100)	Bacteria_unclassified(100)	Bacteria_unclassified(100)	0	0	0	0	0	0	0	0	0	0	0	0	0	0	0	0	0	0	0	0	0	0	0	0	0	14	0	0	0	0	0	0	0	0	0	0	0	0	0	0	0	0	0
Otu1493	Bacteria(100)	Bacteria_unclassified(100)	Bacteria_unclassified(100)	Bacteria_unclassified(100)	Bacteria_unclassified(100)	Bacteria_unclassified(100)	0	0	0	0	0	0	0	0	0	0	0	0	0	0	0	0	0	0	0	0	0	0	0	0	0	0	0	23	0	0	0	0	0	0	0	0	0	0	0	0	0	0	0
Otu1496	Bacteria(100)	Bacteria_unclassified(100)	Bacteria_unclassified(100)	Bacteria_unclassified(100)	Bacteria_unclassified(100)	Bacteria_unclassified(100)	0	0	0	0	0	0	0	0	0	0	0	0	0	0	0	0	0	0	0	0	0	0	0	0	0	0	0	0	0	0	0	0	0	0	0	0	0	0	0	0	0	0	0
Otu1500	Bacteria(100)	"Deinococcus-Thermus"(100)	Deinococci(100)	Deinococcales(100)	Deinococcaceae(100)	Deinococcus(100)	0	0	0	0	0	0	0	0	0	0	0	0	0	0	0	0	0	0	0	0	0	11	0	0	0	0	0	0	0	0	0	0	0	0	0	0	0	0	0	0	0	0	0
Otu1502	Bacteria(100)	Bacteria_unclassified(100)	Bacteria_unclassified(100)	Bacteria_unclassified(100)	Bacteria_unclassified(100)	Bacteria_unclassified(100)	0	0	0	0	0	0	0	0	0	0	0	0	0	0	0	0	0	0	0	0	0	17	0	0	0	0	0	0	0	0	0	0	0	0	0	0	0	0	0	0	0	0	0
Otu1507	Bacteria(100)	"Planctomycetes"(100)	"Planctomycetacia"(100)	Planctomycetales(100)	Planctomycetaceae(100)	Planctomycetaceae_unclassified(100)	0	0	0	0	0	0	0	0	0	0	0	0	0	0	0	0	0	0	0	0	0	23	0	0	0	0	0	0	0	0	0	0	0	0	0	0	0	0	0	0	0	0	0
Otu1512	Bacteria(100)	Bacteria_unclassified(100)	Bacteria_unclassified(100)	Bacteria_unclassified(100)	Bacteria_unclassified(100)	Bacteria_unclassified(100)	0	0	0	1	0	0	0	5	0	17	0	0	0	0	0	0	0	0	0	0	0	0	0	0	0	0	0	0	0	0	0	0	0	0	0	0	0	0	0	0	0	0	0
Otu1514	Bacteria(100)	"Bacteroidetes"(100)	"Sphingobacteria"(100)	"Sphingobacteriales"(100)	"Sphingobacteriales"_unclassified(100)	"Sphingobacteriales"_unclassified(100)	0	0	0	0	0	0	0	0	0	0	0	0	0	0	19	0	0	0	0	0	0	4	0	0	0	0	0	0	0	0	0	0	0	0	0	0	0	0	0	0	0	0	0
Otu1515	Bacteria(100)	Bacteria_unclassified(100)	Bacteria_unclassified(100)	Bacteria_unclassified(100)	Bacteria_unclassified(100)	Bacteria_unclassified(100)	0	0	0	0	0	0	0	0	0	0	0	0	0	0	0	0	0	0	0	0	0	11	0	0	0	0	0	0	0	0	0	0	0	0	0	0	0	0	0	0	0	0	0
Otu1518	Bacteria(100)	"Verrucomicrobia"(96)	"Verrucomicrobia"_unclassified(96)	"Verrucomicrobia"_unclassified(96)	"Verrucomicrobia"_unclassified(96)	"Verrucomicrobia"_unclassified(96)	0	0	0	0	0	0	0	0	0	0	0	0	0	0	0	0	0	0	0	0	0	0	0	0	0	0	0	0	0	0	0	0	0	0	0	23	0	0	0	0	0	0	0
Otu1110	Bacteria(100)	"Bacteroidetes"(100)	Flavobacteria(100)	"Flavobacteriales"(100)	Flavobacteriaceae(100)	Flavobacterium(100)	0	0	0	0	0	0	0	0	0	0	0	0	0	0	0	0	0	0	0	0	0	0	21	0	0	0	0	0	0	0	0	0	0	0	0	0	0	0	0	0	0	0	0
Otu1145	Bacteria(100)	"Bacteroidetes"(100)	"Sphingobacteria"(100)	"Sphingobacteriales"(100)	Cytophagaceae(100)	Dyadobacter(100)	0	0	0	0	0	0	0	0	0	0	0	0	0	0	0	0	0	0	0	0	0	0	0	0	0	0	0	0	0	22	0	0	0	0	0	0	0	0	0	0	0	0	0
Otu1153	Bacteria(100)	Bacteria_unclassified(100)	Bacteria_unclassified(100)	Bacteria_unclassified(100)	Bacteria_unclassified(100)	Bacteria_unclassified(100)	0	0	0	0	0	0	0	0	0	0	0	0	0	0	0	0	0	0	0	0	0	16	0	0	0	0	0	0	0	0	0	0	0	0	0	0	0	0	0	0	0	0	0
Otu1155	Bacteria(100)	Firmicutes(100)	Clostridia(100)	Clostridiales(100)	Clostridiales_unclassified(100)	Clostridiales_unclassified(100)	0	0	0	0	0	0	0	0	0	0	0	0	0	0	0	0	0	0	0	0	0	22	0	0	0	0	0	0	0	0	0	0	0	0	0	0	0	0	0	0	0	0	0
Otu1324	Bacteria(100)	"Proteobacteria"(100)	Gammaproteobacteria(100)	Pseudomonadales(100)	Moraxellaceae(100)	Acinetobacter(100)	0	0	0	0	0	0	0	0	0	0	0	0	0	0	0	0	0	0	0	0	0	1	5	0	0	0	0	0	0	4	0	0	0	2	0	0	1	0	0	0	0	1	0
Otu1326	Bacteria(100)	"Chlamydiae"(100)	Chlamydiae(100)	Chlamydiales(100)	Parachlamydiaceae(100)	Parachlamydiaceae_unclassified(100)	0	0	0	0	0	0	0	0	0	0	0	0	0	0	0	0	0	19	0	0	0	3	0	0	0	0	0	0	0	0	0	0	0	0	0	0	0	0	0	0	0	0	0
Otu1428	Bacteria(100)	"Proteobacteria"(100)	Betaproteobacteria(100)	Burkholderiales(100)	Comamonadaceae(100)	Variovorax(88)	0	0	0	0	0	0	0	0	0	0	0	0	0	0	0	0	0	21	0	0	0	0	0	0	0	0	0	0	0	0	1	0	0	0	0	0	0	0	0	0	0	0	0
Otu1430	Bacteria(100)	"Actinobacteria"(100)	Actinobacteria(100)	Acidimicrobiales(100)	Acidimicrobiaceae(100)	Ilumatobacter(100)	0	0	0	0	0	0	0	0	0	0	0	0	0	0	0	0	0	0	0	0	0	0	0	0	0	0	0	0	0	22	0	0	0	0	0	0	0	0	0	0	0	0	0
Otu1521	Bacteria(100)	Bacteria_unclassified(100)	Bacteria_unclassified(100)	Bacteria_unclassified(100)	Bacteria_unclassified(100)	Bacteria_unclassified(100)	0	0	0	0	0	0	0	0	0	0	0	0	0	0	0	0	22	0	0	0	0	0	0	0	0	0	0	0	0	0	0	0	0	0	0	0	0	0	0	0	0	0	0
Otu1523	Bacteria(100)	"Planctomycetes"(100)	"Planctomycetacia"(100)	Planctomycetales(100)	Planctomycetaceae(100)	Planctomycetaceae_unclassified(100)	0	0	0	0	0	0	0	0	0	0	0	0	0	0	0	0	0	0	0	0	0	0	0	0	0	0	0	0	0	0	0	0	0	0	0	0	0	0	0	0	0	0	0
Otu1524	Bacteria(100)	"Proteobacteria"(100)	Deltaproteobacteria(100)	Myxococcales(100)	Myxococcaceae(100)	Myxococcus(100)	0	0	0	0	0	0	0	0	0	0	0	0	0	0	0	0	0	0	0	0	0	0	0	0	0	0	0	0	0	0	0	0	0	0	0	0	0	4	0	0	0	0	0
Otu1530	Bacteria(100)	"Actinobacteria"(100)	Actinobacteria(100)	Nitriliruptorales(100)	Nitriliruptoraceae(100)	Nitriliruptor(100)	0	0	0	0	0	0	0	0	0	0	0	0	0	0	0	0	0	0	0	0	0	6	0	0	0	0	0	0	0	0	0	0	0	0	0	0	0	0	0	0	0	0	0
Otu1531	Bacteria(100)	Firmicutes(100)	Bacilli(100)	Bacillales(100)	Bacillales_unclassified(100)	Bacillales_unclassified(100)	0	0	0	0	0	0	0	0	0	0	0	0	0	0	0	0	0	0	0	0	0	0	0	0	0	0	0	0	0	0	0	0	0	0	0	0	0	0	0	0	0	0	0
Otu1534	Bacteria(100)	"Bacteroidetes"(100)	"Bacteroidetes"_unclassified(100)	"Bacteroidetes"_unclassified(100)	"Bacteroidetes"_unclassified(100)	"Bacteroidetes"_unclassified(100)	0	0	0	0	0	0	0	0	0	0	0	0	0	0	0	0	0	0	0	0	0	0	22	0	0	0	0	0	0	0	0	0	0	0	0	0	0	0	0	0	0	0	0
Otu1536	Bacteria(100)	Firmicutes(100)	Clostridia(100)	Clostridiales(100)	Ruminococcaceae(100)	Clostridium_IV(82)	0	0	0	0	0	0	0	0	0	0	0	0	0	0	0	0	0	0	0	0	0	0	0	0	0	0	0	0	0	0	0	0	0	0	0	0	0	0	0	0	0	0	0
Otu1538	Bacteria(100)	Firmicutes(100)	Bacilli(100)	Lactobacillales(100)	Lactobacillaceae(96)	Lactobacillaceae_unclassified(96)	0	0	0	0	0	0	0	0	0	0	0	0	0	0	0	0	0	0	0	0	0	0	0	0	0	0	0	0	0	0	0	0	0	0	0	0	0	0	0	0	0	0	0
Otu1543	Bacteria(100)	Bacteria_unclassified(100)	Bacteria_unclassified(100)	Bacteria_unclassified(100)	Bacteria_unclassified(100)	Bacteria_unclassified(100)	0	0	0	0	0	0	0	0	0	0	0	0	0	0	0	0	0	0	0	0	0	0	0	0	0	0	0	0	0	0	0	0	0	0	0	0	22	0	0	0	0	0	0
Otu1544	Bacteria(100)	"Actinobacteria"(100)	Actinobacteria(100)	Actinobacteria_unclassified(100)	Actinobacteria_unclassified(100)	Actinobacteria_unclassified(100)	0	0	0	0	0	0	0	0	0	0	0	0	0	0	0	0	0	0	0	0	0	0	0	0	0	0	0	0	0	0	0	0	0	0	0	0	0	0	0	0	0	0	0
Otu1545	Bacteria(100)	"Proteobacteria"(100)	Alphaproteobacteria(100)	Rhizobiales(100)	Rhizobiales_unclassified(100)	Rhizobiales_unclassified(100)	0	0	0	0	0	0	0	0	0	0	0	0	0	0	0	0	0	0	0	0	0	0	0	0	0	0	0	0	0	0	0	0	0	0	0	0	0	0	0	0	0	0	0
Otu1555	Bacteria(100)	Bacteria_unclassified(100)	Bacteria_unclassified(100)	Bacteria_unclassified(100)	Bacteria_unclassified(100)	Bacteria_unclassified(100)	0	0	0	0	0	0	0	0	0	0	0	0	0	0	0	0	0	0	0	0	0	0	0	0	0	0	0	0	0	0	0	0	0	22	0	0	0	0	0	0	0	0	0
Otu1557	Bacteria(100)	"Actinobacteria"(100)	Actinobacteria(100)	Actinomycetales(100)	Micromonosporaceae(100)	Micromonosporaceae_unclassified(100)	0	0	0	0	0	0	0	0	0	0	0	0	0	0	0	0	0	0	0	0	0	0	0	0	0	0	0	0	0	0	0	0	0	0	0	0	0	0	0	0	0	0	0
Otu1559	Bacteria(100)	"Bacteroidetes"(100)	"Bacteroidetes"_unclassified(100)	"Bacteroidetes"_unclassified(100)	"Bacteroidetes"_unclassified(100)	"Bacteroidetes"_unclassified(100)	0	0	0	0	0	0	0	0	0	0	0	0	0	0	0	0	22	0	0	0	0	0	0	0	0	0	0	0	0	0	0	0	0	0	0	0	0	0	0	0	0	0	0
Otu1560	Bacteria(100)	"Deinococcus-Thermus"(100)	Deinococci(100)	Deinococcales(100)	Trueperaceae(100)	Truepera(100)	0	0	0	0	0	0	0	0	0	0	0	0	0	0	22	0	0	0	0	0	0	0	0	0	0	0	0	0	0	0	0	0	0	0	0	0	0	0	0	0	0	0	0
Otu1561	Bacteria(100)	Firmicutes(100)	Clostridia(100)	Clostridiales(100)	Peptostreptococcaceae(100)	Acetoanaerobium(100)	0	0	0	0	0	0	0	0	0	0	0	0	0	0	0	0	0	0	0	0	0	0	0	0	0	0	0	0	0	0	0	0	0	0	0	0	0	0	0	0	0	0	0
Otu1562	Bacteria(100)	"Planctomycetes"(100)	"Planctomycetacia"(100)	Planctomycetales(100)	Planctomycetaceae(100)	Planctomycetaceae_unclassified(100)	0	0	0	0	0	0	0	0	0	0	0	0	0	0	0	0	0	0	0	0	0	0	0	0	0	0	0	0	0	0	0	0	0	0	0	0	0	0	0	0	0	0	0
Otu1563	Bacteria(100)	Bacteria_unclassified(100)	Bacteria_unclassified(100)	Bacteria_unclassified(100)	Bacteria_unclassified(100)	Bacteria_unclassified(100)	0	0	0	0	0	0	0	0	0	0	0	0	0	0	0	0	0	0	0	0	0	0	0	0	0	0	0	0	0	0	0	0	0	0	0	0	0	0	0	0	0	0	0
Otu1564	Bacteria(100)	"Proteobacteria"(100)	Alphaproteobacteria(100)	Rhizobiales(100)	Methylobacteriaceae(100)	Methylobacterium(100)	0	0	0	0	0	0	0	0	0	0	0	0	0	0	0	0	0	0	0	0	0	0	19	0	0	0	0	0	0	0	0	0	0	0	0	0	3	0	0	0	0	0	0
Otu1567	Bacteria(100)	"Bacteroidetes"(100)	Flavobacteria(100)	"Flavobacteriales"(100)	Flavobacteriaceae(100)	Flavobacterium(100)	0	0	0	0	0	0	0	0	0	0	0	0	0	0	0	0	0	19	0	0	0	0	0	0	0	0	0	0	0	0	0	0	0	0	0	0	0	0	0	0	0	0	0
Otu1571	Bacteria(100)	"Proteobacteria"(100)	Epsilonproteobacteria(100)	Campylobacterales(100)	Helicobacteraceae(100)	Sulfuricurvum(100)	0	0	0	0	0	0	0	0	0	0	0	0	0	0	0	0	0	0	0	0	0	0	0	0	0	0	0	0	0	0	0	0	0	0	0	0	22	0	0	0	0	0	0
Otu1572	Bacteria(100)	"Actinobacteria"(100)	Actinobacteria(100)	Actinomycetales(100)	Actinomycetales_unclassified(100)	Actinomycetales_unclassified(100)	0	0	0	0	0	0	0	0	0	0	0	0	0	0	0	0	0	0	0	0	0	0	0	0	0	0	0	0	0	0	0	0	0	0	0	0	0	0	0	0	5	0	0
Otu0105	Bacteria(100)	"Actinobacteria"(100)	Actinobacteria(100)	Actinomycetales(100)	Pseudonocardiaceae(100)	Pseudonocardiaceae_unclassified(100)	0	0	0	0	0	0	0	0	0	0	0	0	0	0	0	0	0	0	0	0	0	9	0	0	0	0	0	0	0	0	0	0	0	0	0	0	0	0	0	0	0	0	0
Otu0286	Bacteria(100)	"Proteobacteria"(100)	Alphaproteobacteria(100)	Rhizobiales(100)	Bradyrhizobiaceae(100)	Rhodopseudomonas(78)	0	0	0	0	0	0	0	0	0	0	0	0	0	0	0	0	0	0	0	0	0	0	0	0	0	0	0	0	0	0	0	0	0	0	0	0	8	13	0	0	0	0	0
Otu1029	Bacteria(100)	"Proteobacteria"(100)	Alphaproteobacteria(100)	Rhizobiales(100)	Methylobacteriaceae(52)	Methylobacteriaceae_unclassified(52)	0	0	0	0	0	0	0	0	0	0	0	0	0	0	0	0	0	0	0	0	0	0	0	0	0	0	0	0	0	0	0	0	0	0	0	0	0	0	0	0	0	0	0
Otu1067	Bacteria(100)	Bacteria_unclassified(100)	Bacteria_unclassified(100)	Bacteria_unclassified(100)	Bacteria_unclassified(100)	Bacteria_unclassified(100)	0	0	0	0	0	0	0	0	0	0	0	0	0	0	0	0	0	0	0	0	0	2	0	0	0	7	0	0	2	9	0	0	0	0	0	0	1	0	0	0	0	0	0
Otu1072	Bacteria(100)	OD1(100)	OD1_class_incertae_sedis(100)	OD1_order_incertae_sedis(100)	OD1_family_incertae_sedis(100)	OD1_genus_incertae_sedis(100)	0	0	0	0	0	0	0	0	0	0	0	0	0	0	0	0	0	0	0	0	0	0	21	0	0	0	0	0	0	0	0	0	0	0	0	0	0	0	0	0	0	0	0
Otu1149	Bacteria(100)	"Proteobacteria"(100)	Deltaproteobacteria(100)	Deltaproteobacteria_unclassified(100)	Deltaproteobacteria_unclassified(100)	Deltaproteobacteria_unclassified(100)	0	0	0	0	0	0	0	0	0	0	0	0	0	0	0	0	16	0	0	0	0	5	0	0	0	0	0	0	0	0	0	0	0	0	0	0	0	0	0	0	0	0	0
Otu1192	Bacteria(100)	OD1(100)	OD1_class_incertae_sedis(100)	OD1_order_incertae_sedis(100)	OD1_family_incertae_sedis(100)	OD1_genus_incertae_sedis(100)	0	0	0	0	0	0	0	0	0	0	0	0	0	0	0	0	0	0	0	0	0	0	2	0	0	0	0	0	0	19	0	0	0	0	0	0	0	0	0	0	0	0	0
Otu1199	Bacteria(100)	Bacteria_unclassified(100)	Bacteria_unclassified(100)	Bacteria_unclassified(100)	Bacteria_unclassified(100)	Bacteria_unclassified(100)	0	0	0	0	0	0	0	0	0	0	0	0	0	0	0	1	0	0	0	0	0	0	0	0	0	0	0	0	0	0	0	0	0	0	0	0	19	0	0	0	0	0	0
Otu1267	Bacteria(100)	"Actinobacteria"(100)	Actinobacteria(100)	Actinomycetales(100)	Actinomycetales_unclassified(100)	Actinomycetales_unclassified(100)	0	0	0	0	0	0	0	0	0	0	0	0	0	0	0	0	0	0	0	0	0	0	0	0	0	0	0	0	0	0	0	0	0	0	0	0	21	0	0	0	0	0	0
Otu1288	Bacteria(100)	"Actinobacteria"(100)	Actinobacteria(100)	Acidimicrobiales(100)	Acidimicrobiales_unclassified(100)	Acidimicrobiales_unclassified(100)	0	0	0	0	0	0	0	0	0	0	0	0	0	0	0	0	0	21	0	0	0	0	0	0	0	0	0	0	0	0	0	0	0	0	0	0	0	0	0	0	0	0	0
Otu1374	Bacteria(100)	"Bacteroidetes"(100)	"Bacteroidetes"_unclassified(100)	"Bacteroidetes"_unclassified(100)	"Bacteroidetes"_unclassified(100)	"Bacteroidetes"_unclassified(100)	0	0	0	0	0	0	0	0	0	0	0	0	0	0	0	0	0	0	0	0	0	21	0	0	0	0	0	0	0	0	0	0	0	0	0	0	0	0	0	0	0	0	0
Otu1446	Bacteria(100)	"Actinobacteria"(100)	Actinobacteria(100)	Actinomycetales(100)	Actinomycetales_unclassified(100)	Actinomycetales_unclassified(100)	0	0	0	0	0	0	0	0	0	0	0	0	0	0	0	0	0	0	0	0	0	0	0	0	0	0	0	0	0	0	0	0	0	0	0	0	0	0	0	0	0	0	0
Otu1483	Bacteria(100)	"Proteobacteria"(100)	Betaproteobacteria(100)	Betaproteobacteria_unclassified(100)	Betaproteobacteria_unclassified(100)	Betaproteobacteria_unclassified(100)	0	0	21	0	0	0	0	0	0	0	0	0	0	0	0	0	0	0	0	0	0	0	0	0	0	0	0	0	0	0	0	0	0	0	0	0	0	0	0	0	0	0	0
Otu1537	Bacteria(100)	"Actinobacteria"(100)	Actinobacteria(100)	Actinomycetales(100)	Nocardiaceae(100)	Nocardia(100)	0	0	0	0	0	0	0	0	0	0	0	0	0	0	0	0	0	0	0	0	0	0	0	0	0	0	0	0	0	0	0	0	0	0	0	0	0	0	0	0	0	0	0
Otu1547	Bacteria(100)	Firmicutes(100)	Bacilli(100)	Bacillales(100)	Staphylococcaceae(100)	Staphylococcaceae_unclassified(96)	0	0	0	0	0	0	0	0	0	0	0	0	0	0	0	0	0	0	0	0	0	0	0	0	0	0	0	0	0	0	0	0	0	0	0	0	0	0	0	0	0	0	0
Otu1574	Bacteria(100)	"Proteobacteria"(100)	Alphaproteobacteria(100)	Caulobacterales(100)	Caulobacteraceae(100)	Phenylobacterium(100)	0	0	0	0	0	0	0	0	0	0	0	0	0	0	0	0	0	0	0	0	0	0	21	0	0	0	0	0	0	0	0	0	0	0	0	0	0	0	0	0	0	0	0
Otu1577	Bacteria(100)	"Actinobacteria"(100)	Actinobacteria(100)	Coriobacteriales(100)	Coriobacteriaceae(100)	Coriobacteriaceae_unclassified(100)	0	0	0	0	0	0	0	0	0	0	0	0	0	0	0	0	0	0	0	0	0	0	0	0	0	0	0	0	0	0	0	0	0	0	0	0	0	0	0	0	0	0	0
Otu1583	Bacteria(100)	Firmicutes(100)	Bacilli(100)	Bacillales(100)	Bacillaceae_1(100)	Bacillus(100)	0	0	0	0	0	0	0	0	0	0	0	0	0	0	0	0	0	0	0	0	0	0	0	0	0	0	0	0	0	0	0	0	0	0	0	0	13	0	0	0	0	0	0
Otu1587	Bacteria(100)	"Proteobacteria"(100)	Betaproteobacteria(100)	Betaproteobacteria_unclassified(100)	Betaproteobacteria_unclassified(100)	Betaproteobacteria_unclassified(100)	0	0	0	2	0	0	0	0	0	0	0	0	0	0	0	0	0	0	0	0	0	0	0	0	0	0	19	0	0	0	0	0	0	0	0	0	0	0	0	0	0	0	0
Otu1588	Bacteria(100)	Bacteria_unclassified(100)	Bacteria_unclassified(100)	Bacteria_unclassified(100)	Bacteria_unclassified(100)	Bacteria_unclassified(100)	0	0	0	0	0	0	0	0	0	0	0	0	0	0	0	0	0	0	0	0	0	0	21	0	0	0	0	0	0	0	0	0	0	0	0	0	0	0	0	0	0	0	0
Otu1589	Bacteria(100)	"Actinobacteria"(100)	Actinobacteria(100)	Coriobacteriales(100)	Coriobacteriaceae(100)	Coriobacteriaceae_unclassified(100)	0	0	0	0	0	0	0	0	0	0	0	0	0	0	0	0	0	0	0	0	0	0	0	0	0	0	0	0	0	0	0	0	0	0	0	0	0	0	0	0	0	0	0
Otu1590	Bacteria(100)	Bacteria_unclassified(100)	Bacteria_unclassified(100)	Bacteria_unclassified(100)	Bacteria_unclassified(100)	Bacteria_unclassified(100)	0	0	0	0	0	0	0	0	0	0	0	0	0	0	0	0	0	0	0	0	0	0	21	0	0	0	0	0	0	0	0	0	0	0	0	0	0	0	0	0	0	0	0
Otu1591	Bacteria(100)	Bacteria_unclassified(100)	Bacteria_unclassified(100)	Bacteria_unclassified(100)	Bacteria_unclassified(100)	Bacteria_unclassified(100)	0	0	0	0	0	0	0	0	0	0	0	0	0	0	0	0	0	0	0	0	0	0	21	0	0	0	0	0	0	0	0	0	0	0	0	0	0	0	0	0	0	0	0
Otu1593	Bacteria(100)	Bacteria_unclassified(100)	Bacteria_unclassified(100)	Bacteria_unclassified(100)	Bacteria_unclassified(100)	Bacteria_unclassified(100)	0	0	0	0	0	0	0	0	0	0	0	0	0	0	0	0	0	0	0	0	0	0	0	0	0	0	21	0	0	0	0	0	0	0	0	0	0	0	0	0	0	0	0
Otu1594	Bacteria(100)	Bacteria_unclassified(100)	Bacteria_unclassified(100)	Bacteria_unclassified(100)	Bacteria_unclassified(100)	Bacteria_unclassified(100)	0	0	0	0	0	0	0	0	0	0	0	0	0	0	0	0	0	0	0	0	0	0	21	0	0	0	0	0	0	0	0	0	0	0	0	0	0	0	0	0	0	0	0
Otu1597	Bacteria(100)	Firmicutes(100)	Bacilli(100)	Lactobacillales(100)	Lactobacillaceae(100)	Lactobacillus(100)	0	0	0	0	0	0	0	0	0	0	0	0	0	0	0	0	0	0	0	0	0	0	0	0	0	0	0	0	0	0	0	0	0	0	0	0	0	0	0	0	0	0	0
Otu1598	Bacteria(100)	Firmicutes(100)	Clostridia(100)	Clostridiales(100)	Ruminococcaceae(100)	Clostridium_III(100)	0	0	0	0	0	0	0	0	0	0	0	0	0	0	0	0	0	0	0	0	0	0	0	0	0	0	0	0	0	0	0	0	0	0	0	0	0	0	0	0	0	0	0
Otu1599	Bacteria(100)	"Planctomycetes"(100)	"Planctomycetacia"(100)	Planctomycetales(100)	Planctomycetaceae(100)	Singulisphaera(86)	0	0	0	0	0	0	0	0	0	0	0	0	0	0	0	0	0	0	7	0	0	0	0	0	0	0	0	0	0	0	0	0	0	0	0	0	0	0	0	0	0	0	0
Otu1600	Bacteria(100)	"Verrucomicrobia"(100)	Subdivision3(100)	Subdivision3_order_incertae_sedis(100)	Subdivision3_family_incertae_sedis(100)	3_genus_incertae_sedis(100)	0	0	0	0	0	0	0	0	0	0	0	0	0	0	5	0	0	0	0	0	0	0	4	0	0	0	0	0	0	0	0	0	0	0	0	0	0	0	0	0	0	0	0
Otu1608	Bacteria(100)	"Actinobacteria"(100)	Actinobacteria(100)	Actinobacteria_unclassified(100)	Actinobacteria_unclassified(100)	Actinobacteria_unclassified(100)	0	0	0	0	0	0	0	0	0	0	0	0	0	0	0	0	0	0	0	0	0	12	0	0	0	0	0	0	0	0	0	0	0	0	0	0	0	0	0	0	0	0	0
Otu1610	Bacteria(100)	Firmicutes(100)	Clostridia(100)	Clostridiales(100)	Clostridiales_Incertae_Sedis_XI(100)	Clostridiales_Incertae_Sedis_XI_unclassified(100)	0	0	0	0	0	0	0	0	0	0	0	0	0	0	0	0	0	0	0	0	0	0	0	0	0	0	0	0	0	0	0	0	0	0	0	0	0	0	0	0	0	0	0
Otu1612	Bacteria(100)	Bacteria_unclassified(100)	Bacteria_unclassified(100)	Bacteria_unclassified(100)	Bacteria_unclassified(100)	Bacteria_unclassified(100)	0	0	0	0	0	0	0	0	0	0	0	0	0	0	0	0	0	0	0	0	0	0	0	0	0	0	0	0	0	0	0	0	0	0	0	0	21	0	0	0	0	0	0
Otu1613	Bacteria(100)	"Actinobacteria"(100)	Actinobacteria(100)	Acidimicrobiales(100)	Acidimicrobiaceae(100)	Ilumatobacter(100)	0	0	0	0	0	0	0	0	0	0	0	0	0	0	0	0	0	21	0	0	0	0	0	0	0	0	0	0	0	0	0	0	0	0	0	0	0	0	0	0	0	0	0
Otu1617	Bacteria(100)	OD1(100)	OD1_class_incertae_sedis(100)	OD1_order_incertae_sedis(100)	OD1_family_incertae_sedis(100)	OD1_genus_incertae_sedis(100)	0	0	0	0	0	0	0	0	0	0	0	0	0	0	0	0	0	0	0	0	0	0	0	0	0	0	0	0	0	0	0	0	0	0	0	21	0	0	0	0	0	0	0
Otu0607	Bacteria(100)	Firmicutes(100)	Bacilli(100)	Bacillales(100)	Listeriaceae(100)	Listeria(100)	0	0	0	0	0	0	0	0	0	0	0	0	0	0	1	0	0	1	0	0	0	2	3	3	0	0	0	0	0	0	0	0	0	0	0	0	0	0	0	0	1	0	0
Otu1012	Bacteria(100)	Bacteria_unclassified(100)	Bacteria_unclassified(100)	Bacteria_unclassified(100)	Bacteria_unclassified(100)	Bacteria_unclassified(100)	0	0	0	0	0	0	0	0	0	0	0	0	0	0	0	0	0	17	0	0	0	0	0	0	0	0	0	0	3	0	0	0	0	0	0	0	0	0	0	0	0	0	0
Otu1218	Bacteria(100)	"Proteobacteria"(100)	Gammaproteobacteria(100)	Legionellales(100)	Legionellaceae(100)	Legionella(100)	0	0	0	0	0	0	0	0	0	0	0	0	0	0	0	0	0	0	0	0	0	20	0	0	0	0	0	0	0	0	0	0	0	0	0	0	0	0	0	0	0	0	0
Otu1225	Bacteria(100)	"Actinobacteria"(100)	Actinobacteria(100)	Actinomycetales(100)	Actinomycetales_unclassified(100)	Actinomycetales_unclassified(100)	0	0	0	0	0	0	0	0	0	0	0	0	0	0	0	0	0	0	0	0	0	0	0	0	0	0	0	0	20	0	0	0	0	0	0	0	0	0	0	0	0	0	0
Otu1247	Bacteria(100)	Bacteria_unclassified(100)	Bacteria_unclassified(100)	Bacteria_unclassified(100)	Bacteria_unclassified(100)	Bacteria_unclassified(100)	0	0	0	0	0	0	0	0	0	0	0	0	0	0	0	0	0	0	0	0	0	0	20	0	0	0	0	0	0	0	0	0	0	0	0	0	0	0	0	0	0	0	0
Otu1305	Bacteria(100)	Bacteria_unclassified(100)	Bacteria_unclassified(100)	Bacteria_unclassified(100)	Bacteria_unclassified(100)	Bacteria_unclassified(100)	0	0	0	0	0	0	0	0	0	0	0	0	0	0	0	0	0	0	0	0	0	20	0	0	0	0	0	0	0	0	0	0	0	0	0	0	0	0	0	0	0	0	0
Otu1319	Bacteria(100)	OD1(100)	OD1_class_incertae_sedis(100)	OD1_order_incertae_sedis(100)	OD1_family_incertae_sedis(100)	OD1_genus_incertae_sedis(100)	0	0	0	0	0	0	0	0	0	0	0	0	0	0	5	0	0	0	0	0	0	0	0	0	0	0	0	0	0	0	0	0	0	0	0	0	15	0	0	0	0	0	0
Otu1415	Bacteria(100)	"Proteobacteria"(100)	Deltaproteobacteria(100)	Myxococcales(100)	Myxococcales_unclassified(100)	Myxococcales_unclassified(100)	0	0	0	0	0	0	0	0	0	0	0	0	0	0	0	0	0	0	0	0	0	20	0	0	0	0	0	0	0	0	0	0	0	0	0	0	0	0	0	0	0	0	0
Otu1473	Bacteria(100)	"Proteobacteria"(100)	Alphaproteobacteria(100)	Rhizobiales(100)	Rhizobiales_unclassified(100)	Rhizobiales_unclassified(100)	0	6	0	0	0	0	0	0	0	0	0	0	0	0	0	0	0	0	0	0	0	2	0	0	0	0	1	0	0	0	0	0	0	0	0	0	0	0	0	0	0	5	0
Otu1490	Bacteria(100)	"Bacteroidetes"(100)	"Sphingobacteria"(100)	"Sphingobacteriales"(100)	"Sphingobacteriales"_unclassified(100)	"Sphingobacteriales"_unclassified(100)	0	0	0	0	0	0	0	0	0	0	0	0	0	0	1	0	0	0	0	0	0	3	16	0	0	0	0	0	0	0	0	0	0	0	0	0	0	0	0	0	0	0	0
Otu1540	Bacteria(100)	"Proteobacteria"(100)	Betaproteobacteria(100)	Betaproteobacteria_unclassified(100)	Betaproteobacteria_unclassified(100)	Betaproteobacteria_unclassified(100)	0	0	0	0	0	0	0	0	0	0	0	0	0	0	0	0	0	0	0	0	0	0	0	0	0	0	0	0	0	0	0	0	0	0	0	0	20	0	0	0	0	0	0
Otu1619	Bacteria(100)	"Verrucomicrobia"(100)	Opitutae(100)	Opitutales(100)	Opitutaceae(100)	Opitutus(100)	0	0	0	0	0	0	0	0	0	0	0	0	0	0	0	0	0	0	0	0	0	0	0	0	0	0	20	0	0	0	0	0	0	0	0	0	0	0	0	0	0	0	0
Otu1620	Bacteria(100)	"Actinobacteria"(100)	Actinobacteria(100)	Coriobacteriales(100)	Coriobacteriaceae(100)	Enterorhabdus(100)	0	0	0	0	0	0	0	0	0	0	0	0	0	0	0	0	0	0	0	0	0	0	0	0	0	0	0	0	0	0	0	0	0	0	0	0	0	0	0	0	0	0	0
Otu1624	Bacteria(100)	Firmicutes(100)	Clostridia(100)	Clostridiales(100)	Peptostreptococcaceae(100)	Peptostreptococcaceae_unclassified(100)	0	0	0	0	0	0	0	0	0	0	0	0	0	0	0	0	0	0	0	0	0	0	0	0	0	0	0	0	0	0	0	0	0	0	0	0	0	0	0	0	0	0	0
Otu1625	Bacteria(100)	"Actinobacteria"(100)	Actinobacteria(100)	Coriobacteriales(100)	Coriobacteriaceae(100)	Coriobacteriaceae_unclassified(100)	0	0	0	0	0	0	0	0	0	0	0	0	0	0	0	0	0	0	0	0	0	0	0	0	0	0	0	0	0	0	0	0	0	0	0	0	0	0	0	0	0	0	0
Otu1626	Bacteria(100)	"Bacteroidetes"(100)	"Bacteroidetes"_unclassified(100)	"Bacteroidetes"_unclassified(100)	"Bacteroidetes"_unclassified(100)	"Bacteroidetes"_unclassified(100)	0	0	0	0	0	0	0	0	0	0	0	0	0	0	0	0	0	0	0	0	0	0	0	0	0	0	0	0	0	0	0	0	0	0	0	0	0	0	0	0	0	0	0
Otu1628	Bacteria(100)	"Bacteroidetes"(100)	"Bacteroidetes"_unclassified(100)	"Bacteroidetes"_unclassified(100)	"Bacteroidetes"_unclassified(100)	"Bacteroidetes"_unclassified(100)	0	0	0	0	0	0	0	0	0	0	0	0	0	0	0	0	0	0	0	0	0	1	0	0	0	0	0	0	0	0	0	0	0	15	0	0	0	0	0	0	0	0	0
Otu1630	Bacteria(100)	"Planctomycetes"(100)	"Planctomycetacia"(100)	Planctomycetales(100)	Planctomycetaceae(100)	Zavarzinella(100)	0	0	0	0	0	0	0	0	0	0	0	0	0	0	0	0	0	0	0	0	0	20	0	0	0	0	0	0	0	0	0	0	0	0	0	0	0	0	0	0	0	0	0
Otu1635	Bacteria(100)	Bacteria_unclassified(100)	Bacteria_unclassified(100)	Bacteria_unclassified(100)	Bacteria_unclassified(100)	Bacteria_unclassified(100)	0	0	0	0	0	0	0	0	0	0	0	0	0	0	0	0	0	0	0	0	0	0	0	0	0	0	20	0	0	0	0	0	0	0	0	0	0	0	0	0	0	0	0
Otu1636	Bacteria(100)	"Actinobacteria"(100)	Actinobacteria(100)	Coriobacteriales(100)	Coriobacteriaceae(100)	Coriobacteriaceae_unclassified(100)	0	0	0	0	0	0	0	0	0	0	0	0	0	0	0	0	0	0	0	0	0	0	0	0	0	0	0	0	0	0	0	0	0	0	0	0	0	0	0	0	0	0	0
Otu1637	Bacteria(100)	"Actinobacteria"(100)	Actinobacteria(100)	Solirubrobacterales(100)	Solirubrobacterales_unclassified(80)	Solirubrobacterales_unclassified(80)	0	0	0	0	0	0	0	0	0	0	0	0	0	0	0	0	0	0	0	0	0	0	0	0	0	0	0	0	0	0	0	0	0	0	0	0	0	0	0	0	0	0	0
Otu1639	Bacteria(100)	Bacteria_unclassified(100)	Bacteria_unclassified(100)	Bacteria_unclassified(100)	Bacteria_unclassified(100)	Bacteria_unclassified(100)	0	0	0	0	0	0	0	0	0	0	0	0	0	0	0	0	0	0	0	0	0	20	0	0	0	0	0	0	0	0	0	0	0	0	0	0	0	0	0	0	0	0	0
Otu1641	Bacteria(100)	Bacteria_unclassified(100)	Bacteria_unclassified(100)	Bacteria_unclassified(100)	Bacteria_unclassified(100)	Bacteria_unclassified(100)	0	0	0	0	0	0	0	0	0	0	0	0	0	0	0	0	0	0	0	0	0	0	0	0	0	0	0	0	0	20	0	0	0	0	0	0	0	0	0	0	0	0	0
Otu1642	Bacteria(100)	SR1(100)	SR1_class_incertae_sedis(100)	SR1_order_incertae_sedis(100)	SR1_family_incertae_sedis(100)	SR1_genus_incertae_sedis(100)	0	0	0	0	0	0	0	0	0	0	0	0	0	0	20	0	0	0	0	0	0	0	0	0	0	0	0	0	0	0	0	0	0	0	0	0	0	0	0	0	0	0	0
Otu1643	Bacteria(100)	"Bacteroidetes"(100)	"Bacteroidia"(100)	"Bacteroidales"(100)	"Prevotellaceae"(100)	Prevotella(100)	0	0	0	0	0	0	0	0	0	0	0	0	0	0	0	0	0	0	0	0	0	0	0	0	0	0	20	0	0	0	0	0	0	0	0	0	0	0	0	0	0	0	0
Otu1645	Bacteria(100)	Bacteria_unclassified(100)	Bacteria_unclassified(100)	Bacteria_unclassified(100)	Bacteria_unclassified(100)	Bacteria_unclassified(100)	0	0	0	0	0	0	0	0	0	0	0	0	0	0	0	0	0	0	0	0	0	0	0	0	0	0	0	0	0	0	0	0	0	0	0	0	0	0	0	0	0	0	0
Otu1646	Bacteria(100)	"Proteobacteria"(100)	Betaproteobacteria(100)	Betaproteobacteria_unclassified(100)	Betaproteobacteria_unclassified(100)	Betaproteobacteria_unclassified(100)	0	0	0	0	0	0	0	0	0	0	0	0	0	0	0	0	0	0	0	0	0	19	0	0	0	0	0	0	0	0	0	0	0	0	0	0	0	0	0	0	0	0	0
Otu1647	Bacteria(100)	Bacteria_unclassified(100)	Bacteria_unclassified(100)	Bacteria_unclassified(100)	Bacteria_unclassified(100)	Bacteria_unclassified(100)	0	0	0	0	0	0	0	0	0	0	0	0	0	0	0	0	0	0	0	0	0	20	0	0	0	0	0	0	0	0	0	0	0	0	0	0	0	0	0	0	0	0	0
Otu1650	Bacteria(100)	"Proteobacteria"(100)	Gammaproteobacteria(100)	Gammaproteobacteria_unclassified(100)	Gammaproteobacteria_unclassified(100)	Gammaproteobacteria_unclassified(100)	0	0	0	0	0	0	0	0	0	0	0	0	0	0	0	0	0	0	0	0	0	20	0	0	0	0	0	0	0	0	0	0	0	0	0	0	0	0	0	0	0	0	0
Otu1652	Bacteria(100)	"Proteobacteria"(100)	Gammaproteobacteria(100)	Methylococcales(100)	Methylococcaceae(100)	Methylococcaceae_unclassified(100)	0	0	0	0	0	0	0	0	0	0	0	0	0	0	20	0	0	0	0	0	0	0	0	0	0	0	0	0	0	0	0	0	0	0	0	0	0	0	0	0	0	0	0
Otu1653	Bacteria(100)	"Bacteroidetes"(100)	"Sphingobacteria"(100)	"Sphingobacteriales"(100)	"Saprospiraceae"(100)	Aureispira(100)	0	0	0	0	0	0	0	0	0	0	0	0	0	0	0	0	0	0	0	0	0	20	0	0	0	0	0	0	0	0	0	0	0	0	0	0	0	0	0	0	0	0	0
Otu1655	Bacteria(100)	"Proteobacteria"(100)	Deltaproteobacteria(100)	Myxococcales(100)	Polyangiaceae(100)	Polyangiaceae_unclassified(100)	0	0	0	0	0	20	0	0	0	0	0	0	0	0	0	0	0	0	0	0	0	0	0	0	0	0	0	0	0	0	0	0	0	0	0	0	0	0	0	0	0	0	0
Otu1656	Bacteria(100)	"Actinobacteria"(100)	Actinobacteria(100)	Acidimicrobiales(100)	Acidimicrobiales_unclassified(100)	Acidimicrobiales_unclassified(100)	0	0	0	0	0	0	0	0	0	0	0	0	0	0	0	0	0	20	0	0	0	0	0	0	0	0	0	0	0	0	0	0	0	0	0	0	0	0	0	0	0	0	0
Otu1658	Bacteria(100)	"Proteobacteria"(100)	Alphaproteobacteria(100)	Rhodospirillales(100)	Acetobacteraceae(100)	Acetobacteraceae_unclassified(100)	0	0	0	0	0	0	0	0	0	0	0	0	0	0	0	0	0	0	0	0	0	19	0	0	0	0	0	0	0	0	0	0	0	0	0	0	0	0	0	0	1	0	0
Otu0483	Bacteria(100)	Bacteria_unclassified(100)	Bacteria_unclassified(100)	Bacteria_unclassified(100)	Bacteria_unclassified(100)	Bacteria_unclassified(100)	0	0	0	0	0	0	0	0	0	0	0	0	0	0	2	0	0	0	0	0	0	0	0	0	0	0	0	0	0	0	0	0	0	0	0	16	0	0	0	0	0	0	0
Otu0701	Bacteria(100)	"Bacteroidetes"(100)	"Bacteroidetes"_unclassified(72)	"Bacteroidetes"_unclassified(72)	"Bacteroidetes"_unclassified(72)	"Bacteroidetes"_unclassified(72)	0	0	0	0	0	0	0	0	0	0	0	0	0	0	0	11	0	0	0	0	0	0	0	0	0	0	0	0	2	0	0	0	6	0	0	0	0	0	0	0	0	0	0
Otu0940	Bacteria(100)	"Actinobacteria"(100)	Actinobacteria(100)	Actinomycetales(100)	Cellulomonadaceae(100)	Cellulomonas(100)	0	0	0	0	0	0	0	0	0	0	0	0	0	0	0	0	0	0	0	0	0	0	0	0	0	0	0	0	0	0	0	0	0	0	0	0	0	0	0	0	0	0	0
Otu1011	Bacteria(100)	"Verrucomicrobia"(100)	Subdivision3(100)	Subdivision3_order_incertae_sedis(100)	Subdivision3_family_incertae_sedis(100)	3_genus_incertae_sedis(100)	0	0	0	0	0	0	0	0	0	0	0	0	0	0	0	0	0	0	0	0	0	0	0	0	0	0	0	0	0	0	0	0	0	0	0	0	0	0	0	0	0	19	0
Otu1173	Bacteria(100)	"Proteobacteria"(100)	"Proteobacteria"_unclassified(100)	"Proteobacteria"_unclassified(100)	"Proteobacteria"_unclassified(100)	"Proteobacteria"_unclassified(100)	0	0	0	0	0	0	0	0	0	0	0	0	0	0	19	0	0	0	0	0	0	0	0	0	0	0	0	0	0	0	0	0	0	0	0	0	0	0	0	0	0	0	0
Otu1178	Bacteria(100)	"Proteobacteria"(100)	Betaproteobacteria(100)	Burkholderiales(100)	Oxalobacteraceae(100)	Massilia(95)	0	0	0	0	0	0	0	0	0	2	0	0	1	0	0	0	2	0	0	0	0	0	5	0	0	0	0	0	0	0	0	0	0	0	0	0	0	0	0	1	0	0	0
Otu1298	Bacteria(100)	"Proteobacteria"(100)	Alphaproteobacteria(100)	Rhodospirillales(100)	Rhodospirillaceae(100)	Azospirillum(100)	0	0	0	0	0	0	0	0	0	0	0	0	0	0	0	0	0	0	0	0	0	0	19	0	0	0	0	0	0	0	0	0	0	0	0	0	0	0	0	0	0	0	0
Otu1445	Bacteria(100)	Firmicutes(100)	Bacilli(100)	Bacillales(100)	Thermoactinomycetaceae_2(100)	Planifilum(100)	0	0	0	0	0	0	0	0	0	0	0	0	0	0	0	0	0	0	0	0	0	0	0	0	0	0	0	0	0	0	0	0	0	0	0	0	0	0	0	0	0	0	0
Otu1468	Bacteria(100)	SR1(100)	SR1_class_incertae_sedis(100)	SR1_order_incertae_sedis(100)	SR1_family_incertae_sedis(100)	SR1_genus_incertae_sedis(100)	0	0	0	0	0	0	0	0	0	0	0	0	0	0	0	0	0	0	0	0	0	0	0	0	0	0	0	0	0	0	16	0	0	0	0	0	0	0	0	0	0	0	0
Otu1478	Bacteria(100)	"Actinobacteria"(100)	Actinobacteria(100)	Actinomycetales(100)	Corynebacteriaceae(100)	Corynebacterium(96)	0	0	0	0	0	0	0	0	0	0	0	0	0	0	0	0	0	0	0	0	0	0	0	0	0	0	0	0	0	0	0	0	0	0	0	0	2	0	0	0	0	0	0
Otu1528	Bacteria(100)	"Chlamydiae"(100)	Chlamydiae(100)	Chlamydiales(100)	Parachlamydiaceae(100)	Parachlamydiaceae_unclassified(100)	0	0	0	0	0	0	0	0	0	0	1	0	0	0	0	5	0	0	0	0	0	0	0	0	0	0	0	0	0	0	0	0	0	0	0	0	0	0	0	0	0	0	0
Otu1568	Bacteria(100)	"Proteobacteria"(100)	Alphaproteobacteria(100)	Rhizobiales(100)	Rhizobiales_unclassified(100)	Rhizobiales_unclassified(100)	0	0	0	0	0	0	0	0	0	0	0	0	0	0	0	0	0	0	0	0	0	0	0	0	0	0	0	0	0	0	0	0	0	0	0	0	0	0	0	0	0	0	0
Otu1578	Bacteria(100)	Firmicutes(100)	Bacilli(100)	Bacillales(100)	Paenibacillaceae_1(100)	Paenibacillus(100)	0	0	0	0	0	0	0	0	0	0	0	0	0	0	0	0	0	0	0	0	0	0	0	0	0	0	0	19	0	0	0	0	0	0	0	0	0	0	0	0	0	0	0
Otu1638	Bacteria(100)	"Chloroflexi"(75)	"Chloroflexi"_unclassified(75)	"Chloroflexi"_unclassified(75)	"Chloroflexi"_unclassified(75)	"Chloroflexi"_unclassified(75)	0	0	0	0	0	0	0	0	0	0	0	0	0	0	0	0	0	0	0	0	0	3	0	0	0	0	0	0	0	0	0	0	0	0	0	0	0	0	0	0	0	0	0
Otu1657	Bacteria(100)	Bacteria_unclassified(100)	Bacteria_unclassified(100)	Bacteria_unclassified(100)	Bacteria_unclassified(100)	Bacteria_unclassified(100)	0	0	0	0	0	0	0	0	0	0	0	0	0	0	0	0	0	0	0	0	0	0	0	0	0	0	0	0	0	0	0	0	0	0	0	0	0	0	0	0	0	0	0
Otu1661	Bacteria(100)	"Planctomycetes"(100)	"Planctomycetacia"(100)	Planctomycetales(100)	Planctomycetaceae(100)	Planctomycetaceae_unclassified(100)	0	0	0	0	0	0	0	0	0	0	0	0	0	0	0	0	0	19	0	0	0	0	0	0	0	0	0	0	0	0	0	0	0	0	0	0	0	0	0	0	0	0	0
Otu1662	Bacteria(100)	"Actinobacteria"(100)	Actinobacteria(100)	Solirubrobacterales(100)	Solirubrobacterales_unclassified(100)	Solirubrobacterales_unclassified(100)	0	0	0	0	0	0	0	0	0	0	0	0	0	0	0	0	0	0	0	0	0	0	0	0	0	0	0	0	0	0	0	0	0	0	0	0	0	0	0	0	0	0	0
Otu1664	Bacteria(100)	"Bacteroidetes"(100)	Flavobacteria(100)	"Flavobacteriales"(100)	Flavobacteriaceae(100)	Capnocytophaga(100)	0	0	0	0	0	0	0	0	0	0	0	0	0	0	0	0	0	19	0	0	0	0	0	0	0	0	0	0	0	0	0	0	0	0	0	0	0	0	0	0	0	0	0
Otu1667	Bacteria(100)	Firmicutes(100)	Bacilli(100)	Bacillales(100)	Bacillales_unclassified(100)	Bacillales_unclassified(100)	0	0	0	0	0	0	0	0	0	0	0	0	0	0	0	0	0	0	0	0	0	0	0	0	0	0	0	0	0	0	0	0	0	0	0	0	0	0	0	0	0	0	0
Otu1668	Bacteria(100)	TM7(100)	TM7_class_incertae_sedis(100)	TM7_order_incertae_sedis(100)	TM7_family_incertae_sedis(100)	TM7_genus_incertae_sedis(100)	0	0	0	0	0	0	0	0	0	0	0	0	0	0	0	0	0	0	0	0	0	0	0	0	0	0	0	0	0	0	0	0	0	0	0	0	0	14	0	0	0	0	3
Otu1669	Bacteria(100)	"Proteobacteria"(100)	Deltaproteobacteria(100)	Myxococcales(100)	Polyangiaceae(100)	Byssovorax(100)	0	0	0	0	0	0	0	0	0	0	0	0	0	0	0	0	0	0	0	0	0	0	0	0	0	0	1	0	0	0	0	0	0	18	0	0	0	0	0	0	0	0	0
Otu1675	Bacteria(100)	"Verrucomicrobia"(100)	Verrucomicrobiae(100)	Verrucomicrobiales(100)	Verrucomicrobiaceae(100)	Verrucomicrobiaceae_unclassified(100)	0	0	0	0	0	0	0	0	0	0	0	0	0	0	0	0	0	0	0	0	0	13	0	0	0	0	0	0	0	0	0	0	0	0	0	0	0	0	0	0	0	0	0
Otu1679	Bacteria(100)	Bacteria_unclassified(100)	Bacteria_unclassified(100)	Bacteria_unclassified(100)	Bacteria_unclassified(100)	Bacteria_unclassified(100)	0	0	0	0	0	0	0	0	0	0	0	0	0	0	0	0	0	0	0	0	0	19	0	0	0	0	0	0	0	0	0	0	0	0	0	0	0	0	0	0	0	0	0
Otu1682	Bacteria(100)	Firmicutes(100)	Bacilli(100)	Bacillales(100)	Bacillales_unclassified(100)	Bacillales_unclassified(100)	0	0	0	0	0	0	0	0	0	0	0	0	0	0	0	0	0	0	0	0	0	15	0	0	0	0	0	0	0	0	0	0	0	0	0	0	0	0	0	0	0	0	0
Otu1684	Bacteria(100)	Firmicutes(100)	Bacilli(100)	Bacillales(100)	Bacillales_unclassified(58)	Bacillales_unclassified(58)	0	0	0	0	0	0	0	0	0	0	0	0	0	0	0	0	0	0	0	0	0	0	0	0	0	0	0	0	0	0	0	0	0	0	0	0	0	0	0	0	0	0	0
Otu1686	Bacteria(100)	Bacteria_unclassified(100)	Bacteria_unclassified(100)	Bacteria_unclassified(100)	Bacteria_unclassified(100)	Bacteria_unclassified(100)	0	0	0	0	0	0	1	0	0	0	0	0	0	0	18	0	0	0	0	0	0	0	0	0	0	0	0	0	0	0	0	0	0	0	0	0	0	0	0	0	0	0	0
Otu1688	Bacteria(100)	Bacteria_unclassified(100)	Bacteria_unclassified(100)	Bacteria_unclassified(100)	Bacteria_unclassified(100)	Bacteria_unclassified(100)	0	0	0	0	0	0	0	0	0	0	0	0	0	0	0	19	0	0	0	0	0	0	0	0	0	0	0	0	0	0	0	0	0	0	0	0	0	0	0	0	0	0	0
Otu1689	Bacteria(100)	Bacteria_unclassified(100)	Bacteria_unclassified(100)	Bacteria_unclassified(100)	Bacteria_unclassified(100)	Bacteria_unclassified(100)	0	0	0	0	0	0	0	0	0	0	0	0	0	0	0	0	0	0	0	0	0	0	0	0	0	0	0	0	0	19	0	0	0	0	0	0	0	0	0	0	0	0	0
Otu1691	Bacteria(100)	Firmicutes(100)	Bacilli(100)	Bacillales(100)	Paenibacillaceae_1(100)	Paenibacillus(100)	0	0	0	0	0	0	0	0	0	0	0	0	0	0	0	0	0	0	0	0	0	0	0	0	0	0	0	0	0	0	0	0	0	0	0	0	0	0	0	0	0	0	0
Otu1693	Bacteria(100)	"Proteobacteria"(100)	Epsilonproteobacteria(100)	Campylobacterales(100)	Helicobacteraceae(100)	Sulfurimonas(100)	0	0	0	0	0	0	0	0	0	0	0	0	0	0	0	12	0	0	0	0	0	7	0	0	0	0	0	0	0	0	0	0	0	0	0	0	0	0	0	0	0	0	0
Otu1695	Bacteria(100)	"Proteobacteria"(100)	Gammaproteobacteria(100)	Gammaproteobacteria_unclassified(100)	Gammaproteobacteria_unclassified(100)	Gammaproteobacteria_unclassified(100)	0	0	0	0	0	0	0	0	0	0	0	0	0	19	0	0	0	0	0	0	0	0	0	0	0	0	0	0	0	0	0	0	0	0	0	0	0	0	0	0	0	0	0
Otu1696	Bacteria(100)	Bacteria_unclassified(100)	Bacteria_unclassified(100)	Bacteria_unclassified(100)	Bacteria_unclassified(100)	Bacteria_unclassified(100)	0	0	0	0	0	0	0	0	0	0	0	0	0	0	0	0	0	0	0	0	0	0	0	0	0	0	0	0	0	0	0	0	0	0	0	0	19	0	0	0	0	0	0
Otu1697	Bacteria(100)	Firmicutes(100)	Clostridia(100)	Clostridiales(100)	Ruminococcaceae(100)	Ruminococcus(100)	0	0	0	0	0	0	0	0	0	0	0	0	0	0	0	0	0	0	0	0	0	0	0	0	0	19	0	0	0	0	0	0	0	0	0	0	0	0	0	0	0	0	0
Otu1700	Bacteria(100)	Bacteria_unclassified(100)	Bacteria_unclassified(100)	Bacteria_unclassified(100)	Bacteria_unclassified(100)	Bacteria_unclassified(100)	0	0	0	0	0	0	0	0	0	0	0	0	0	0	0	0	0	0	0	0	0	0	0	0	0	0	0	0	0	0	0	0	0	0	0	0	14	0	0	0	0	0	0
Otu1701	Bacteria(100)	"Bacteroidetes"(100)	Flavobacteria(100)	"Flavobacteriales"(100)	Cryomorphaceae(100)	Cryomorphaceae_unclassified(100)	0	0	19	0	0	0	0	0	0	0	0	0	0	0	0	0	0	0	0	0	0	0	0	0	0	0	0	0	0	0	0	0	0	0	0	0	0	0	0	0	0	0	0
Otu1703	Bacteria(100)	Bacteria_unclassified(100)	Bacteria_unclassified(100)	Bacteria_unclassified(100)	Bacteria_unclassified(100)	Bacteria_unclassified(100)	0	0	0	0	0	0	0	0	0	0	0	0	0	0	0	0	0	19	0	0	0	0	0	0	0	0	0	0	0	0	0	0	0	0	0	0	0	0	0	0	0	0	0
Otu0922	Bacteria(100)	"Actinobacteria"(100)	Actinobacteria(100)	Actinomycetales(100)	Actinomycetales_unclassified(100)	Actinomycetales_unclassified(100)	0	0	0	0	0	0	0	0	0	0	0	0	0	0	0	0	0	0	0	0	0	10	0	0	0	0	0	0	0	0	0	0	0	0	0	0	0	0	0	0	0	0	0
Otu1009	Bacteria(100)	OD1(59)	OD1_class_incertae_sedis(59)	OD1_order_incertae_sedis(59)	OD1_family_incertae_sedis(59)	OD1_genus_incertae_sedis(59)	0	0	0	0	0	0	0	0	0	0	0	0	0	0	0	0	0	0	0	0	0	0	0	0	0	0	0	0	0	0	0	0	0	18	0	0	0	0	0	0	0	0	0
Otu1197	Bacteria(100)	"Proteobacteria"(100)	Alphaproteobacteria(100)	Rhizobiales(100)	Rhizobiales_unclassified(100)	Rhizobiales_unclassified(100)	0	0	0	0	0	0	0	0	0	0	0	0	0	0	0	0	0	0	0	0	0	0	0	0	0	0	0	0	0	0	0	0	0	0	0	0	0	0	0	0	0	0	0
Otu1472	Bacteria(100)	Bacteria_unclassified(100)	Bacteria_unclassified(100)	Bacteria_unclassified(100)	Bacteria_unclassified(100)	Bacteria_unclassified(100)	0	0	0	0	0	0	0	0	0	0	0	0	0	0	0	0	0	0	0	0	0	0	18	0	0	0	0	0	0	0	0	0	0	0	0	0	0	0	0	0	0	0	0
Otu1552	Bacteria(100)	Firmicutes(100)	Clostridia(100)	Clostridiales(100)	Clostridiales_Incertae_Sedis_XIII(100)	Anaerovorax(100)	0	0	0	0	0	0	0	0	0	0	0	0	0	0	0	0	0	0	0	0	0	0	0	0	0	0	18	0	0	0	0	0	0	0	0	0	0	0	0	0	0	0	0
Otu1556	Bacteria(100)	"Bacteroidetes"(100)	"Bacteroidetes"_unclassified(100)	"Bacteroidetes"_unclassified(100)	"Bacteroidetes"_unclassified(100)	"Bacteroidetes"_unclassified(100)	0	0	0	0	0	0	0	0	0	0	0	0	0	0	0	0	0	0	18	0	0	0	0	0	0	0	0	0	0	0	0	0	0	0	0	0	0	0	0	0	0	0	0
Otu1670	Bacteria(100)	Firmicutes(100)	Bacilli(100)	Lactobacillales(100)	Aerococcaceae(100)	Facklamia(100)	0	0	0	0	0	0	0	0	0	0	0	0	0	0	0	0	0	0	0	0	0	0	0	0	0	0	0	0	0	0	0	0	0	0	0	0	0	0	0	0	0	0	0
Otu1672	Bacteria(100)	Bacteria_unclassified(100)	Bacteria_unclassified(100)	Bacteria_unclassified(100)	Bacteria_unclassified(100)	Bacteria_unclassified(100)	0	0	0	0	0	0	0	0	0	0	0	0	0	0	0	0	0	0	0	0	0	18	0	0	0	0	0	0	0	0	0	0	0	0	0	0	0	0	0	0	0	0	0
Otu1678	Bacteria(100)	"Proteobacteria"(100)	Deltaproteobacteria(100)	Myxococcales(100)	Myxococcales_unclassified(100)	Myxococcales_unclassified(100)	0	0	0	0	0	0	0	0	0	0	0	0	0	0	0	0	0	0	0	0	0	0	0	0	0	0	0	0	0	0	0	0	0	0	0	0	18	0	0	0	0	0	0
Otu1699	Bacteria(100)	Bacteria_unclassified(100)	Bacteria_unclassified(100)	Bacteria_unclassified(100)	Bacteria_unclassified(100)	Bacteria_unclassified(100)	0	0	0	0	0	0	0	0	0	0	0	0	0	0	0	0	0	0	0	0	0	0	0	0	0	0	0	0	0	0	0	0	0	0	0	0	0	0	0	0	0	0	0
Otu1704	Bacteria(100)	WS3(100)	WS3_class_incertae_sedis(100)	WS3_order_incertae_sedis(100)	WS3_family_incertae_sedis(100)	WS3_genus_incertae_sedis(100)	0	0	0	0	0	0	0	0	0	0	0	0	0	0	0	0	0	0	0	0	0	0	0	0	0	0	0	0	0	0	0	0	0	0	0	0	0	0	0	0	0	0	0
Otu1706	Bacteria(100)	Bacteria_unclassified(100)	Bacteria_unclassified(100)	Bacteria_unclassified(100)	Bacteria_unclassified(100)	Bacteria_unclassified(100)	0	0	0	0	0	0	0	0	0	0	0	0	0	0	0	0	0	0	0	0	0	18	0	0	0	0	0	0	0	0	0	0	0	0	0	0	0	0	0	0	0	0	0
Otu1707	Bacteria(100)	"Chlamydiae"(100)	Chlamydiae(100)	Chlamydiales(100)	Chlamydiales_unclassified(100)	Chlamydiales_unclassified(100)	0	0	0	0	0	0	0	0	0	0	0	0	0	0	0	0	0	0	0	0	0	0	0	0	0	0	0	0	0	0	0	0	0	0	0	0	0	0	0	0	0	0	0
Otu1712	Bacteria(100)	"Bacteroidetes"(100)	"Bacteroidetes"_unclassified(100)	"Bacteroidetes"_unclassified(100)	"Bacteroidetes"_unclassified(100)	"Bacteroidetes"_unclassified(100)	0	0	0	0	0	0	0	0	0	0	0	0	0	0	0	0	0	3	0	0	0	10	0	0	0	0	0	0	0	0	0	0	0	0	0	0	0	0	0	0	0	0	0
Otu1715	Bacteria(100)	Bacteria_unclassified(100)	Bacteria_unclassified(100)	Bacteria_unclassified(100)	Bacteria_unclassified(100)	Bacteria_unclassified(100)	0	0	0	0	0	0	0	0	0	0	0	0	0	0	0	0	0	0	0	0	0	0	0	0	0	0	0	0	0	0	0	0	0	0	0	0	0	0	0	0	0	0	0
Otu1716	Bacteria(100)	Firmicutes(100)	Clostridia(100)	Clostridiales(100)	Clostridiales_unclassified(100)	Clostridiales_unclassified(100)	0	0	0	0	0	0	0	1	0	0	0	0	0	0	0	0	0	0	0	0	0	0	0	0	0	0	0	0	0	0	0	0	0	0	0	0	0	0	0	0	0	0	0
Otu1718	Bacteria(100)	"Bacteroidetes"(100)	"Bacteroidetes"_unclassified(100)	"Bacteroidetes"_unclassified(100)	"Bacteroidetes"_unclassified(100)	"Bacteroidetes"_unclassified(100)	0	0	0	0	0	0	0	0	0	0	0	0	0	0	0	0	0	0	0	0	0	0	0	0	0	0	0	0	0	0	0	0	0	18	0	0	0	0	0	0	0	0	0
Otu1719	Bacteria(100)	"Actinobacteria"(100)	Actinobacteria(100)	Actinomycetales(100)	Corynebacteriaceae(100)	Corynebacterium(100)	0	0	0	0	0	0	0	0	0	0	0	0	0	0	0	0	0	0	0	0	0	0	0	0	0	0	18	0	0	0	0	0	0	0	0	0	0	0	0	0	0	0	0
Otu1720	Bacteria(100)	"Bacteroidetes"(100)	"Sphingobacteria"(100)	"Sphingobacteriales"(100)	"Sphingobacteriales"_unclassified(100)	"Sphingobacteriales"_unclassified(100)	0	0	0	0	0	0	0	0	0	0	0	0	0	0	0	0	0	0	0	0	0	0	0	0	0	0	0	0	0	0	0	0	0	0	0	18	0	0	0	0	0	0	0
Otu1721	Bacteria(100)	Bacteria_unclassified(100)	Bacteria_unclassified(100)	Bacteria_unclassified(100)	Bacteria_unclassified(100)	Bacteria_unclassified(100)	0	0	0	0	0	0	0	0	0	0	0	0	0	0	0	0	0	0	0	0	0	0	0	0	0	0	0	18	0	0	0	0	0	0	0	0	0	0	0	0	0	0	0
Otu1723	Bacteria(100)	"Proteobacteria"(100)	Deltaproteobacteria(100)	Myxococcales(100)	Polyangiaceae(100)	Polyangiaceae_unclassified(100)	0	0	0	0	0	0	0	0	0	0	0	0	0	0	0	0	0	0	0	0	0	0	0	0	0	18	0	0	0	0	0	0	0	0	0	0	0	0	0	0	0	0	0
Otu1726	Bacteria(100)	Bacteria_unclassified(100)	Bacteria_unclassified(100)	Bacteria_unclassified(100)	Bacteria_unclassified(100)	Bacteria_unclassified(100)	0	0	0	0	0	0	0	0	0	0	0	0	0	0	0	0	0	0	0	0	0	0	0	0	0	0	0	0	0	0	0	0	0	0	0	0	0	0	0	0	0	0	0
Otu1727	Bacteria(100)	Bacteria_unclassified(100)	Bacteria_unclassified(100)	Bacteria_unclassified(100)	Bacteria_unclassified(100)	Bacteria_unclassified(100)	0	0	0	0	0	0	0	0	0	18	0	0	0	0	0	0	0	0	0	0	0	0	0	0	0	0	0	0	0	0	0	0	0	0	0	0	0	0	0	0	0	0	0
Otu1729	Bacteria(100)	"Proteobacteria"(100)	Epsilonproteobacteria(100)	Campylobacterales(100)	Helicobacteraceae(100)	Sulfurimonas(100)	0	0	0	0	0	0	0	0	0	0	0	0	0	0	0	0	0	0	0	0	0	18	0	0	0	0	0	0	0	0	0	0	0	0	0	0	0	0	0	0	0	0	0
Otu1731	Bacteria(100)	"Planctomycetes"(100)	"Planctomycetacia"(100)	Planctomycetales(100)	Planctomycetaceae(100)	Singulisphaera(100)	0	0	0	0	0	0	0	0	0	0	0	0	0	0	0	0	0	0	0	0	0	0	0	0	0	0	0	0	0	0	0	0	0	0	0	0	0	0	0	0	0	0	0
Otu1733	Bacteria(100)	Firmicutes(100)	Bacilli(100)	Bacillales(100)	Bacillaceae_2(100)	Bacillaceae_2_unclassified(100)	0	0	0	0	0	0	0	0	0	0	0	0	0	0	0	0	0	0	0	0	0	0	0	0	0	0	0	0	0	0	0	0	0	0	0	0	0	0	0	0	0	0	0
Otu1734	Bacteria(100)	Firmicutes(100)	Clostridia(100)	Clostridiales(100)	Lachnospiraceae(100)	Lachnospiraceae_unclassified(100)	0	0	0	0	0	0	0	0	0	0	0	0	0	0	0	0	0	0	0	0	0	0	0	0	0	0	0	0	0	0	0	0	0	0	0	0	0	0	0	0	0	0	0
Otu1735	Bacteria(100)	Firmicutes(100)	Bacilli(100)	Bacillales(100)	Thermoactinomycetaceae_1(100)	Shimazuella(100)	0	0	0	0	0	0	0	0	0	0	0	0	0	0	0	0	0	0	0	0	0	0	0	0	0	0	0	0	0	0	0	0	0	0	0	0	0	0	0	0	0	0	0
Otu1736	Bacteria(100)	"Proteobacteria"(100)	Betaproteobacteria(100)	Burkholderiales(100)	Oxalobacteraceae(100)	Oxalobacteraceae_unclassified(100)	0	0	0	0	0	0	0	0	0	0	0	0	0	0	18	0	0	0	0	0	0	0	0	0	0	0	0	0	0	0	0	0	0	0	0	0	0	0	0	0	0	0	0
Otu1740	Bacteria(100)	Bacteria_unclassified(100)	Bacteria_unclassified(100)	Bacteria_unclassified(100)	Bacteria_unclassified(100)	Bacteria_unclassified(100)	0	0	0	0	0	0	0	0	0	0	0	0	0	0	0	0	0	0	0	0	0	0	0	0	0	0	0	0	0	0	0	0	0	0	0	0	0	0	0	0	0	0	0
Otu1742	Bacteria(100)	Bacteria_unclassified(100)	Bacteria_unclassified(100)	Bacteria_unclassified(100)	Bacteria_unclassified(100)	Bacteria_unclassified(100)	0	0	0	0	0	0	0	0	0	0	0	0	0	0	0	0	0	0	0	0	0	0	0	0	0	0	0	0	0	0	0	0	0	0	0	18	0	0	0	0	0	0	0
Otu0590	Bacteria(100)	"Proteobacteria"(100)	Alphaproteobacteria(100)	Rhizobiales(100)	Hyphomicrobiaceae(100)	Devosia(100)	0	0	0	0	0	0	0	0	0	0	0	0	0	0	0	0	0	0	0	0	0	0	0	0	0	0	0	0	0	0	0	0	0	0	0	0	0	0	0	0	0	0	0
Otu0650	Bacteria(100)	Firmicutes(100)	Clostridia(100)	Clostridiales(100)	Clostridiales_Incertae_Sedis_XI(100)	Anaerococcus(100)	0	0	0	0	0	0	0	0	0	0	0	0	0	0	9	0	0	0	0	0	0	0	0	0	0	0	0	0	0	0	0	0	0	0	0	0	0	0	0	0	0	0	0
Otu0725	Bacteria(100)	Bacteria_unclassified(100)	Bacteria_unclassified(100)	Bacteria_unclassified(100)	Bacteria_unclassified(100)	Bacteria_unclassified(100)	0	0	0	0	0	0	0	0	0	0	0	0	0	0	0	2	0	0	0	0	0	15	0	0	0	0	0	0	0	0	0	0	0	0	0	0	0	0	0	0	0	0	0
Otu0921	Bacteria(100)	"Bacteroidetes"(100)	"Bacteroidetes"_unclassified(100)	"Bacteroidetes"_unclassified(100)	"Bacteroidetes"_unclassified(100)	"Bacteroidetes"_unclassified(100)	0	0	0	0	0	0	0	0	0	0	0	0	0	0	0	0	0	3	0	0	0	14	0	0	0	0	0	0	0	0	0	0	0	0	0	0	0	0	0	0	0	0	0
Otu1001	Bacteria(100)	"Bacteroidetes"(100)	"Bacteroidetes"_unclassified(100)	"Bacteroidetes"_unclassified(100)	"Bacteroidetes"_unclassified(100)	"Bacteroidetes"_unclassified(100)	0	0	0	0	0	0	0	0	0	0	0	0	0	0	8	0	0	0	0	0	0	9	0	0	0	0	0	0	0	0	0	0	0	0	0	0	0	0	0	0	0	0	0
Otu1125	Bacteria(100)	"Proteobacteria"(100)	Alphaproteobacteria(100)	Rhodobacterales(100)	Rhodobacteraceae(100)	Rhodobacteraceae_unclassified(100)	0	0	17	0	0	0	0	0	0	0	0	0	0	0	0	0	0	0	0	0	0	0	0	0	0	0	0	0	0	0	0	0	0	0	0	0	0	0	0	0	0	0	0
Otu1179	Bacteria(100)	"Bacteroidetes"(100)	"Sphingobacteria"(100)	"Sphingobacteriales"(100)	Sphingobacteriaceae(100)	Pedobacter(95)	0	0	0	0	0	0	0	0	0	0	0	0	0	0	0	0	0	0	0	0	0	15	0	0	0	0	0	0	0	0	0	0	0	0	0	0	0	0	0	0	0	0	0
Otu1283	Bacteria(100)	"Proteobacteria"(100)	"Proteobacteria"_unclassified(100)	"Proteobacteria"_unclassified(100)	"Proteobacteria"_unclassified(100)	"Proteobacteria"_unclassified(100)	0	0	0	0	0	0	0	0	0	0	0	0	0	0	0	7	0	0	0	0	0	0	0	0	0	0	0	0	5	5	0	0	0	0	0	0	0	0	0	0	0	0	0
Otu1520	Bacteria(100)	"Bacteroidetes"(100)	"Bacteroidetes"_unclassified(100)	"Bacteroidetes"_unclassified(100)	"Bacteroidetes"_unclassified(100)	"Bacteroidetes"_unclassified(100)	0	0	0	0	0	0	0	0	0	0	0	0	0	0	0	0	0	9	0	0	0	5	0	0	0	0	0	0	0	0	0	0	0	0	0	0	0	0	0	0	0	1	0
Otu1666	Bacteria(100)	"Proteobacteria"(100)	Deltaproteobacteria(100)	Bdellovibrionales(100)	Bdellovibrionaceae(100)	Bdellovibrio(100)	0	0	0	0	0	0	0	0	0	14	0	0	0	0	0	0	0	0	0	0	0	0	0	0	0	0	0	0	3	0	0	0	0	0	0	0	0	0	0	0	0	0	0
Otu1743	Bacteria(100)	"Actinobacteria"(100)	Actinobacteria(100)	Actinomycetales(100)	Intrasporangiaceae(89)	Intrasporangiaceae_unclassified(89)	0	0	10	0	0	0	0	0	0	0	0	0	0	0	0	0	0	0	0	0	0	0	0	0	0	0	0	0	0	0	0	0	0	0	0	0	0	0	0	0	1	0	0
Otu1744	Bacteria(100)	Firmicutes(100)	Bacilli(100)	Bacillales(100)	Paenibacillaceae_1(100)	Thermobacillus(100)	0	0	0	0	0	0	0	0	0	0	0	0	0	0	0	0	0	0	0	0	0	13	0	0	0	0	0	0	0	0	0	0	0	0	0	0	0	0	0	0	0	0	0
Otu1749	Bacteria(100)	"Bacteroidetes"(100)	"Sphingobacteria"(100)	"Sphingobacteriales"(100)	"Sphingobacteriales"_unclassified(100)	"Sphingobacteriales"_unclassified(100)	0	0	0	0	0	0	0	0	0	0	0	0	0	0	0	0	0	0	0	0	0	0	0	0	0	0	0	0	0	0	0	0	0	0	7	0	0	0	0	0	0	0	0
Otu1750	Bacteria(100)	Firmicutes(100)	Bacilli(100)	Bacillales(100)	Paenibacillaceae_1(100)	Paenibacillus(100)	0	0	0	0	0	0	0	0	0	0	0	0	0	0	0	0	0	0	0	0	0	17	0	0	0	0	0	0	0	0	0	0	0	0	0	0	0	0	0	0	0	0	0
Otu1752	Bacteria(100)	"Proteobacteria"(100)	"Proteobacteria"_unclassified(100)	"Proteobacteria"_unclassified(100)	"Proteobacteria"_unclassified(100)	"Proteobacteria"_unclassified(100)	0	0	0	0	0	0	0	0	0	0	0	0	0	0	0	0	0	0	0	0	0	17	0	0	0	0	0	0	0	0	0	0	0	0	0	0	0	0	0	0	0	0	0
Otu1754	Bacteria(100)	Firmicutes(100)	Bacilli(100)	Bacillales(100)	Pasteuriaceae(100)	Pasteuria(100)	0	0	0	0	0	0	0	0	0	0	0	0	0	0	0	0	0	0	0	0	0	0	0	0	0	0	0	0	0	0	0	0	0	0	0	0	0	0	0	0	0	0	0
Otu1755	Bacteria(100)	Bacteria_unclassified(100)	Bacteria_unclassified(100)	Bacteria_unclassified(100)	Bacteria_unclassified(100)	Bacteria_unclassified(100)	0	0	0	0	0	0	0	0	0	0	0	0	0	0	0	0	0	0	0	0	0	0	0	0	0	0	0	0	0	0	0	0	0	0	0	0	0	0	0	0	0	0	0
Otu1757	Bacteria(100)	"Bacteroidetes"(100)	"Bacteroidetes"_unclassified(100)	"Bacteroidetes"_unclassified(100)	"Bacteroidetes"_unclassified(100)	"Bacteroidetes"_unclassified(100)	0	0	0	0	0	0	0	0	0	0	0	0	0	0	0	0	0	0	0	0	0	17	0	0	0	0	0	0	0	0	0	0	0	0	0	0	0	0	0	0	0	0	0
Otu1758	Bacteria(100)	Bacteria_unclassified(100)	Bacteria_unclassified(100)	Bacteria_unclassified(100)	Bacteria_unclassified(100)	Bacteria_unclassified(100)	0	0	0	0	0	0	0	0	0	0	0	0	0	0	0	0	0	0	0	0	0	0	0	0	0	0	0	0	0	0	0	0	0	0	0	0	16	0	0	0	0	0	0
Otu1759	Bacteria(100)	"Proteobacteria"(59)	"Proteobacteria"_unclassified(59)	"Proteobacteria"_unclassified(59)	"Proteobacteria"_unclassified(59)	"Proteobacteria"_unclassified(59)	0	0	0	0	0	8	0	0	0	0	0	0	0	0	0	0	0	0	0	0	0	0	0	0	0	0	0	0	0	2	0	0	0	0	0	0	0	0	0	0	0	0	0
Otu1760	Bacteria(100)	"Bacteroidetes"(100)	"Bacteroidia"(100)	"Bacteroidales"(100)	"Prevotellaceae"(100)	Prevotella(100)	0	0	0	0	0	0	0	0	0	0	0	0	0	0	0	0	0	0	0	0	0	0	0	0	17	0	0	0	0	0	0	0	0	0	0	0	0	0	0	0	0	0	0
Otu1762	Bacteria(100)	"Acidobacteria"(100)	Acidobacteria_Gp16(100)	Acidobacteria_Gp16_order_incertae_sedis(100)	Acidobacteria_Gp16_family_incertae_sedis(100)	Gp16(100)	0	0	0	0	0	0	0	0	0	0	0	0	0	0	0	0	0	0	17	0	0	0	0	0	0	0	0	0	0	0	0	0	0	0	0	0	0	0	0	0	0	0	0
Otu1763	Bacteria(100)	"Proteobacteria"(100)	Alphaproteobacteria(100)	Rhodospirillales(100)	Acetobacteraceae(100)	Acetobacter(100)	0	0	0	0	0	0	0	0	0	0	0	0	0	0	0	0	0	0	0	0	0	0	0	11	0	0	0	0	0	0	0	0	0	0	0	0	0	0	0	0	0	0	0
Otu1769	Bacteria(100)	"Bacteroidetes"(100)	"Bacteroidetes"_unclassified(100)	"Bacteroidetes"_unclassified(100)	"Bacteroidetes"_unclassified(100)	"Bacteroidetes"_unclassified(100)	0	0	0	0	0	0	17	0	0	0	0	0	0	0	0	0	0	0	0	0	0	0	0	0	0	0	0	0	0	0	0	0	0	0	0	0	0	0	0	0	0	0	0
Otu1772	Bacteria(100)	Bacteria_unclassified(100)	Bacteria_unclassified(100)	Bacteria_unclassified(100)	Bacteria_unclassified(100)	Bacteria_unclassified(100)	0	0	0	0	0	0	0	0	0	0	0	0	0	0	0	0	0	0	0	0	0	0	0	0	0	0	0	0	0	0	0	0	0	0	0	0	17	0	0	0	0	0	0
Otu1774	Bacteria(100)	SR1(100)	SR1_class_incertae_sedis(100)	SR1_order_incertae_sedis(100)	SR1_family_incertae_sedis(100)	SR1_genus_incertae_sedis(100)	0	0	0	0	0	0	0	0	0	0	0	0	0	0	0	0	0	0	0	0	0	0	0	0	0	0	0	0	0	0	0	0	0	0	0	0	0	0	0	0	0	0	0
Otu1775	Bacteria(100)	"Actinobacteria"(100)	Actinobacteria(100)	Actinomycetales(100)	Actinomycetaceae(100)	Mobiluncus(100)	0	0	0	0	0	0	0	0	0	0	0	0	0	0	0	0	0	0	0	0	0	0	17	0	0	0	0	0	0	0	0	0	0	0	0	0	0	0	0	0	0	0	0
Otu1777	Bacteria(100)	Bacteria_unclassified(100)	Bacteria_unclassified(100)	Bacteria_unclassified(100)	Bacteria_unclassified(100)	Bacteria_unclassified(100)	0	0	0	0	0	0	0	0	0	0	0	0	0	0	0	0	0	0	0	0	0	0	0	0	0	0	0	0	0	0	0	0	0	0	0	0	0	0	0	0	0	0	0
Otu1778	Bacteria(100)	"Proteobacteria"(100)	Gammaproteobacteria(100)	Gammaproteobacteria_unclassified(100)	Gammaproteobacteria_unclassified(100)	Gammaproteobacteria_unclassified(100)	0	0	0	0	0	0	0	0	0	0	0	0	0	0	0	0	0	0	0	0	0	0	0	0	0	0	0	0	0	0	0	0	0	0	0	0	0	0	0	0	0	0	0
Otu1781	Bacteria(100)	"Verrucomicrobia"(100)	Opitutae(100)	Opitutales(100)	Opitutaceae(100)	Opitutus(100)	0	0	0	0	0	0	0	0	0	0	0	0	0	0	0	0	0	0	0	0	0	0	0	0	0	0	0	15	0	0	0	0	0	0	0	0	0	0	0	0	0	0	0
Otu1782	Bacteria(100)	"Verrucomicrobia"(100)	Subdivision3(100)	Subdivision3_order_incertae_sedis(100)	Subdivision3_family_incertae_sedis(100)	3_genus_incertae_sedis(100)	0	0	0	0	0	0	0	0	0	0	0	0	0	0	0	0	0	0	0	0	0	5	0	0	0	0	0	0	0	12	0	0	0	0	0	0	0	0	0	0	0	0	0
Otu0399	Bacteria(100)	"Proteobacteria"(100)	Alphaproteobacteria(100)	Rhizobiales(100)	Rhizobiales_unclassified(76)	Rhizobiales_unclassified(76)	0	0	0	0	0	0	0	0	0	0	0	0	0	0	0	0	6	0	0	0	0	0	0	0	0	0	0	0	0	0	0	0	0	0	0	0	0	0	0	0	0	3	0
Otu0896	Bacteria(100)	Bacteria_unclassified(100)	Bacteria_unclassified(100)	Bacteria_unclassified(100)	Bacteria_unclassified(100)	Bacteria_unclassified(100)	0	0	0	0	0	0	0	0	0	0	0	0	0	0	0	0	0	0	0	0	0	0	0	0	0	0	0	0	0	0	0	0	0	0	0	0	0	0	0	0	0	7	0
Otu0943	Bacteria(100)	Bacteria_unclassified(100)	Bacteria_unclassified(100)	Bacteria_unclassified(100)	Bacteria_unclassified(100)	Bacteria_unclassified(100)	0	0	0	0	0	0	0	0	0	0	0	0	0	0	0	0	16	0	0	0	0	0	0	0	0	0	0	0	0	0	0	0	0	0	0	0	0	0	0	0	0	0	0
Otu0968	Bacteria(100)	"Proteobacteria"(100)	Alphaproteobacteria(100)	Rhizobiales(100)	Phyllobacteriaceae(100)	Phyllobacteriaceae_unclassified(100)	0	0	0	0	0	0	0	0	0	0	0	0	0	0	0	0	0	0	0	0	0	0	0	0	0	0	0	0	0	0	0	0	0	13	0	0	0	0	0	0	0	0	0
Otu1074	Bacteria(100)	"Proteobacteria"(100)	Betaproteobacteria(100)	Rhodocyclales(98)	Rhodocyclaceae(98)	Rhodocyclaceae_unclassified(98)	0	0	0	0	0	0	0	0	0	0	0	0	0	0	0	0	0	0	0	0	0	0	0	0	0	0	0	0	0	0	0	0	0	0	0	0	0	0	0	0	0	0	0
Otu1230	Bacteria(100)	Bacteria_unclassified(100)	Bacteria_unclassified(100)	Bacteria_unclassified(100)	Bacteria_unclassified(100)	Bacteria_unclassified(100)	0	0	0	0	0	0	0	0	0	0	0	0	0	0	0	0	0	0	0	0	0	0	0	0	0	0	16	0	0	0	0	0	0	0	0	0	0	0	0	0	0	0	0
Otu1302	Bacteria(100)	"Actinobacteria"(100)	Actinobacteria(100)	Acidimicrobiales(100)	Acidimicrobiales_unclassified(100)	Acidimicrobiales_unclassified(100)	0	0	0	0	0	0	0	0	0	0	0	0	0	0	0	0	0	0	0	0	0	5	0	0	0	0	0	0	0	0	0	0	0	0	0	0	0	0	0	0	0	0	0
Otu1623	Bacteria(100)	OD1(80)	OD1_class_incertae_sedis(80)	OD1_order_incertae_sedis(80)	OD1_family_incertae_sedis(80)	OD1_genus_incertae_sedis(80)	0	0	0	0	0	0	0	0	0	0	0	0	0	0	0	0	0	0	0	0	0	0	0	0	0	0	4	0	0	0	0	0	0	0	0	11	0	0	0	0	0	0	0
Otu1783	Bacteria(100)	"Proteobacteria"(94)	"Proteobacteria"_unclassified(94)	"Proteobacteria"_unclassified(94)	"Proteobacteria"_unclassified(94)	"Proteobacteria"_unclassified(94)	0	0	0	0	0	0	0	0	0	0	0	0	0	0	0	0	0	0	0	0	0	0	0	0	0	16	0	0	0	0	0	0	0	0	0	0	0	0	0	0	0	0	0
Otu1786	Bacteria(100)	Bacteria_unclassified(100)	Bacteria_unclassified(100)	Bacteria_unclassified(100)	Bacteria_unclassified(100)	Bacteria_unclassified(100)	0	0	0	0	0	0	0	0	0	0	0	0	0	0	0	0	0	16	0	0	0	0	0	0	0	0	0	0	0	0	0	0	0	0	0	0	0	0	0	0	0	0	0
Otu1793	Bacteria(100)	"Proteobacteria"(100)	Deltaproteobacteria(100)	Bdellovibrionales(94)	Bdellovibrionaceae(94)	Bdellovibrio(94)	0	0	0	0	0	0	0	0	0	0	0	0	0	0	0	0	0	0	0	0	0	0	16	0	0	0	0	0	0	0	0	0	0	0	0	0	0	0	0	0	0	0	0
Otu1798	Bacteria(100)	"Proteobacteria"(100)	Alphaproteobacteria(100)	Sphingomonadales(100)	Sphingomonadaceae(100)	Sphingomonas(100)	0	0	0	0	0	0	0	0	0	0	0	0	0	0	16	0	0	0	0	0	0	0	0	0	0	0	0	0	0	0	0	0	0	0	0	0	0	0	0	0	0	0	0
Otu1799	Bacteria(100)	Bacteria_unclassified(100)	Bacteria_unclassified(100)	Bacteria_unclassified(100)	Bacteria_unclassified(100)	Bacteria_unclassified(100)	0	0	0	0	0	0	0	0	0	0	0	0	0	0	0	0	0	0	0	0	0	16	0	0	0	0	0	0	0	0	0	0	0	0	0	0	0	0	0	0	0	0	0
Otu1800	Bacteria(100)	"Actinobacteria"(100)	Actinobacteria(100)	Acidimicrobiales(100)	Acidimicrobiales_unclassified(100)	Acidimicrobiales_unclassified(100)	0	0	0	0	0	0	0	0	0	0	0	0	0	0	0	0	0	0	0	0	0	0	0	0	0	0	0	0	0	0	0	0	0	0	0	0	0	0	0	0	0	0	0
Otu1802	Bacteria(100)	Bacteria_unclassified(100)	Bacteria_unclassified(100)	Bacteria_unclassified(100)	Bacteria_unclassified(100)	Bacteria_unclassified(100)	0	0	0	0	0	0	0	0	0	0	0	0	0	0	0	0	0	0	0	0	0	0	0	0	0	0	0	0	0	0	0	0	0	0	0	0	0	0	0	0	0	0	0
Otu1803	Bacteria(100)	"Chloroflexi"(100)	Thermomicrobia(100)	Sphaerobacterales(100)	Sphaerobacteraceae(100)	Sphaerobacter(100)	0	0	0	0	0	0	0	0	0	0	0	0	0	0	0	0	0	0	0	0	0	14	0	0	0	0	0	0	0	0	0	0	0	0	0	0	0	0	0	0	0	0	0
Otu1806	Bacteria(100)	"Actinobacteria"(100)	Actinobacteria(100)	Actinomycetales(100)	Micromonosporaceae(100)	Micromonosporaceae_unclassified(100)	0	0	0	0	0	0	0	0	0	0	0	0	0	0	0	0	0	0	0	0	0	0	0	0	0	0	0	0	0	0	0	0	0	0	0	0	0	0	0	0	0	16	0
Otu1807	Bacteria(100)	Firmicutes(100)	Clostridia(100)	Clostridiales(100)	Clostridiales_unclassified(100)	Clostridiales_unclassified(100)	0	0	0	0	0	0	0	0	0	0	0	0	0	0	0	0	0	0	0	0	0	0	0	0	0	0	0	0	16	0	0	0	0	0	0	0	0	0	0	0	0	0	0
Otu1809	Bacteria(100)	Firmicutes(100)	Firmicutes_unclassified(100)	Firmicutes_unclassified(100)	Firmicutes_unclassified(100)	Firmicutes_unclassified(100)	0	0	0	0	0	0	0	0	0	0	0	0	0	0	0	5	0	0	0	0	0	0	11	0	0	0	0	0	0	0	0	0	0	0	0	0	0	0	0	0	0	0	0
Otu1812	Bacteria(100)	Bacteria_unclassified(100)	Bacteria_unclassified(100)	Bacteria_unclassified(100)	Bacteria_unclassified(100)	Bacteria_unclassified(100)	0	0	0	0	0	0	0	0	0	0	0	0	0	0	0	0	0	0	0	0	0	0	0	0	0	0	0	0	0	0	0	0	0	0	0	0	11	0	0	0	0	0	0
Otu1813	Bacteria(100)	Bacteria_unclassified(100)	Bacteria_unclassified(100)	Bacteria_unclassified(100)	Bacteria_unclassified(100)	Bacteria_unclassified(100)	0	0	0	0	0	0	0	0	0	0	0	0	0	0	0	0	0	0	0	0	0	0	0	0	0	0	0	0	0	16	0	0	0	0	0	0	0	0	0	0	0	0	0
Otu1815	Bacteria(100)	"Bacteroidetes"(100)	"Bacteroidetes"_unclassified(100)	"Bacteroidetes"_unclassified(100)	"Bacteroidetes"_unclassified(100)	"Bacteroidetes"_unclassified(100)	0	0	0	0	0	0	0	0	0	0	0	0	0	0	0	0	0	16	0	0	0	0	0	0	0	0	0	0	0	0	0	0	0	0	0	0	0	0	0	0	0	0	0
Otu1816	Bacteria(100)	"Gemmatimonadetes"(100)	Gemmatimonadetes(100)	Gemmatimonadales(100)	Gemmatimonadaceae(100)	Gemmatimonas(100)	0	0	0	0	0	0	0	0	0	0	0	0	0	0	0	0	16	0	0	0	0	0	0	0	0	0	0	0	0	0	0	0	0	0	0	0	0	0	0	0	0	0	0
Otu1818	Bacteria(100)	Firmicutes(100)	Firmicutes_unclassified(100)	Firmicutes_unclassified(100)	Firmicutes_unclassified(100)	Firmicutes_unclassified(100)	0	0	0	0	0	0	0	0	0	0	0	0	0	0	0	0	0	0	0	0	0	0	0	0	0	0	0	0	0	0	0	0	0	0	0	0	0	0	0	0	0	0	0
Otu1820	Bacteria(100)	Bacteria_unclassified(100)	Bacteria_unclassified(100)	Bacteria_unclassified(100)	Bacteria_unclassified(100)	Bacteria_unclassified(100)	0	0	0	0	0	0	0	0	0	0	0	0	0	0	0	0	0	0	0	0	0	16	0	0	0	0	0	0	0	0	0	0	0	0	0	0	0	0	0	0	0	0	0
Otu1822	Bacteria(100)	Bacteria_unclassified(100)	Bacteria_unclassified(100)	Bacteria_unclassified(100)	Bacteria_unclassified(100)	Bacteria_unclassified(100)	0	0	0	0	0	0	0	0	0	0	0	0	0	0	0	0	0	0	0	0	0	0	0	0	0	0	0	0	0	0	0	0	0	0	0	0	0	0	0	0	0	0	0
Otu1824	Bacteria(100)	OD1(100)	OD1_class_incertae_sedis(100)	OD1_order_incertae_sedis(100)	OD1_family_incertae_sedis(100)	OD1_genus_incertae_sedis(100)	0	0	0	0	0	0	0	0	0	0	0	0	0	0	0	0	0	0	0	0	0	0	0	0	0	0	0	0	0	0	0	0	0	0	0	0	0	0	0	0	0	0	0
Otu1826	Bacteria(100)	Bacteria_unclassified(100)	Bacteria_unclassified(100)	Bacteria_unclassified(100)	Bacteria_unclassified(100)	Bacteria_unclassified(100)	0	0	16	0	0	0	0	0	0	0	0	0	0	0	0	0	0	0	0	0	0	0	0	0	0	0	0	0	0	0	0	0	0	0	0	0	0	0	0	0	0	0	0
Otu1831	Bacteria(100)	"Actinobacteria"(100)	Actinobacteria(100)	Actinomycetales(100)	Mycobacteriaceae(100)	Mycobacterium(100)	0	0	0	0	0	0	0	0	0	0	0	0	0	0	0	0	0	0	8	0	0	0	0	0	0	0	0	0	0	0	0	0	0	0	0	0	0	0	0	0	0	0	0
Otu1832	Bacteria(100)	Bacteria_unclassified(100)	Bacteria_unclassified(100)	Bacteria_unclassified(100)	Bacteria_unclassified(100)	Bacteria_unclassified(100)	0	0	0	0	0	0	0	0	0	0	0	16	0	0	0	0	0	0	0	0	0	0	0	0	0	0	0	0	0	0	0	0	0	0	0	0	0	0	0	0	0	0	0
Otu1836	Bacteria(100)	"Planctomycetes"(100)	"Planctomycetacia"(100)	Planctomycetales(100)	Planctomycetaceae(100)	Singulisphaera(100)	0	0	0	0	0	0	0	0	0	0	0	0	0	0	16	0	0	0	0	0	0	0	0	0	0	0	0	0	0	0	0	0	0	0	0	0	0	0	0	0	0	0	0
Otu0313	Bacteria(100)	"Actinobacteria"(100)	Actinobacteria(100)	Solirubrobacterales(100)	Patulibacteraceae(100)	Patulibacter(100)	0	0	0	0	0	0	0	0	0	0	0	0	0	0	0	0	0	0	0	0	0	0	0	0	0	0	0	0	0	0	0	0	0	0	0	0	0	0	0	0	0	0	0
Otu0391	Bacteria(100)	"Proteobacteria"(100)	Betaproteobacteria(100)	Burkholderiales(100)	Burkholderiales_unclassified(100)	Burkholderiales_unclassified(100)	0	0	0	0	0	0	0	0	0	0	0	0	0	0	0	0	0	0	0	0	6	9	0	0	0	0	0	0	0	0	0	0	0	0	0	0	0	0	0	0	0	0	0
Otu0480	Bacteria(100)	Bacteria_unclassified(100)	Bacteria_unclassified(100)	Bacteria_unclassified(100)	Bacteria_unclassified(100)	Bacteria_unclassified(100)	0	0	0	0	0	0	0	0	0	0	0	0	0	0	0	0	0	0	0	0	0	0	15	0	0	0	0	0	0	0	0	0	0	0	0	0	0	0	0	0	0	0	0
Otu0552	Bacteria(100)	Bacteria_unclassified(100)	Bacteria_unclassified(100)	Bacteria_unclassified(100)	Bacteria_unclassified(100)	Bacteria_unclassified(100)	0	0	0	0	0	0	0	0	0	0	0	0	0	0	0	0	0	0	0	0	0	4	0	0	0	0	0	0	0	0	0	0	0	0	0	11	0	0	0	0	0	0	0
Otu0668	Bacteria(100)	"Proteobacteria"(100)	Alphaproteobacteria(100)	Rhizobiales(100)	Rhizobiales_unclassified(100)	Rhizobiales_unclassified(100)	0	0	0	0	0	0	0	0	0	0	0	0	0	0	0	0	0	0	0	0	0	0	0	15	0	0	0	0	0	0	0	0	0	0	0	0	0	0	0	0	0	0	0
Otu0874	Bacteria(100)	"Planctomycetes"(100)	"Planctomycetacia"(100)	Planctomycetales(100)	Planctomycetaceae(100)	Planctomyces(100)	0	0	0	0	0	0	0	0	0	0	0	0	0	0	0	0	0	0	0	0	0	15	0	0	0	0	0	0	0	0	0	0	0	0	0	0	0	0	0	0	0	0	0
Otu1005	Bacteria(100)	Bacteria_unclassified(100)	Bacteria_unclassified(100)	Bacteria_unclassified(100)	Bacteria_unclassified(100)	Bacteria_unclassified(100)	0	0	0	0	0	0	0	0	0	0	0	0	0	0	0	0	0	14	0	0	0	0	0	0	0	0	0	0	0	0	0	0	0	0	0	0	0	0	0	0	0	0	0
Otu1045	Bacteria(100)	"Bacteroidetes"(100)	"Sphingobacteria"(100)	"Sphingobacteriales"(100)	Sphingobacteriaceae(100)	Pedobacter(100)	0	0	0	0	0	0	0	0	0	11	0	0	0	0	0	0	0	0	0	0	0	3	1	0	0	0	0	0	0	0	0	0	0	0	0	0	0	0	0	0	0	0	0
Otu1052	Bacteria(100)	"Acidobacteria"(100)	Acidobacteria_Gp4(100)	Acidobacteria_Gp4_order_incertae_sedis(100)	Acidobacteria_Gp4_family_incertae_sedis(100)	Gp4(100)	0	0	0	0	0	0	0	0	0	0	0	0	0	0	15	0	0	0	0	0	0	0	0	0	0	0	0	0	0	0	0	0	0	0	0	0	0	0	0	0	0	0	0
Otu1310	Bacteria(100)	OD1(100)	OD1_class_incertae_sedis(100)	OD1_order_incertae_sedis(100)	OD1_family_incertae_sedis(100)	OD1_genus_incertae_sedis(100)	0	0	0	0	0	0	0	0	0	0	0	0	0	0	4	0	0	0	0	0	0	0	0	0	0	0	5	0	0	0	0	0	0	0	0	0	2	0	0	0	0	0	0
Otu1329	Bacteria(100)	Bacteria_unclassified(100)	Bacteria_unclassified(100)	Bacteria_unclassified(100)	Bacteria_unclassified(100)	Bacteria_unclassified(100)	0	0	0	0	0	0	0	0	0	0	0	0	0	0	0	0	0	0	0	0	0	0	11	0	0	0	0	0	0	0	0	0	0	0	0	0	0	0	0	0	0	0	0
Otu1708	Bacteria(100)	Bacteria_unclassified(100)	Bacteria_unclassified(100)	Bacteria_unclassified(100)	Bacteria_unclassified(100)	Bacteria_unclassified(100)	0	0	0	0	0	0	0	0	0	0	0	0	0	0	0	0	0	0	0	0	0	0	0	0	0	0	0	0	0	0	0	0	0	0	0	0	0	0	0	0	0	0	0
Otu1780	Bacteria(100)	"Acidobacteria"(100)	Holophagae(100)	Holophagales(100)	Holophagaceae(100)	Holophaga(100)	0	0	0	0	0	0	0	0	0	0	0	0	0	0	0	0	0	0	0	0	0	5	0	0	0	0	0	0	0	0	0	0	0	0	0	0	6	0	0	0	0	0	0
Otu1794	Bacteria(100)	Bacteria_unclassified(100)	Bacteria_unclassified(100)	Bacteria_unclassified(100)	Bacteria_unclassified(100)	Bacteria_unclassified(100)	0	0	0	0	0	0	0	0	0	0	0	0	0	0	0	0	0	0	0	0	0	0	0	0	0	0	0	0	0	0	0	0	0	0	0	0	15	0	0	0	0	0	0
Otu1796	Bacteria(100)	Firmicutes(100)	Bacilli(100)	Bacillales(100)	Bacillaceae_1(94)	Bacillaceae_1_unclassified(94)	0	0	0	0	0	0	0	0	0	0	0	0	0	0	0	0	15	0	0	0	0	0	0	0	0	0	0	0	0	0	0	0	0	0	0	0	0	0	0	0	0	0	0
Otu1804	Bacteria(100)	"Actinobacteria"(100)	Actinobacteria(100)	Actinomycetales(100)	Actinomycetales_unclassified(100)	Actinomycetales_unclassified(100)	0	0	0	0	0	0	0	0	0	0	0	0	0	0	15	0	0	0	0	0	0	0	0	0	0	0	0	0	0	0	0	0	0	0	0	0	0	0	0	0	0	0	0
Otu1839	Bacteria(100)	Firmicutes(100)	Clostridia(100)	Clostridiales(100)	Ruminococcaceae(100)	Ruminococcaceae_unclassified(100)	0	0	0	0	0	0	0	0	0	0	0	0	0	0	0	0	0	0	0	0	0	0	0	0	0	0	0	0	0	0	0	0	0	0	0	0	0	0	0	0	0	0	0
Otu1840	Bacteria(100)	"Planctomycetes"(100)	"Planctomycetacia"(100)	Planctomycetales(100)	Planctomycetaceae(100)	Planctomycetaceae_unclassified(100)	0	0	0	0	0	0	0	0	0	0	0	0	0	0	0	0	0	0	0	0	0	15	0	0	0	0	0	0	0	0	0	0	0	0	0	0	0	0	0	0	0	0	0
Otu1842	Bacteria(100)	"Proteobacteria"(100)	Betaproteobacteria(100)	Rhodocyclales(100)	Rhodocyclaceae(100)	Sulfuritalea(100)	0	0	0	0	0	0	0	0	0	0	0	0	0	0	0	0	0	0	0	0	0	0	0	0	0	0	15	0	0	0	0	0	0	0	0	0	0	0	0	0	0	0	0
Otu1843	Bacteria(100)	Bacteria_unclassified(100)	Bacteria_unclassified(100)	Bacteria_unclassified(100)	Bacteria_unclassified(100)	Bacteria_unclassified(100)	0	0	0	0	0	0	0	0	0	0	0	0	0	0	0	0	0	0	0	0	0	15	0	0	0	0	0	0	0	0	0	0	0	0	0	0	0	0	0	0	0	0	0
Otu1845	Bacteria(100)	"Proteobacteria"(100)	Deltaproteobacteria(100)	Myxococcales(100)	Nannocystaceae(100)	Nannocystaceae_unclassified(100)	0	0	0	0	0	0	0	0	0	0	0	0	0	0	0	0	0	0	0	0	0	0	15	0	0	0	0	0	0	0	0	0	0	0	0	0	0	0	0	0	0	0	0
Otu1846	Bacteria(100)	OD1(100)	OD1_class_incertae_sedis(100)	OD1_order_incertae_sedis(100)	OD1_family_incertae_sedis(100)	OD1_genus_incertae_sedis(100)	0	0	0	0	0	0	0	0	0	0	0	0	0	0	15	0	0	0	0	0	0	0	0	0	0	0	0	0	0	0	0	0	0	0	0	0	0	0	0	0	0	0	0
Otu1849	Bacteria(100)	"Bacteroidetes"(100)	Flavobacteria(100)	"Flavobacteriales"(100)	Flavobacteriaceae(100)	Flavobacteriaceae_unclassified(100)	0	0	0	0	0	0	0	0	0	0	0	0	0	0	0	0	0	0	0	0	0	0	0	0	0	0	15	0	0	0	0	0	0	0	0	0	0	0	0	0	0	0	0
Otu1850	Bacteria(100)	"Proteobacteria"(100)	"Proteobacteria"_unclassified(100)	"Proteobacteria"_unclassified(100)	"Proteobacteria"_unclassified(100)	"Proteobacteria"_unclassified(100)	0	0	0	0	0	4	0	0	0	0	11	0	0	0	0	0	0	0	0	0	0	0	0	0	0	0	0	0	0	0	0	0	0	0	0	0	0	0	0	0	0	0	0
Otu1851	Bacteria(100)	Firmicutes(100)	Bacilli(100)	Lactobacillales(100)	Leuconostocaceae(100)	Weissella(100)	0	0	0	0	0	0	0	0	0	0	0	0	0	0	0	0	0	0	0	0	0	0	0	0	0	0	0	0	0	0	0	0	0	0	0	0	0	0	0	0	0	0	0
Otu1854	Bacteria(100)	"Bacteroidetes"(100)	Flavobacteria(100)	"Flavobacteriales"(100)	Flavobacteriaceae(100)	Flavobacteriaceae_unclassified(100)	0	0	0	0	15	0	0	0	0	0	0	0	0	0	0	0	0	0	0	0	0	0	0	0	0	0	0	0	0	0	0	0	0	0	0	0	0	0	0	0	0	0	0
Otu1855	Bacteria(100)	Bacteria_unclassified(100)	Bacteria_unclassified(100)	Bacteria_unclassified(100)	Bacteria_unclassified(100)	Bacteria_unclassified(100)	0	0	0	0	0	0	0	0	0	0	0	0	0	0	0	0	0	0	0	0	0	0	0	0	0	0	0	0	0	0	0	0	0	0	0	15	0	0	0	0	0	0	0
Otu1856	Bacteria(100)	Firmicutes(100)	Bacilli(100)	Lactobacillales(100)	Carnobacteriaceae(100)	Alkalibacterium(100)	0	0	0	0	0	0	0	0	0	0	0	0	0	0	0	0	0	0	0	0	0	0	0	0	0	0	0	0	0	0	0	0	0	0	0	0	0	0	0	0	0	0	0
Otu1858	Bacteria(100)	Firmicutes(100)	Clostridia(100)	Clostridiales(100)	Ruminococcaceae(100)	Ruminococcaceae_unclassified(100)	0	0	0	0	0	0	0	0	0	0	0	0	0	0	0	0	0	0	0	0	0	0	0	0	0	0	0	0	0	0	0	0	0	0	0	0	0	0	0	0	0	0	0
Otu1860	Bacteria(100)	Bacteria_unclassified(100)	Bacteria_unclassified(100)	Bacteria_unclassified(100)	Bacteria_unclassified(100)	Bacteria_unclassified(100)	0	0	0	0	0	0	0	0	0	0	0	0	0	0	15	0	0	0	0	0	0	0	0	0	0	0	0	0	0	0	0	0	0	0	0	0	0	0	0	0	0	0	0
Otu1863	Bacteria(100)	"Proteobacteria"(100)	Alphaproteobacteria(100)	Rhizobiales(100)	Phyllobacteriaceae(100)	Phyllobacteriaceae_unclassified(100)	0	0	0	0	0	0	0	0	0	0	0	0	0	0	0	0	0	0	0	0	0	0	0	0	0	0	0	0	0	0	0	0	0	0	0	0	0	0	0	0	0	0	0
Otu1864	Bacteria(100)	Bacteria_unclassified(100)	Bacteria_unclassified(100)	Bacteria_unclassified(100)	Bacteria_unclassified(100)	Bacteria_unclassified(100)	0	0	0	0	0	0	0	0	0	0	0	0	0	0	0	0	0	0	0	0	0	0	0	0	0	0	0	0	0	0	0	0	0	0	0	0	11	0	0	0	0	0	0
Otu1866	Bacteria(100)	Bacteria_unclassified(100)	Bacteria_unclassified(100)	Bacteria_unclassified(100)	Bacteria_unclassified(100)	Bacteria_unclassified(100)	0	0	0	0	0	0	0	0	0	0	0	0	0	0	0	0	0	0	0	0	0	15	0	0	0	0	0	0	0	0	0	0	0	0	0	0	0	0	0	0	0	0	0
Otu1871	Bacteria(100)	Bacteria_unclassified(67)	Bacteria_unclassified(67)	Bacteria_unclassified(67)	Bacteria_unclassified(67)	Bacteria_unclassified(67)	0	0	0	0	0	0	0	0	0	0	0	0	0	0	0	0	0	0	0	0	0	0	0	0	0	0	0	0	0	0	0	0	0	0	0	0	0	0	0	0	0	0	0
Otu1874	Bacteria(100)	"Proteobacteria"(100)	Gammaproteobacteria(100)	Chromatiales(100)	Chromatiaceae(100)	Rheinheimera(100)	0	0	0	0	0	0	0	0	0	0	0	0	0	0	0	0	0	15	0	0	0	0	0	0	0	0	0	0	0	0	0	0	0	0	0	0	0	0	0	0	0	0	0
Otu1875	Bacteria(100)	"Bacteroidetes"(100)	"Sphingobacteria"(100)	"Sphingobacteriales"(100)	Sphingobacteriaceae(100)	Sphingobacterium(100)	0	0	0	0	0	0	0	0	0	0	0	0	0	0	0	0	0	0	0	0	13	0	2	0	0	0	0	0	0	0	0	0	0	0	0	0	0	0	0	0	0	0	0
Otu1876	Bacteria(100)	"Bacteroidetes"(100)	"Bacteroidetes"_unclassified(100)	"Bacteroidetes"_unclassified(100)	"Bacteroidetes"_unclassified(100)	"Bacteroidetes"_unclassified(100)	0	0	0	0	0	0	0	0	0	0	0	0	0	0	0	0	0	0	0	0	0	0	0	0	0	0	0	0	0	0	0	0	0	0	0	3	0	0	0	0	0	0	0
Otu1878	Bacteria(100)	Bacteria_unclassified(100)	Bacteria_unclassified(100)	Bacteria_unclassified(100)	Bacteria_unclassified(100)	Bacteria_unclassified(100)	0	0	0	0	0	0	0	0	0	0	0	0	0	0	0	0	0	0	0	0	0	15	0	0	0	0	0	0	0	0	0	0	0	0	0	0	0	0	0	0	0	0	0
Otu1881	Bacteria(100)	"Bacteroidetes"(100)	"Bacteroidetes"_unclassified(100)	"Bacteroidetes"_unclassified(100)	"Bacteroidetes"_unclassified(100)	"Bacteroidetes"_unclassified(100)	0	0	15	0	0	0	0	0	0	0	0	0	0	0	0	0	0	0	0	0	0	0	0	0	0	0	0	0	0	0	0	0	0	0	0	0	0	0	0	0	0	0	0
Otu1883	Bacteria(100)	Firmicutes(100)	Clostridia(100)	Clostridiales(100)	Lachnospiraceae(100)	Lachnospiraceae_unclassified(100)	0	0	0	0	0	0	0	0	0	0	0	0	0	0	0	0	0	0	0	0	0	0	0	0	1	0	0	0	0	0	0	0	0	0	0	0	0	0	0	0	0	0	0
Otu1885	Bacteria(100)	"Bacteroidetes"(100)	"Bacteroidetes"_incertae_sedis_class_incertae_sedis(100)	"Bacteroidetes"_incertae_sedis_order_incertae_sedis(100)	"Bacteroidetes"_incertae_sedis_family_incertae_sedis(100)	Ohtaekwangia(100)	0	0	15	0	0	0	0	0	0	0	0	0	0	0	0	0	0	0	0	0	0	0	0	0	0	0	0	0	0	0	0	0	0	0	0	0	0	0	0	0	0	0	0
Otu1887	Bacteria(100)	Firmicutes(100)	Bacilli(100)	Bacillales(100)	Paenibacillaceae_1(100)	Paenibacillaceae_1_unclassified(100)	0	0	0	0	0	0	0	0	0	0	0	0	0	0	0	0	0	0	0	0	0	0	15	0	0	0	0	0	0	0	0	0	0	0	0	0	0	0	0	0	0	0	0
Otu1891	Bacteria(100)	"Proteobacteria"(100)	Alphaproteobacteria(100)	Rhizobiales(100)	Rhizobiales_unclassified(100)	Rhizobiales_unclassified(100)	0	0	0	0	0	0	0	0	0	0	0	0	0	0	0	0	0	0	0	0	0	2	0	0	0	0	0	0	0	0	0	0	0	0	0	0	0	0	0	0	0	0	0
Otu1892	Bacteria(100)	Bacteria_unclassified(100)	Bacteria_unclassified(100)	Bacteria_unclassified(100)	Bacteria_unclassified(100)	Bacteria_unclassified(100)	0	0	0	0	0	0	0	0	0	0	0	0	0	0	0	0	0	0	0	0	0	0	0	0	0	0	0	0	0	0	0	0	0	0	0	0	0	0	0	0	0	0	0
Otu0684	Bacteria(100)	"Actinobacteria"(100)	Actinobacteria(100)	Actinobacteria_unclassified(100)	Actinobacteria_unclassified(100)	Actinobacteria_unclassified(100)	0	0	0	0	0	0	0	0	0	0	0	0	0	0	0	0	14	0	0	0	0	0	0	0	0	0	0	0	0	0	0	0	0	0	0	0	0	0	0	0	0	0	0
Otu0849	Bacteria(100)	"Acidobacteria"(100)	Acidobacteria_Gp4(100)	Acidobacteria_Gp4_order_incertae_sedis(100)	Acidobacteria_Gp4_family_incertae_sedis(100)	Gp4(100)	0	0	14	0	0	0	0	0	0	0	0	0	0	0	0	0	0	0	0	0	0	0	0	0	0	0	0	0	0	0	0	0	0	0	0	0	0	0	0	0	0	0	0
Otu0897	Bacteria(100)	"Bacteroidetes"(100)	"Sphingobacteria"(100)	"Sphingobacteriales"(100)	Cytophagaceae(100)	Cytophagaceae_unclassified(100)	0	0	14	0	0	0	0	0	0	0	0	0	0	0	0	0	0	0	0	0	0	0	0	0	0	0	0	0	0	0	0	0	0	0	0	0	0	0	0	0	0	0	0
Otu1064	Bacteria(100)	"Proteobacteria"(100)	Betaproteobacteria(100)	Burkholderiales(100)	Burkholderiaceae(100)	Cupriavidus(100)	0	0	0	0	0	0	0	0	0	0	0	0	0	0	0	0	0	14	0	0	0	0	0	0	0	0	0	0	0	0	0	0	0	0	0	0	0	0	0	0	0	0	0
Otu1106	Bacteria(100)	"Proteobacteria"(100)	Alphaproteobacteria(100)	Rhizobiales(100)	Rhizobiaceae(100)	Rhizobiaceae_unclassified(100)	0	0	0	0	0	0	0	0	0	0	0	0	0	0	0	0	0	0	0	0	0	0	0	0	0	0	0	0	0	0	0	3	0	0	0	0	0	0	0	0	0	0	0
Otu1215	Bacteria(100)	Firmicutes(100)	Bacilli(100)	Lactobacillales(100)	Streptococcaceae(100)	Streptococcus(100)	0	0	0	0	0	0	0	0	0	0	0	0	0	0	0	0	0	0	0	0	0	0	0	0	1	0	0	0	0	0	0	0	0	0	0	0	0	0	0	0	0	0	0
Otu1349	Bacteria(100)	"Proteobacteria"(100)	Alphaproteobacteria(100)	Alphaproteobacteria_unclassified(93)	Alphaproteobacteria_unclassified(93)	Alphaproteobacteria_unclassified(93)	0	0	0	0	0	0	0	0	0	0	0	0	0	0	0	0	0	7	0	0	0	0	0	0	0	0	0	0	0	0	0	0	0	0	0	0	2	0	0	0	0	0	0
Otu1492	Bacteria(100)	"Bacteroidetes"(100)	"Sphingobacteria"(100)	"Sphingobacteriales"(100)	Chitinophagaceae(100)	Chitinophagaceae_unclassified(100)	0	0	8	0	0	0	0	0	0	0	0	0	0	0	0	0	0	0	0	0	0	2	0	0	0	0	0	0	0	0	0	0	0	0	0	0	0	0	0	0	0	0	0
Otu1508	Bacteria(100)	Bacteria_unclassified(100)	Bacteria_unclassified(100)	Bacteria_unclassified(100)	Bacteria_unclassified(100)	Bacteria_unclassified(100)	0	0	0	0	0	0	0	0	0	0	0	0	0	0	0	4	0	0	0	0	0	0	0	0	0	0	4	0	6	0	0	0	0	0	0	0	0	0	0	0	0	0	0
Otu1553	Bacteria(100)	Bacteria_unclassified(100)	Bacteria_unclassified(100)	Bacteria_unclassified(100)	Bacteria_unclassified(100)	Bacteria_unclassified(100)	0	0	0	0	0	0	0	0	0	0	0	0	0	0	0	0	0	0	0	0	0	0	0	0	0	0	0	0	0	0	0	0	0	0	0	0	0	0	0	0	0	0	0
Otu1660	Bacteria(100)	"Planctomycetes"(100)	"Planctomycetacia"(100)	Planctomycetales(100)	Planctomycetaceae(100)	Planctomyces(100)	0	0	0	0	0	0	0	0	0	0	0	0	0	0	0	0	0	0	0	0	0	0	0	0	0	0	14	0	0	0	0	0	0	0	0	0	0	0	0	0	0	0	0
Otu1811	Bacteria(100)	"Proteobacteria"(100)	Betaproteobacteria(100)	Rhodocyclales(100)	Rhodocyclaceae(100)	Rhodocyclaceae_unclassified(94)	0	0	0	0	0	0	0	0	0	0	0	0	0	0	0	0	0	0	0	0	0	0	0	0	0	0	0	0	0	0	0	0	0	0	0	0	0	0	0	0	0	0	0
Otu1867	Bacteria(100)	Firmicutes(100)	Negativicutes(100)	Selenomonadales(100)	Veillonellaceae(100)	Megasphaera(100)	0	0	0	0	0	0	0	0	0	0	0	0	0	0	0	0	0	0	0	0	0	0	0	0	0	0	0	0	0	0	0	0	0	0	0	0	0	0	0	0	0	0	0
Otu1870	Bacteria(100)	Firmicutes(100)	Bacilli(100)	Bacillales(100)	Bacillaceae_2(100)	Halobacillus(100)	0	0	0	0	0	0	0	0	0	0	0	0	0	0	0	0	0	0	0	0	0	0	0	0	0	0	0	0	0	0	0	0	0	0	0	0	0	11	0	0	0	0	0
Otu1877	Bacteria(100)	Bacteria_unclassified(100)	Bacteria_unclassified(100)	Bacteria_unclassified(100)	Bacteria_unclassified(100)	Bacteria_unclassified(100)	0	0	0	0	0	0	0	0	0	0	0	0	0	0	14	0	0	0	0	0	0	0	0	0	0	0	0	0	0	0	0	0	0	0	0	0	0	0	0	0	0	0	0
Otu1895	Bacteria(100)	Bacteria_unclassified(100)	Bacteria_unclassified(100)	Bacteria_unclassified(100)	Bacteria_unclassified(100)	Bacteria_unclassified(100)	0	0	0	0	0	0	0	0	0	0	0	0	0	0	1	0	0	12	0	0	0	0	0	0	0	0	0	0	0	0	0	0	0	1	0	0	0	0	0	0	0	0	0
Otu1896	Bacteria(100)	Bacteria_unclassified(100)	Bacteria_unclassified(100)	Bacteria_unclassified(100)	Bacteria_unclassified(100)	Bacteria_unclassified(100)	0	0	0	0	0	0	0	0	0	0	0	0	0	0	0	0	0	0	0	0	0	14	0	0	0	0	0	0	0	0	0	0	0	0	0	0	0	0	0	0	0	0	0
Otu1897	Bacteria(100)	"Proteobacteria"(100)	Gammaproteobacteria(100)	Gammaproteobacteria_unclassified(100)	Gammaproteobacteria_unclassified(100)	Gammaproteobacteria_unclassified(100)	0	0	0	0	0	0	0	0	0	0	0	0	0	0	0	0	0	0	0	0	0	0	0	0	0	0	0	0	0	0	0	0	0	0	0	0	0	0	0	0	0	0	0
Otu1899	Bacteria(100)	"Gemmatimonadetes"(100)	Gemmatimonadetes(100)	Gemmatimonadales(100)	Gemmatimonadaceae(100)	Gemmatimonas(100)	0	0	0	0	0	0	0	0	0	14	0	0	0	0	0	0	0	0	0	0	0	0	0	0	0	0	0	0	0	0	0	0	0	0	0	0	0	0	0	0	0	0	0
Otu1903	Bacteria(100)	Bacteria_unclassified(100)	Bacteria_unclassified(100)	Bacteria_unclassified(100)	Bacteria_unclassified(100)	Bacteria_unclassified(100)	0	0	0	0	0	0	0	0	0	0	0	0	0	0	14	0	0	0	0	0	0	0	0	0	0	0	0	0	0	0	0	0	0	0	0	0	0	0	0	0	0	0	0
Otu1904	Bacteria(100)	"Bacteroidetes"(100)	"Bacteroidetes"_unclassified(100)	"Bacteroidetes"_unclassified(100)	"Bacteroidetes"_unclassified(100)	"Bacteroidetes"_unclassified(100)	0	0	0	0	0	0	0	0	0	0	0	0	0	0	0	0	0	0	0	0	0	0	0	0	0	0	0	0	0	0	0	0	0	0	0	0	0	0	0	0	0	0	0
Otu1905	Bacteria(100)	Firmicutes(100)	Clostridia(100)	Clostridiales(100)	Clostridiales_unclassified(100)	Clostridiales_unclassified(100)	0	0	0	0	0	0	0	0	0	0	0	0	0	0	0	0	0	0	0	0	0	0	0	0	0	0	0	0	0	0	0	0	0	0	0	0	0	0	0	0	0	0	0
Otu1908	Bacteria(100)	Bacteria_unclassified(100)	Bacteria_unclassified(100)	Bacteria_unclassified(100)	Bacteria_unclassified(100)	Bacteria_unclassified(100)	0	0	0	0	0	0	0	0	0	0	0	1	0	0	0	0	0	0	0	0	0	0	0	0	0	0	0	0	0	0	0	0	0	0	0	0	0	0	0	0	0	0	0
Otu1909	Bacteria(100)	"Proteobacteria"(100)	Betaproteobacteria(100)	Burkholderiales(100)	Comamonadaceae(100)	Comamonadaceae_unclassified(100)	0	0	0	0	0	0	0	0	0	0	0	0	0	0	0	0	0	0	0	0	0	0	0	0	0	0	0	0	0	0	0	0	0	0	0	0	14	0	0	0	0	0	0
Otu1910	Bacteria(100)	Firmicutes(100)	Clostridia(100)	Clostridiales(100)	Clostridiales_Incertae_Sedis_XI(100)	Clostridiales_Incertae_Sedis_XI_unclassified(100)	0	0	0	0	0	0	0	0	0	0	0	0	0	0	0	0	0	0	0	0	0	0	0	0	0	0	0	0	0	0	0	0	0	0	0	0	0	0	0	0	0	0	0
Otu1913	Bacteria(100)	"Proteobacteria"(100)	Gammaproteobacteria(100)	Xanthomonadales(100)	Sinobacteraceae(100)	Nevskia(100)	0	0	0	0	0	0	0	0	0	0	0	0	0	0	0	0	0	0	0	0	0	0	0	0	0	0	0	0	0	0	0	0	0	0	0	0	0	0	0	0	0	0	0
Otu1915	Bacteria(100)	Firmicutes(100)	Bacilli(100)	Bacillales(100)	Paenibacillaceae_1(100)	Paenibacillaceae_1_unclassified(100)	0	0	0	0	0	0	0	0	0	0	0	0	0	0	0	0	0	0	0	0	0	0	0	0	0	0	0	0	0	0	0	0	0	0	0	0	0	0	0	0	0	0	0
Otu1917	Bacteria(100)	"Verrucomicrobia"(100)	Spartobacteria(100)	Spartobacteria_order_incertae_sedis(100)	Spartobacteria_family_incertae_sedis(100)	Spartobacteria_family_incertae_sedis_unclassified(100)	0	0	0	0	0	0	0	0	0	0	0	0	0	0	14	0	0	0	0	0	0	0	0	0	0	0	0	0	0	0	0	0	0	0	0	0	0	0	0	0	0	0	0
Otu1919	Bacteria(100)	"Proteobacteria"(100)	Alphaproteobacteria(100)	Rhizobiales(100)	Rhizobiales_unclassified(100)	Rhizobiales_unclassified(100)	0	0	0	0	0	0	0	0	0	0	0	0	0	0	0	0	0	0	0	0	0	0	0	0	0	0	0	0	0	0	0	0	0	0	0	0	0	0	0	0	0	0	0
Otu1923	Bacteria(100)	Firmicutes(100)	Clostridia(100)	Clostridiales(100)	Ruminococcaceae(100)	Ruminococcaceae_unclassified(93)	0	0	0	0	0	0	0	0	0	0	0	0	0	0	0	0	0	0	0	0	0	0	0	0	0	0	0	0	0	0	0	0	0	0	0	0	0	0	0	0	0	0	0
Otu1924	Bacteria(100)	Bacteria_unclassified(100)	Bacteria_unclassified(100)	Bacteria_unclassified(100)	Bacteria_unclassified(100)	Bacteria_unclassified(100)	0	0	0	0	0	0	0	0	0	0	0	0	0	0	0	0	0	0	0	0	0	0	0	0	0	0	0	0	0	0	0	0	0	0	0	0	0	0	0	0	0	0	0
Otu1928	Bacteria(100)	"Actinobacteria"(100)	Actinobacteria(100)	Actinomycetales(100)	Micromonosporaceae(100)	Virgisporangium(100)	0	0	0	0	0	0	0	0	0	0	0	0	0	0	0	0	0	0	0	0	0	14	0	0	0	0	0	0	0	0	0	0	0	0	0	0	0	0	0	0	0	0	0
Otu1930	Bacteria(100)	Bacteria_unclassified(100)	Bacteria_unclassified(100)	Bacteria_unclassified(100)	Bacteria_unclassified(100)	Bacteria_unclassified(100)	0	0	0	0	0	0	0	0	0	0	0	0	0	0	0	0	0	0	0	0	0	14	0	0	0	0	0	0	0	0	0	0	0	0	0	0	0	0	0	0	0	0	0
Otu1931	Bacteria(100)	"Actinobacteria"(100)	Actinobacteria(100)	Actinomycetales(100)	Nocardioidaceae(100)	Nocardioides(58)	0	0	0	0	0	0	0	0	0	0	0	0	0	0	0	0	0	0	0	0	0	0	0	0	0	0	0	0	0	0	0	0	0	0	0	0	0	0	0	0	0	0	0
Otu1933	Bacteria(100)	"Proteobacteria"(100)	Alphaproteobacteria(100)	Alphaproteobacteria_unclassified(100)	Alphaproteobacteria_unclassified(100)	Alphaproteobacteria_unclassified(100)	0	0	0	0	0	0	0	0	0	0	0	0	0	0	0	0	0	0	0	0	0	0	0	0	0	0	14	0	0	0	0	0	0	0	0	0	0	0	0	0	0	0	0
Otu1934	Bacteria(100)	"Proteobacteria"(100)	Gammaproteobacteria(100)	Pseudomonadales(100)	Moraxellaceae(100)	Psychrobacter(100)	0	0	12	0	0	0	0	0	0	0	0	0	0	0	0	0	0	0	0	0	0	0	0	0	0	0	0	0	0	0	0	0	0	0	0	0	0	0	0	0	0	0	0
Otu1935	Bacteria(100)	"Proteobacteria"(100)	"Proteobacteria"_unclassified(100)	"Proteobacteria"_unclassified(100)	"Proteobacteria"_unclassified(100)	"Proteobacteria"_unclassified(100)	0	0	0	0	0	0	0	0	0	0	0	0	0	0	0	0	0	0	0	0	0	0	0	0	0	0	0	0	0	0	0	0	0	0	0	0	0	0	0	0	0	0	0
Otu1936	Bacteria(100)	"Chlamydiae"(100)	Chlamydiae(100)	Chlamydiales(100)	Parachlamydiaceae(100)	Parachlamydia(100)	0	0	0	0	0	0	0	0	0	0	0	0	0	0	0	0	0	14	0	0	0	0	0	0	0	0	0	0	0	0	0	0	0	0	0	0	0	0	0	0	0	0	0
Otu1939	Bacteria(100)	Bacteria_unclassified(100)	Bacteria_unclassified(100)	Bacteria_unclassified(100)	Bacteria_unclassified(100)	Bacteria_unclassified(100)	0	0	0	0	0	0	0	0	0	0	0	0	0	0	0	0	0	0	0	0	0	14	0	0	0	0	0	0	0	0	0	0	0	0	0	0	0	0	0	0	0	0	0
Otu1941	Bacteria(100)	"Bacteroidetes"(100)	"Sphingobacteria"(100)	"Sphingobacteriales"(100)	Chitinophagaceae(100)	Terrimonas(79)	0	0	0	0	0	0	0	0	0	0	0	0	0	0	0	0	0	0	0	0	0	0	9	0	0	0	0	0	0	0	0	0	0	2	0	0	0	0	0	0	0	0	0
Otu1943	Bacteria(100)	Firmicutes(100)	Clostridia(100)	Clostridiales(100)	Lachnospiraceae(100)	Lachnospiraceae_unclassified(100)	0	0	0	0	0	0	0	0	0	0	0	0	0	0	0	0	0	0	0	0	0	0	0	0	0	0	0	0	0	0	0	0	0	0	0	0	0	0	0	0	0	0	0
Otu1946	Bacteria(100)	Firmicutes(100)	Clostridia(100)	Clostridiales(100)	Lachnospiraceae(100)	Lachnospiraceae_unclassified(100)	0	0	0	0	0	0	0	0	0	0	0	0	0	0	0	0	0	0	0	0	0	0	0	0	0	0	0	0	0	0	0	0	0	0	0	0	0	0	0	0	0	0	0
Otu1950	Bacteria(100)	"Acidobacteria"(100)	Acidobacteria_Gp1(100)	Acidobacteria_Gp1_order_incertae_sedis(100)	Acidobacteria_Gp1_family_incertae_sedis(100)	Gp1(100)	0	0	0	0	0	0	0	0	0	0	0	0	0	0	0	0	0	0	0	0	0	0	0	0	0	14	0	0	0	0	0	0	0	0	0	0	0	0	0	0	0	0	0
Otu0689	Bacteria(100)	Bacteria_unclassified(100)	Bacteria_unclassified(100)	Bacteria_unclassified(100)	Bacteria_unclassified(100)	Bacteria_unclassified(100)	0	0	0	0	0	0	0	0	0	0	0	0	0	0	9	0	0	0	0	0	0	0	0	0	0	0	0	0	0	0	0	0	0	0	0	0	0	0	0	0	0	0	0
Otu0767	Bacteria(100)	"Planctomycetes"(100)	"Planctomycetacia"(100)	Planctomycetales(100)	Planctomycetaceae(100)	Singulisphaera(100)	0	0	0	0	0	0	0	0	0	0	0	0	0	0	0	0	0	0	0	0	0	0	0	0	0	0	0	0	0	0	0	0	0	0	0	0	0	0	0	0	0	0	0
Otu0784	Bacteria(100)	"Proteobacteria"(100)	Gammaproteobacteria(100)	Pseudomonadales(100)	Moraxellaceae(100)	Acinetobacter(100)	0	0	0	0	0	0	0	0	0	0	0	0	0	0	0	1	1	0	0	0	0	1	0	0	0	0	0	0	0	0	0	0	0	0	0	0	7	0	0	0	0	0	0
Otu0887	Bacteria(100)	Bacteria_unclassified(100)	Bacteria_unclassified(100)	Bacteria_unclassified(100)	Bacteria_unclassified(100)	Bacteria_unclassified(100)	0	0	0	0	0	0	0	0	0	0	0	0	0	0	0	0	0	7	0	0	0	0	0	0	0	0	0	0	0	0	0	0	0	0	0	0	0	0	0	0	0	0	0
Otu0982	Bacteria(100)	"Fusobacteria"(100)	"Fusobacteria"(100)	"Fusobacteriales"(100)	"Fusobacteriales"_unclassified(100)	"Fusobacteriales"_unclassified(100)	0	0	0	0	0	0	0	0	0	0	0	0	0	0	2	0	0	0	0	0	0	11	0	0	0	0	0	0	0	0	0	0	0	0	0	0	0	0	0	0	0	0	0
Otu1097	Bacteria(100)	"Verrucomicrobia"(100)	Spartobacteria(100)	Spartobacteria_order_incertae_sedis(100)	Spartobacteria_family_incertae_sedis(100)	Spartobacteria_genera_incertae_sedis(100)	0	0	0	0	0	0	0	0	0	0	0	0	0	0	0	0	0	0	0	0	0	13	0	0	0	0	0	0	0	0	0	0	0	0	0	0	0	0	0	0	0	0	0
Otu1101	Bacteria(100)	Bacteria_unclassified(100)	Bacteria_unclassified(100)	Bacteria_unclassified(100)	Bacteria_unclassified(100)	Bacteria_unclassified(100)	0	0	0	0	0	0	0	0	0	0	0	0	0	0	10	0	0	0	0	0	0	0	0	0	0	0	0	0	0	0	0	0	0	0	0	3	0	0	0	0	0	0	0
Otu1308	Bacteria(100)	"Bacteroidetes"(100)	"Bacteroidetes"_unclassified(100)	"Bacteroidetes"_unclassified(100)	"Bacteroidetes"_unclassified(100)	"Bacteroidetes"_unclassified(100)	0	0	0	0	0	0	0	0	0	0	0	0	0	0	0	0	0	0	0	0	0	0	0	0	0	0	0	0	0	0	0	0	0	0	0	0	13	0	0	0	0	0	0
Otu1364	Bacteria(100)	"Proteobacteria"(100)	Betaproteobacteria(100)	Betaproteobacteria_unclassified(56)	Betaproteobacteria_unclassified(56)	Betaproteobacteria_unclassified(56)	0	0	0	0	0	0	0	0	0	0	0	0	0	0	0	0	0	0	0	0	0	0	0	0	0	0	0	0	13	0	0	0	0	0	0	0	0	0	0	0	0	0	0
Otu1450	Bacteria(100)	Bacteria_unclassified(100)	Bacteria_unclassified(100)	Bacteria_unclassified(100)	Bacteria_unclassified(100)	Bacteria_unclassified(100)	0	0	0	0	0	0	0	0	0	0	0	0	0	0	9	0	0	0	0	0	0	0	0	0	0	0	0	0	0	0	0	0	0	0	0	0	0	0	0	0	0	0	0
Otu1605	Bacteria(100)	Bacteria_unclassified(100)	Bacteria_unclassified(100)	Bacteria_unclassified(100)	Bacteria_unclassified(100)	Bacteria_unclassified(100)	0	0	0	0	0	0	0	0	0	0	0	0	0	0	0	0	0	0	0	0	0	0	0	0	0	0	0	0	0	8	0	0	0	0	0	0	0	0	0	0	0	0	0
Otu1814	Bacteria(100)	Firmicutes(100)	Bacilli(100)	Bacillales(100)	Bacillales_unclassified(100)	Bacillales_unclassified(100)	0	0	0	0	0	0	0	0	0	0	0	0	0	0	0	0	0	0	0	0	0	0	0	0	0	0	0	0	0	0	0	0	0	0	0	0	0	0	0	0	0	0	0
Otu1872	Bacteria(100)	"Proteobacteria"(100)	"Proteobacteria"_unclassified(100)	"Proteobacteria"_unclassified(100)	"Proteobacteria"_unclassified(100)	"Proteobacteria"_unclassified(100)	0	0	0	0	0	0	0	0	0	0	0	0	0	0	0	0	0	0	0	0	0	0	0	0	0	0	0	0	0	0	0	0	0	0	0	0	13	0	0	0	0	0	0
Otu1952	Bacteria(100)	"Proteobacteria"(100)	Betaproteobacteria(100)	Neisseriales(100)	Neisseriaceae(100)	Neisseria(100)	0	0	0	0	0	0	0	0	0	0	0	0	0	0	13	0	0	0	0	0	0	0	0	0	0	0	0	0	0	0	0	0	0	0	0	0	0	0	0	0	0	0	0
Otu1953	Bacteria(100)	"Actinobacteria"(100)	Actinobacteria(100)	Acidimicrobiales(100)	Acidimicrobiales_unclassified(100)	Acidimicrobiales_unclassified(100)	0	0	0	0	0	0	0	0	0	0	0	0	0	0	7	0	0	0	0	0	0	6	0	0	0	0	0	0	0	0	0	0	0	0	0	0	0	0	0	0	0	0	0
Otu1955	Bacteria(100)	Firmicutes(100)	Clostridia(100)	Clostridiales(100)	Ruminococcaceae(100)	Ruminococcus(100)	0	0	0	0	0	0	0	0	0	0	0	0	0	0	0	0	0	0	0	0	0	0	0	0	0	0	0	0	0	0	0	0	0	0	0	0	0	0	0	0	0	0	0
Otu1957	Bacteria(100)	Bacteria_unclassified(100)	Bacteria_unclassified(100)	Bacteria_unclassified(100)	Bacteria_unclassified(100)	Bacteria_unclassified(100)	0	0	0	0	0	0	0	0	0	0	0	0	0	0	0	0	0	0	0	0	0	0	0	0	0	0	0	0	0	0	0	0	0	0	0	0	0	0	0	0	0	0	0
Otu1958	Bacteria(100)	Firmicutes(100)	Clostridia(100)	Clostridiales(100)	Lachnospiraceae(100)	Cellulosilyticum(100)	0	0	0	0	0	0	0	0	0	0	0	0	0	0	0	0	0	0	0	0	0	0	0	0	0	0	0	0	0	0	0	0	0	0	0	0	0	0	0	0	0	0	0
Otu1959	Bacteria(100)	"Proteobacteria"(100)	Betaproteobacteria(100)	Burkholderiales(100)	Alcaligenaceae(100)	Alcaligenaceae_unclassified(100)	0	0	0	0	0	0	0	0	0	0	0	0	0	0	0	0	0	13	0	0	0	0	0	0	0	0	0	0	0	0	0	0	0	0	0	0	0	0	0	0	0	0	0
Otu1960	Bacteria(100)	"Bacteroidetes"(54)	"Bacteroidetes"_unclassified(54)	"Bacteroidetes"_unclassified(54)	"Bacteroidetes"_unclassified(54)	"Bacteroidetes"_unclassified(54)	0	0	13	0	0	0	0	0	0	0	0	0	0	0	0	0	0	0	0	0	0	0	0	0	0	0	0	0	0	0	0	0	0	0	0	0	0	0	0	0	0	0	0
Otu1965	Bacteria(100)	"Proteobacteria"(100)	Betaproteobacteria(100)	Betaproteobacteria_unclassified(100)	Betaproteobacteria_unclassified(100)	Betaproteobacteria_unclassified(100)	0	0	0	0	0	0	0	0	0	0	0	0	0	0	0	0	0	0	0	0	0	0	13	0	0	0	0	0	0	0	0	0	0	0	0	0	0	0	0	0	0	0	0
Otu1970	Bacteria(100)	Bacteria_unclassified(100)	Bacteria_unclassified(100)	Bacteria_unclassified(100)	Bacteria_unclassified(100)	Bacteria_unclassified(100)	0	0	0	0	0	0	0	0	0	0	0	0	0	0	0	0	0	0	0	0	0	0	0	0	0	0	0	0	0	0	0	0	0	0	0	0	13	0	0	0	0	0	0
Otu1971	Bacteria(100)	"Proteobacteria"(100)	Betaproteobacteria(100)	Rhodocyclales(100)	Rhodocyclaceae(100)	Rhodocyclaceae_unclassified(100)	0	0	0	0	0	0	0	0	0	0	0	0	0	0	13	0	0	0	0	0	0	0	0	0	0	0	0	0	0	0	0	0	0	0	0	0	0	0	0	0	0	0	0
Otu1972	Bacteria(100)	Bacteria_unclassified(100)	Bacteria_unclassified(100)	Bacteria_unclassified(100)	Bacteria_unclassified(100)	Bacteria_unclassified(100)	0	0	0	0	0	0	0	0	0	0	0	0	0	0	13	0	0	0	0	0	0	0	0	0	0	0	0	0	0	0	0	0	0	0	0	0	0	0	0	0	0	0	0
Otu1973	Bacteria(100)	Bacteria_unclassified(100)	Bacteria_unclassified(100)	Bacteria_unclassified(100)	Bacteria_unclassified(100)	Bacteria_unclassified(100)	0	0	0	0	0	0	0	0	0	0	0	0	0	0	0	0	0	13	0	0	0	0	0	0	0	0	0	0	0	0	0	0	0	0	0	0	0	0	0	0	0	0	0
Otu1975	Bacteria(100)	"Actinobacteria"(100)	Actinobacteria(100)	Coriobacteriales(100)	Coriobacteriaceae(100)	Coriobacteriaceae_unclassified(100)	0	0	0	0	0	0	0	0	0	0	0	0	0	0	0	0	0	0	0	0	0	0	0	0	3	0	0	0	0	0	0	0	0	0	0	0	0	0	0	0	0	0	0
Otu1976	Bacteria(100)	Bacteria_unclassified(100)	Bacteria_unclassified(100)	Bacteria_unclassified(100)	Bacteria_unclassified(100)	Bacteria_unclassified(100)	0	0	0	0	0	0	0	0	0	0	0	0	0	0	0	0	0	0	0	0	0	0	13	0	0	0	0	0	0	0	0	0	0	0	0	0	0	0	0	0	0	0	0
Otu1980	Bacteria(100)	"Proteobacteria"(100)	Alphaproteobacteria(100)	Sphingomonadales(100)	Sphingomonadaceae(100)	Sphingomonas(100)	0	0	0	0	0	0	0	0	0	0	0	0	0	0	0	0	0	0	0	0	0	0	0	0	0	13	0	0	0	0	0	0	0	0	0	0	0	0	0	0	0	0	0
Otu1983	Bacteria(100)	"Bacteroidetes"(100)	"Sphingobacteria"(100)	"Sphingobacteriales"(100)	Cytophagaceae(100)	Adhaeribacter(100)	0	0	0	0	0	0	0	0	0	0	0	0	0	0	0	0	0	0	0	0	0	0	0	0	0	0	0	0	0	0	0	0	0	0	0	0	0	13	0	0	0	0	0
Otu1986	Bacteria(100)	Firmicutes(100)	Clostridia(100)	Clostridiales(100)	Ruminococcaceae(100)	Clostridium_III(100)	0	0	0	0	0	0	0	0	0	0	0	0	0	0	0	0	0	0	0	0	0	0	0	0	0	0	0	0	0	0	0	0	0	0	0	0	0	0	0	0	0	0	0
Otu1988	Bacteria(100)	"Bacteroidetes"(100)	"Bacteroidia"(100)	"Bacteroidales"(100)	"Prevotellaceae"(100)	Prevotella(100)	0	0	0	0	0	0	0	0	0	0	0	0	0	0	0	0	0	0	0	0	0	0	0	0	0	0	0	0	0	0	0	0	0	0	0	0	0	0	0	0	0	0	0
Otu1989	Bacteria(100)	Bacteria_unclassified(100)	Bacteria_unclassified(100)	Bacteria_unclassified(100)	Bacteria_unclassified(100)	Bacteria_unclassified(100)	0	0	0	0	0	0	0	0	0	0	0	0	0	0	0	0	0	0	0	0	0	0	0	0	0	0	0	0	0	0	0	0	0	0	0	0	0	0	0	0	0	0	0
Otu1991	Bacteria(100)	"Proteobacteria"(100)	Betaproteobacteria(100)	Rhodocyclales(100)	Rhodocyclaceae(100)	Sterolibacterium(100)	0	0	0	0	0	0	0	0	0	0	0	0	0	0	0	0	0	0	0	0	0	13	0	0	0	0	0	0	0	0	0	0	0	0	0	0	0	0	0	0	0	0	0
Otu1996	Bacteria(100)	"Bacteroidetes"(100)	"Sphingobacteria"(100)	"Sphingobacteriales"(100)	Sphingobacteriaceae(100)	Solitalea(100)	0	0	0	0	0	0	0	0	0	0	0	0	0	0	0	0	0	0	0	0	0	0	0	0	0	0	0	0	11	0	0	0	0	0	0	0	0	0	0	0	0	0	0
Otu1999	Bacteria(100)	"Bacteroidetes"(100)	"Bacteroidetes"_unclassified(100)	"Bacteroidetes"_unclassified(100)	"Bacteroidetes"_unclassified(100)	"Bacteroidetes"_unclassified(100)	0	0	0	0	0	0	0	0	0	0	0	0	0	0	0	0	0	0	0	0	0	10	0	0	0	0	0	0	0	0	0	0	0	0	0	0	1	0	0	0	0	0	0
Otu2000	Bacteria(100)	"Proteobacteria"(100)	Deltaproteobacteria(100)	Bdellovibrionales(100)	Bacteriovoracaceae(100)	Bacteriovorax(100)	0	0	0	0	0	0	0	0	0	0	0	0	0	0	12	0	0	0	0	0	0	0	0	0	0	0	0	1	0	0	0	0	0	0	0	0	0	0	0	0	0	0	0
Otu2001	Bacteria(100)	"Proteobacteria"(100)	Alphaproteobacteria(100)	Alphaproteobacteria_unclassified(100)	Alphaproteobacteria_unclassified(100)	Alphaproteobacteria_unclassified(100)	0	0	0	0	0	0	0	0	0	0	0	0	0	0	0	0	0	0	0	0	0	0	0	0	0	0	0	0	0	0	0	0	0	13	0	0	0	0	0	0	0	0	0
Otu2002	Bacteria(100)	"Verrucomicrobia"(100)	Spartobacteria(100)	Spartobacteria_order_incertae_sedis(100)	Spartobacteria_family_incertae_sedis(100)	Spartobacteria_genera_incertae_sedis(100)	0	0	0	0	0	0	0	0	0	0	0	0	0	0	0	0	0	0	0	0	0	0	0	0	0	0	0	0	0	0	0	0	0	0	0	0	0	0	0	0	0	0	0
Otu2003	Bacteria(100)	Bacteria_unclassified(100)	Bacteria_unclassified(100)	Bacteria_unclassified(100)	Bacteria_unclassified(100)	Bacteria_unclassified(100)	0	0	0	0	0	0	0	0	0	0	0	0	0	0	0	0	0	0	0	0	0	13	0	0	0	0	0	0	0	0	0	0	0	0	0	0	0	0	0	0	0	0	0
Otu2004	Bacteria(100)	"Proteobacteria"(100)	Alphaproteobacteria(100)	Rhodospirillales(100)	Acetobacteraceae(100)	Acetobacteraceae_unclassified(100)	0	0	0	0	0	0	0	0	0	0	0	0	0	0	0	0	0	0	0	0	0	0	0	0	0	0	0	0	0	0	0	0	0	0	0	0	0	0	0	0	0	0	0
Otu2008	Bacteria(100)	"Acidobacteria"(100)	Acidobacteria_Gp6(100)	Acidobacteria_Gp6_order_incertae_sedis(100)	Acidobacteria_Gp6_family_incertae_sedis(100)	Gp6(100)	0	0	0	0	0	0	0	0	0	0	0	0	0	0	0	0	0	0	0	0	0	0	0	0	0	0	0	0	0	0	0	0	0	0	0	0	0	0	0	0	0	0	0
Otu0281	Bacteria(100)	Bacteria_unclassified(100)	Bacteria_unclassified(100)	Bacteria_unclassified(100)	Bacteria_unclassified(100)	Bacteria_unclassified(100)	0	0	0	0	0	0	0	0	0	0	0	0	0	0	11	0	1	0	0	0	0	0	0	0	0	0	0	0	0	0	0	0	0	0	0	0	0	0	0	0	0	0	0
Otu0325	Bacteria(100)	"Proteobacteria"(100)	"Proteobacteria"_unclassified(100)	"Proteobacteria"_unclassified(100)	"Proteobacteria"_unclassified(100)	"Proteobacteria"_unclassified(100)	0	0	0	0	0	0	0	0	0	0	0	0	0	0	0	0	0	12	0	0	0	0	0	0	0	0	0	0	0	0	0	0	0	0	0	0	0	0	0	0	0	0	0
Otu0600	Bacteria(100)	"Chlamydiae"(100)	Chlamydiae(100)	Chlamydiales(100)	Chlamydiales_unclassified(100)	Chlamydiales_unclassified(100)	0	0	0	0	0	0	0	0	0	0	0	0	0	0	4	0	0	0	0	0	0	0	0	0	0	0	0	0	0	0	0	0	0	0	0	0	0	0	0	0	8	0	0
Otu0915	Bacteria(100)	Bacteria_unclassified(86)	Bacteria_unclassified(86)	Bacteria_unclassified(86)	Bacteria_unclassified(86)	Bacteria_unclassified(86)	0	0	0	0	0	0	0	0	0	0	0	0	0	0	0	0	0	0	7	0	0	0	0	0	0	0	0	0	0	0	0	0	0	0	0	0	0	0	0	0	0	0	0
Otu0983	Bacteria(100)	"Verrucomicrobia"(100)	Subdivision3(100)	Subdivision3_order_incertae_sedis(100)	Subdivision3_family_incertae_sedis(100)	3_genus_incertae_sedis(100)	0	0	0	0	0	0	0	0	0	0	0	0	0	0	0	0	0	8	0	0	0	0	4	0	0	0	0	0	0	0	0	0	0	0	0	0	0	0	0	0	0	0	0
Otu1164	Bacteria(100)	"Actinobacteria"(100)	Actinobacteria(100)	Solirubrobacterales(100)	Conexibacteraceae(83)	Conexibacter(83)	0	0	0	0	0	0	0	0	0	0	0	0	0	0	0	0	0	0	0	0	0	0	0	0	0	0	0	0	0	0	0	0	0	0	0	0	0	0	0	0	0	0	0
Otu1193	Bacteria(100)	Bacteria_unclassified(100)	Bacteria_unclassified(100)	Bacteria_unclassified(100)	Bacteria_unclassified(100)	Bacteria_unclassified(100)	0	0	0	0	0	0	0	0	0	0	0	0	0	0	0	0	0	0	0	0	0	0	0	0	0	0	0	0	0	0	0	0	0	1	0	0	0	0	0	0	0	0	0
Otu1231	Bacteria(100)	"Proteobacteria"(100)	Betaproteobacteria(100)	Burkholderiales(100)	Burkholderiales_unclassified(100)	Burkholderiales_unclassified(100)	0	0	0	0	0	0	0	0	0	0	0	0	0	0	0	0	0	0	5	0	0	0	0	0	0	0	0	0	0	0	0	0	0	0	0	0	0	0	0	0	0	0	0
Otu1482	Bacteria(100)	"Proteobacteria"(100)	Gammaproteobacteria(100)	Gammaproteobacteria_unclassified(100)	Gammaproteobacteria_unclassified(100)	Gammaproteobacteria_unclassified(100)	0	0	0	0	0	0	0	0	0	0	0	0	0	0	0	0	0	0	0	0	0	7	0	0	0	0	0	0	0	0	0	0	0	0	0	0	0	0	0	0	0	0	0
Otu1551	Bacteria(100)	"Proteobacteria"(100)	Deltaproteobacteria(100)	Myxococcales(100)	Polyangiaceae(100)	Polyangiaceae_unclassified(100)	0	0	0	0	0	0	0	0	0	0	0	0	0	0	0	0	0	0	0	0	0	0	0	0	0	0	0	0	0	0	0	0	0	0	0	0	0	0	0	0	0	0	0
Otu1611	Bacteria(100)	"Bacteroidetes"(100)	"Bacteroidetes"_unclassified(100)	"Bacteroidetes"_unclassified(100)	"Bacteroidetes"_unclassified(100)	"Bacteroidetes"_unclassified(100)	0	0	0	0	0	0	0	0	0	0	0	0	0	0	0	0	0	0	0	0	9	0	0	0	0	0	0	0	0	3	0	0	0	0	0	0	0	0	0	0	0	0	0
Otu1632	Bacteria(100)	Bacteria_unclassified(100)	Bacteria_unclassified(100)	Bacteria_unclassified(100)	Bacteria_unclassified(100)	Bacteria_unclassified(100)	0	0	0	0	0	0	0	0	0	0	0	0	0	0	1	0	0	0	0	0	0	0	0	0	0	0	0	0	0	0	0	0	0	0	0	0	0	0	0	0	0	0	0
Otu1633	Bacteria(100)	"Proteobacteria"(100)	Alphaproteobacteria(100)	Rhizobiales(100)	Rhizobiales_unclassified(100)	Rhizobiales_unclassified(100)	0	0	0	0	9	0	0	0	0	0	0	0	0	0	0	0	0	0	0	0	0	0	0	0	0	0	0	0	0	0	0	0	0	0	0	0	0	0	0	0	0	0	0
Otu1694	Bacteria(100)	"Bacteroidetes"(100)	"Sphingobacteria"(100)	"Sphingobacteriales"(100)	Cytophagaceae(100)	Hymenobacter(100)	0	0	0	0	0	0	0	0	0	0	0	0	0	0	0	0	0	0	0	0	0	0	0	0	0	11	0	0	0	0	0	0	0	0	0	0	0	1	0	0	0	0	0
Otu1737	Bacteria(100)	Firmicutes(100)	Clostridia(100)	Clostridiales(100)	Clostridiales_unclassified(100)	Clostridiales_unclassified(100)	0	0	0	0	0	0	0	0	0	0	0	0	0	0	0	0	0	0	0	0	0	0	0	0	0	0	0	0	0	0	0	0	0	0	0	0	0	0	0	0	0	0	0
Otu1765	Bacteria(100)	"Proteobacteria"(100)	Alphaproteobacteria(100)	Alphaproteobacteria_unclassified(100)	Alphaproteobacteria_unclassified(100)	Alphaproteobacteria_unclassified(100)	0	0	0	0	0	0	0	0	0	0	0	0	0	0	0	0	0	0	0	0	0	0	0	0	0	0	0	0	0	12	0	0	0	0	0	0	0	0	0	0	0	0	0
Otu1787	Bacteria(100)	Bacteria_unclassified(100)	Bacteria_unclassified(100)	Bacteria_unclassified(100)	Bacteria_unclassified(100)	Bacteria_unclassified(100)	0	0	0	0	0	0	0	0	0	0	0	0	0	0	0	0	0	0	0	0	0	0	0	0	0	0	0	0	0	0	0	0	0	0	0	0	0	0	0	0	0	0	0
Otu1825	Bacteria(100)	"Proteobacteria"(100)	Gammaproteobacteria(100)	Legionellales(100)	Legionellaceae(100)	Legionella(100)	0	0	0	0	0	0	0	0	0	0	0	0	0	0	0	7	0	0	0	0	0	0	0	0	0	0	0	0	0	0	0	0	0	0	0	0	0	0	0	0	0	0	0
Otu1967	Bacteria(100)	"Proteobacteria"(100)	Alphaproteobacteria(100)	Rickettsiales(100)	Rickettsiaceae(100)	Rickettsiaceae_unclassified(100)	0	0	0	0	0	0	0	0	0	0	0	0	0	0	0	0	0	0	0	0	0	0	12	0	0	0	0	0	0	0	0	0	0	0	0	0	0	0	0	0	0	0	0
Otu1977	Bacteria(100)	Firmicutes(100)	Bacilli(100)	Lactobacillales(100)	Streptococcaceae(100)	Lactococcus(100)	0	0	0	0	0	0	0	0	0	0	0	0	0	0	0	0	0	0	0	0	0	1	0	0	0	0	0	0	0	0	0	2	0	0	0	0	0	0	0	0	0	0	0
Otu1982	Bacteria(100)	Firmicutes(100)	Bacilli(100)	Lactobacillales(93)	Enterococcaceae(85)	Enterococcaceae_unclassified(85)	0	0	0	0	0	0	0	0	0	0	0	0	0	0	0	0	0	0	0	0	0	0	0	0	0	0	0	0	0	0	0	0	0	0	0	0	0	0	0	0	0	0	0
Otu1985	Bacteria(100)	"Actinobacteria"(100)	Actinobacteria(100)	Actinomycetales(100)	Actinomycetales_unclassified(100)	Actinomycetales_unclassified(100)	0	0	0	0	0	0	0	0	0	2	0	0	0	0	1	0	0	0	0	0	0	9	0	0	0	0	0	0	0	0	0	0	0	0	0	0	0	0	0	0	0	0	0
Otu2005	Bacteria(100)	"Actinobacteria"(100)	Actinobacteria(100)	Actinomycetales(100)	Mycobacteriaceae(100)	Mycobacterium(100)	0	0	0	0	0	0	0	0	0	0	0	0	0	0	0	0	0	0	0	0	0	0	0	0	0	0	0	0	0	0	0	0	0	0	0	7	0	0	0	0	0	0	0
Otu2009	Bacteria(100)	Bacteria_unclassified(100)	Bacteria_unclassified(100)	Bacteria_unclassified(100)	Bacteria_unclassified(100)	Bacteria_unclassified(100)	0	0	0	0	0	0	0	0	0	0	0	0	0	0	0	0	0	12	0	0	0	0	0	0	0	0	0	0	0	0	0	0	0	0	0	0	0	0	0	0	0	0	0
Otu2010	Bacteria(100)	Bacteria_unclassified(100)	Bacteria_unclassified(100)	Bacteria_unclassified(100)	Bacteria_unclassified(100)	Bacteria_unclassified(100)	0	0	0	0	0	0	0	0	0	0	0	0	0	0	12	0	0	0	0	0	0	0	0	0	0	0	0	0	0	0	0	0	0	0	0	0	0	0	0	0	0	0	0
Otu2011	Bacteria(100)	Firmicutes(100)	Clostridia(100)	Clostridiales(100)	Clostridiales_unclassified(100)	Clostridiales_unclassified(100)	0	0	0	0	0	0	0	0	0	0	0	0	0	0	0	0	0	0	0	0	0	0	0	0	0	0	0	0	0	0	0	0	0	0	0	0	0	0	0	0	0	0	0
Otu2015	Bacteria(100)	"Actinobacteria"(100)	Actinobacteria(100)	Actinomycetales(100)	Actinomycetales_unclassified(100)	Actinomycetales_unclassified(100)	0	0	0	0	0	0	0	0	0	0	0	0	0	0	12	0	0	0	0	0	0	0	0	0	0	0	0	0	0	0	0	0	0	0	0	0	0	0	0	0	0	0	0
Otu2018	Bacteria(100)	"Bacteroidetes"(100)	"Sphingobacteria"(100)	"Sphingobacteriales"(100)	"Sphingobacteriales"_unclassified(100)	"Sphingobacteriales"_unclassified(100)	0	0	12	0	0	0	0	0	0	0	0	0	0	0	0	0	0	0	0	0	0	0	0	0	0	0	0	0	0	0	0	0	0	0	0	0	0	0	0	0	0	0	0
Otu2019	Bacteria(100)	Firmicutes(100)	Negativicutes(100)	Selenomonadales(100)	Veillonellaceae(100)	Sporomusa(100)	0	0	0	0	0	0	0	0	0	0	0	0	0	0	0	0	0	0	0	0	0	0	0	0	0	0	0	0	0	0	0	0	0	0	0	0	0	0	0	0	0	0	0
Otu2020	Bacteria(100)	"Proteobacteria"(100)	Alphaproteobacteria(100)	Rhodobacterales(100)	Rhodobacteraceae(100)	Litoreibacter(100)	0	0	0	0	0	0	0	0	0	0	0	0	0	0	0	0	0	12	0	0	0	0	0	0	0	0	0	0	0	0	0	0	0	0	0	0	0	0	0	0	0	0	0
Otu2022	Bacteria(100)	"Proteobacteria"(100)	"Proteobacteria"_unclassified(100)	"Proteobacteria"_unclassified(100)	"Proteobacteria"_unclassified(100)	"Proteobacteria"_unclassified(100)	0	0	0	0	0	0	0	0	0	0	0	0	0	0	0	12	0	0	0	0	0	0	0	0	0	0	0	0	0	0	0	0	0	0	0	0	0	0	0	0	0	0	0
Otu2031	Bacteria(100)	"Verrucomicrobia"(100)	Subdivision3(100)	Subdivision3_order_incertae_sedis(100)	Subdivision3_family_incertae_sedis(100)	3_genus_incertae_sedis(100)	0	0	0	0	0	0	0	0	0	0	0	0	0	0	0	0	0	0	0	0	0	0	0	0	0	0	0	0	0	0	12	0	0	0	0	0	0	0	0	0	0	0	0
Otu2032	Bacteria(100)	"Bacteroidetes"(100)	"Sphingobacteria"(100)	"Sphingobacteriales"(100)	Chitinophagaceae(100)	Chitinophagaceae_unclassified(100)	0	0	0	0	0	0	0	0	0	0	0	0	0	0	12	0	0	0	0	0	0	0	0	0	0	0	0	0	0	0	0	0	0	0	0	0	0	0	0	0	0	0	0
Otu2034	Bacteria(100)	Firmicutes(100)	Clostridia(100)	Clostridiales(100)	Ruminococcaceae(100)	Ruminococcaceae_unclassified(100)	0	0	0	0	0	0	0	0	0	0	0	0	0	0	0	0	0	0	0	0	0	0	0	0	0	0	0	0	0	0	0	0	0	0	0	0	0	0	0	0	0	0	0
Otu2037	Bacteria(100)	Firmicutes(100)	Clostridia(100)	Clostridia_unclassified(100)	Clostridia_unclassified(100)	Clostridia_unclassified(100)	0	0	0	0	0	0	0	0	0	0	0	0	0	0	0	0	0	0	0	0	0	0	0	0	0	0	0	0	0	0	0	0	0	0	0	0	0	0	0	0	0	0	0
Otu2038	Bacteria(100)	"Proteobacteria"(100)	Gammaproteobacteria(100)	Gammaproteobacteria_unclassified(100)	Gammaproteobacteria_unclassified(100)	Gammaproteobacteria_unclassified(100)	0	0	0	0	0	0	0	0	0	0	0	0	0	0	12	0	0	0	0	0	0	0	0	0	0	0	0	0	0	0	0	0	0	0	0	0	0	0	0	0	0	0	0
Otu2039	Bacteria(100)	Firmicutes(100)	Clostridia(100)	Clostridiales(100)	Clostridiales_Incertae_Sedis_XI(100)	Gallicola(100)	0	0	0	0	0	0	0	0	0	0	0	0	0	0	0	0	0	0	0	0	0	0	0	0	0	0	0	0	0	0	0	0	0	0	0	0	0	0	0	0	0	0	0
Otu2041	Bacteria(100)	"Actinobacteria"(100)	Actinobacteria(100)	Acidimicrobiales(100)	Acidimicrobiales_unclassified(100)	Acidimicrobiales_unclassified(100)	0	0	0	0	0	0	0	0	0	0	0	0	0	0	0	0	0	0	0	0	0	0	0	0	0	0	0	0	0	0	0	0	0	0	0	0	0	0	0	0	0	0	0
Otu2042	Bacteria(100)	"Proteobacteria"(100)	Gammaproteobacteria(100)	Legionellales(100)	Legionellaceae(100)	Legionella(100)	0	0	0	0	0	0	0	0	0	0	0	0	0	0	12	0	0	0	0	0	0	0	0	0	0	0	0	0	0	0	0	0	0	0	0	0	0	0	0	0	0	0	0
Otu2043	Bacteria(100)	"Chloroflexi"(100)	"Chloroflexi"_unclassified(100)	"Chloroflexi"_unclassified(100)	"Chloroflexi"_unclassified(100)	"Chloroflexi"_unclassified(100)	0	0	0	0	0	0	0	0	0	0	0	0	0	0	0	0	0	0	0	0	0	0	0	0	0	0	0	0	0	0	0	0	0	0	0	0	0	0	0	0	0	0	0
Otu2044	Bacteria(100)	"Proteobacteria"(100)	"Proteobacteria"_unclassified(92)	"Proteobacteria"_unclassified(92)	"Proteobacteria"_unclassified(92)	"Proteobacteria"_unclassified(92)	0	0	0	0	0	0	0	0	0	0	0	0	0	0	12	0	0	0	0	0	0	0	0	0	0	0	0	0	0	0	0	0	0	0	0	0	0	0	0	0	0	0	0
Otu2049	Bacteria(100)	Bacteria_unclassified(100)	Bacteria_unclassified(100)	Bacteria_unclassified(100)	Bacteria_unclassified(100)	Bacteria_unclassified(100)	0	0	0	0	0	0	0	0	0	0	0	0	0	0	0	0	0	0	0	0	0	0	0	0	0	0	0	0	0	0	0	0	0	0	0	0	0	0	0	0	0	0	0
Otu2052	Bacteria(100)	"Proteobacteria"(100)	"Proteobacteria"_unclassified(100)	"Proteobacteria"_unclassified(100)	"Proteobacteria"_unclassified(100)	"Proteobacteria"_unclassified(100)	0	0	0	0	0	0	0	0	0	0	0	0	0	0	10	0	0	0	0	0	0	2	0	0	0	0	0	0	0	0	0	0	0	0	0	0	0	0	0	0	0	0	0
Otu2054	Bacteria(100)	OD1(100)	OD1_class_incertae_sedis(100)	OD1_order_incertae_sedis(100)	OD1_family_incertae_sedis(100)	OD1_genus_incertae_sedis(100)	0	0	0	0	0	0	0	0	0	0	0	0	0	0	0	0	0	0	0	0	0	0	0	0	0	0	0	0	0	0	0	0	0	0	0	0	0	0	0	0	0	0	0
Otu2055	Bacteria(100)	Bacteria_unclassified(100)	Bacteria_unclassified(100)	Bacteria_unclassified(100)	Bacteria_unclassified(100)	Bacteria_unclassified(100)	0	0	0	0	0	0	0	0	0	0	0	0	0	0	0	0	0	0	0	0	0	0	0	0	0	0	0	0	0	0	0	0	0	10	0	0	0	0	0	0	0	0	0
Otu2056	Bacteria(100)	Firmicutes(100)	Clostridia(100)	Clostridia_unclassified(100)	Clostridia_unclassified(100)	Clostridia_unclassified(100)	0	0	0	0	0	0	0	0	0	0	0	0	0	0	0	0	0	0	0	0	0	0	0	0	0	0	0	0	0	0	0	0	0	0	0	0	0	0	0	0	0	0	0
Otu2058	Bacteria(100)	"Actinobacteria"(100)	Actinobacteria(100)	Actinomycetales(100)	Micrococcaceae(100)	Micrococcaceae_unclassified(84)	0	0	0	0	0	0	0	0	0	0	0	0	0	0	0	0	0	0	0	0	0	0	0	0	0	0	0	0	0	0	0	0	0	0	0	0	0	0	0	0	0	0	0
Otu2059	Bacteria(100)	"Bacteroidetes"(100)	"Bacteroidetes"_unclassified(75)	"Bacteroidetes"_unclassified(75)	"Bacteroidetes"_unclassified(75)	"Bacteroidetes"_unclassified(75)	0	0	0	0	0	4	0	0	0	0	0	0	0	0	0	0	0	0	0	0	0	0	0	0	0	0	0	0	0	0	0	0	0	0	0	0	0	0	0	0	0	5	0
Otu2061	Bacteria(100)	Bacteria_unclassified(100)	Bacteria_unclassified(100)	Bacteria_unclassified(100)	Bacteria_unclassified(100)	Bacteria_unclassified(100)	0	0	0	0	0	0	0	0	0	0	0	0	0	0	0	0	0	0	0	0	0	0	0	0	0	0	0	0	0	0	0	0	0	0	0	0	12	0	0	0	0	0	0
Otu2064	Bacteria(100)	"Proteobacteria"(100)	Alphaproteobacteria(100)	Rhizobiales(100)	Phyllobacteriaceae(100)	Phyllobacteriaceae_unclassified(100)	0	0	0	0	0	0	0	0	0	0	0	0	0	0	0	0	0	0	0	0	0	0	0	0	0	0	0	0	0	0	0	0	0	0	0	0	0	0	0	0	0	0	0
Otu2065	Bacteria(100)	Firmicutes(100)	Clostridia(100)	Clostridiales(100)	Ruminococcaceae(100)	Clostridium_III(100)	0	0	0	0	0	0	0	0	0	0	0	0	0	0	0	0	0	0	0	0	0	12	0	0	0	0	0	0	0	0	0	0	0	0	0	0	0	0	0	0	0	0	0
Otu2068	Bacteria(100)	"Bacteroidetes"(100)	"Bacteroidetes"_unclassified(100)	"Bacteroidetes"_unclassified(100)	"Bacteroidetes"_unclassified(100)	"Bacteroidetes"_unclassified(100)	0	0	0	0	0	0	0	0	0	0	0	0	0	0	0	0	0	0	0	0	0	0	0	0	0	0	0	0	12	0	0	0	0	0	0	0	0	0	0	0	0	0	0
Otu2070	Bacteria(100)	"Proteobacteria"(100)	Alphaproteobacteria(100)	Sphingomonadales(100)	Sphingomonadaceae(100)	Sphingobium(100)	0	0	0	0	0	0	0	0	0	0	0	0	0	0	11	0	0	0	0	0	0	0	0	0	0	0	0	0	0	0	0	0	0	0	0	0	0	0	0	0	0	0	0
Otu2071	Bacteria(100)	"Proteobacteria"(100)	"Proteobacteria"_unclassified(100)	"Proteobacteria"_unclassified(100)	"Proteobacteria"_unclassified(100)	"Proteobacteria"_unclassified(100)	0	0	0	0	0	0	0	0	0	0	0	0	0	0	0	0	0	0	0	0	0	0	10	0	0	0	0	0	0	0	0	0	0	0	0	0	0	0	0	0	0	0	0
Otu2072	Bacteria(100)	"Bacteroidetes"(100)	"Sphingobacteria"(100)	"Sphingobacteriales"(100)	Chitinophagaceae(100)	Terrimonas(100)	0	0	0	0	0	0	0	0	0	0	0	0	0	0	0	0	0	0	0	0	0	1	0	0	0	0	0	0	0	0	0	0	0	0	0	0	10	0	0	0	0	0	0
Otu2075	Bacteria(100)	"Proteobacteria"(100)	"Proteobacteria"_unclassified(100)	"Proteobacteria"_unclassified(100)	"Proteobacteria"_unclassified(100)	"Proteobacteria"_unclassified(100)	0	0	0	0	0	0	0	0	0	0	0	0	0	0	0	0	0	12	0	0	0	0	0	0	0	0	0	0	0	0	0	0	0	0	0	0	0	0	0	0	0	0	0
Otu2076	Bacteria(100)	Bacteria_unclassified(100)	Bacteria_unclassified(100)	Bacteria_unclassified(100)	Bacteria_unclassified(100)	Bacteria_unclassified(100)	0	0	0	0	0	0	0	0	0	0	0	0	0	0	0	0	0	0	0	0	0	8	0	0	0	0	0	0	0	4	0	0	0	0	0	0	0	0	0	0	0	0	0
Otu0657	Bacteria(100)	"Proteobacteria"(100)	Gammaproteobacteria(100)	Xanthomonadales(100)	Xanthomonadaceae(100)	Arenimonas(59)	0	0	0	0	0	0	0	0	0	0	0	0	0	0	5	0	0	0	0	0	0	0	0	0	0	1	0	0	0	0	0	0	0	0	0	0	0	0	0	0	0	0	0
Otu0667	Bacteria(100)	"Proteobacteria"(100)	Alphaproteobacteria(100)	Rhizobiales(100)	Rhizobiales_unclassified(100)	Rhizobiales_unclassified(100)	0	0	0	0	0	0	0	0	0	0	0	0	0	0	11	0	0	0	0	0	0	0	0	0	0	0	0	0	0	0	0	0	0	0	0	0	0	0	0	0	0	0	0
Otu0856	Bacteria(100)	"Proteobacteria"(100)	"Proteobacteria"_unclassified(79)	"Proteobacteria"_unclassified(79)	"Proteobacteria"_unclassified(79)	"Proteobacteria"_unclassified(79)	0	0	0	0	0	0	0	0	0	0	0	0	0	0	0	0	0	0	0	0	0	11	0	0	0	0	0	0	0	0	0	0	0	0	0	0	0	0	0	0	0	0	0
Otu1204	Bacteria(100)	"Bacteroidetes"(100)	"Bacteroidetes"_unclassified(100)	"Bacteroidetes"_unclassified(100)	"Bacteroidetes"_unclassified(100)	"Bacteroidetes"_unclassified(100)	0	0	0	0	0	0	0	0	0	0	0	0	0	0	0	0	0	0	0	0	0	0	0	0	0	0	0	0	0	0	0	0	0	0	0	0	0	0	0	0	0	0	0
Otu1378	Bacteria(100)	"Proteobacteria"(100)	Alphaproteobacteria(100)	Alphaproteobacteria_unclassified(100)	Alphaproteobacteria_unclassified(100)	Alphaproteobacteria_unclassified(100)	0	0	0	0	0	0	0	0	0	0	0	0	0	0	8	0	0	0	0	0	0	0	0	0	0	3	0	0	0	0	0	0	0	0	0	0	0	0	0	0	0	0	0
Otu1404	Bacteria(100)	Firmicutes(100)	Clostridia(100)	Clostridiales(100)	Lachnospiraceae(100)	Dorea(100)	0	0	0	0	0	0	0	0	0	0	0	0	0	0	0	0	0	0	0	0	0	0	0	0	0	0	0	0	0	11	0	0	0	0	0	0	0	0	0	0	0	0	0
Otu1554	Bacteria(100)	"Acidobacteria"(100)	Acidobacteria_Gp6(100)	Acidobacteria_Gp6_order_incertae_sedis(100)	Acidobacteria_Gp6_family_incertae_sedis(100)	Gp6(100)	0	0	0	0	0	0	0	0	0	0	0	0	0	0	0	0	0	0	0	0	0	0	0	0	0	0	0	0	0	0	0	0	0	0	0	0	0	0	0	0	0	0	0
Otu1821	Bacteria(100)	"Bacteroidetes"(100)	"Bacteroidia"(100)	"Bacteroidales"(100)	"Porphyromonadaceae"(100)	Paludibacter(100)	0	0	0	0	0	0	0	0	0	0	0	0	0	0	0	0	0	0	0	0	0	0	0	0	0	0	0	0	0	0	0	0	0	0	0	0	0	0	0	0	0	0	0
Otu1847	Bacteria(100)	Firmicutes(100)	Bacilli(100)	Bacillales(100)	Staphylococcaceae(94)	Staphylococcaceae_unclassified(94)	0	0	0	0	0	0	0	0	0	0	0	0	0	0	0	0	0	0	0	0	0	0	0	0	0	0	0	0	0	0	0	0	0	0	0	0	0	0	0	0	0	0	0
Otu1890	Bacteria(100)	"Bacteroidetes"(100)	"Sphingobacteria"(100)	"Sphingobacteriales"(100)	Cytophagaceae(100)	Cytophagaceae_unclassified(100)	0	0	0	0	0	0	0	0	0	0	0	0	0	0	0	0	0	0	0	0	0	0	0	0	0	0	0	0	1	0	0	0	0	0	0	0	0	0	0	0	0	0	0
Otu1968	Bacteria(100)	Bacteria_unclassified(100)	Bacteria_unclassified(100)	Bacteria_unclassified(100)	Bacteria_unclassified(100)	Bacteria_unclassified(100)	0	0	0	0	0	0	0	0	0	0	0	0	0	0	0	0	0	0	0	0	0	0	0	0	0	0	0	11	0	0	0	0	0	0	0	0	0	0	0	0	0	0	0
Otu2007	Bacteria(100)	Firmicutes(100)	Bacilli(100)	Lactobacillales(100)	Lactobacillaceae(100)	Lactobacillaceae_unclassified(100)	0	0	0	0	0	0	0	0	0	0	0	0	0	0	0	0	0	0	0	0	0	0	0	0	0	0	0	0	0	0	0	0	0	0	0	0	0	0	0	0	2	0	0
Otu2012	Bacteria(100)	Bacteria_unclassified(100)	Bacteria_unclassified(100)	Bacteria_unclassified(100)	Bacteria_unclassified(100)	Bacteria_unclassified(100)	0	0	0	0	0	0	0	0	0	0	0	0	0	0	0	0	0	11	0	0	0	0	0	0	0	0	0	0	0	0	0	0	0	0	0	0	0	0	0	0	0	0	0
Otu2027	Bacteria(100)	Bacteria_unclassified(100)	Bacteria_unclassified(100)	Bacteria_unclassified(100)	Bacteria_unclassified(100)	Bacteria_unclassified(100)	0	0	0	0	0	0	0	0	0	0	0	0	0	0	0	0	0	0	0	0	0	11	0	0	0	0	0	0	0	0	0	0	0	0	0	0	0	0	0	0	0	0	0
Otu2048	Bacteria(100)	"Bacteroidetes"(100)	"Sphingobacteria"(100)	"Sphingobacteriales"(100)	Cytophagaceae(100)	Cytophagaceae_unclassified(100)	0	0	0	0	0	0	0	0	0	11	0	0	0	0	0	0	0	0	0	0	0	0	0	0	0	0	0	0	0	0	0	0	0	0	0	0	0	0	0	0	0	0	0
Otu2079	Bacteria(100)	"Actinobacteria"(100)	Actinobacteria(100)	Acidimicrobiales(100)	Acidimicrobiaceae(100)	Ilumatobacter(100)	0	0	0	0	0	0	0	0	0	0	0	0	0	0	0	0	0	0	0	0	0	0	0	0	0	0	0	0	0	0	0	0	0	0	0	0	0	0	0	0	0	0	0
Otu2080	Bacteria(100)	Bacteria_unclassified(100)	Bacteria_unclassified(100)	Bacteria_unclassified(100)	Bacteria_unclassified(100)	Bacteria_unclassified(100)	0	0	0	0	0	0	0	0	0	0	0	0	0	0	11	0	0	0	0	0	0	0	0	0	0	0	0	0	0	0	0	0	0	0	0	0	0	0	0	0	0	0	0
Otu2081	Bacteria(100)	"Proteobacteria"(100)	Alphaproteobacteria(100)	Rhodobacterales(100)	Rhodobacteraceae(100)	Loktanella(100)	0	0	11	0	0	0	0	0	0	0	0	0	0	0	0	0	0	0	0	0	0	0	0	0	0	0	0	0	0	0	0	0	0	0	0	0	0	0	0	0	0	0	0
Otu2085	Bacteria(100)	Bacteria_unclassified(100)	Bacteria_unclassified(100)	Bacteria_unclassified(100)	Bacteria_unclassified(100)	Bacteria_unclassified(100)	0	0	0	0	0	0	0	0	0	0	0	0	0	0	0	0	0	0	0	0	0	0	0	0	0	0	0	0	0	0	0	0	0	0	0	0	0	0	0	0	0	0	0
Otu2086	Bacteria(100)	"Actinobacteria"(100)	Actinobacteria(100)	Actinomycetales(100)	Micrococcaceae(100)	Micrococcaceae_unclassified(100)	0	0	0	0	0	0	0	0	0	0	0	0	0	0	0	0	0	0	0	0	0	0	0	0	0	0	0	0	0	0	0	0	0	0	0	0	0	0	0	0	0	0	11
Otu2087	Bacteria(100)	"Spirochaetes"(100)	Spirochaetes(100)	Spirochaetales(100)	"Brachyspiraceae"(100)	Brachyspira(100)	0	0	0	0	0	0	0	0	0	0	0	11	0	0	0	0	0	0	0	0	0	0	0	0	0	0	0	0	0	0	0	0	0	0	0	0	0	0	0	0	0	0	0
Otu2089	Bacteria(100)	Firmicutes(100)	Clostridia(100)	Clostridiales(100)	Clostridiales_Incertae_Sedis_XIII(100)	Anaerovorax(100)	0	0	0	0	0	0	0	0	0	0	0	0	0	0	0	0	0	0	0	0	0	11	0	0	0	0	0	0	0	0	0	0	0	0	0	0	0	0	0	0	0	0	0
Otu2090	Bacteria(100)	Bacteria_unclassified(100)	Bacteria_unclassified(100)	Bacteria_unclassified(100)	Bacteria_unclassified(100)	Bacteria_unclassified(100)	0	0	0	0	0	0	0	0	0	11	0	0	0	0	0	0	0	0	0	0	0	0	0	0	0	0	0	0	0	0	0	0	0	0	0	0	0	0	0	0	0	0	0
Otu2091	Bacteria(100)	"Proteobacteria"(100)	Deltaproteobacteria(100)	Deltaproteobacteria_unclassified(100)	Deltaproteobacteria_unclassified(100)	Deltaproteobacteria_unclassified(100)	0	0	0	0	0	0	0	0	0	0	0	0	0	0	0	0	0	0	0	0	0	11	0	0	0	0	0	0	0	0	0	0	0	0	0	0	0	0	0	0	0	0	0
Otu2092	Bacteria(100)	Firmicutes(100)	Bacilli(100)	Bacillales(100)	Bacillaceae_2(100)	Bacillaceae_2_unclassified(100)	0	0	0	0	0	0	0	0	0	0	0	0	0	0	0	0	0	0	0	0	0	11	0	0	0	0	0	0	0	0	0	0	0	0	0	0	0	0	0	0	0	0	0
Otu2093	Bacteria(100)	"Armatimonadetes"(100)	Armatimonadia(100)	Armatimonadales(100)	Armatimonadaceae(100)	Armatimonas_Armatimonadetes_gp1(100)	0	0	0	0	0	0	0	0	0	0	0	0	0	0	0	0	0	0	0	0	0	11	0	0	0	0	0	0	0	0	0	0	0	0	0	0	0	0	0	0	0	0	0
Otu2095	Bacteria(100)	"Proteobacteria"(100)	Alphaproteobacteria(100)	Alphaproteobacteria_unclassified(64)	Alphaproteobacteria_unclassified(64)	Alphaproteobacteria_unclassified(64)	0	0	0	0	0	0	0	0	0	0	0	0	0	0	0	0	0	0	0	0	0	0	0	0	0	0	0	0	0	0	0	0	0	0	0	0	0	0	0	0	0	0	0
Otu2097	Bacteria(100)	"Proteobacteria"(100)	Deltaproteobacteria(100)	Myxococcales(100)	Nannocystaceae(100)	Nannocystaceae_unclassified(100)	0	0	0	0	0	0	0	0	0	0	0	0	0	0	0	0	0	0	0	0	0	0	0	0	0	0	0	0	0	0	0	0	0	0	0	0	0	0	0	0	7	0	0
Otu2099	Bacteria(100)	OD1(100)	OD1_class_incertae_sedis(100)	OD1_order_incertae_sedis(100)	OD1_family_incertae_sedis(100)	OD1_genus_incertae_sedis(100)	0	0	0	0	0	0	0	0	0	0	0	0	0	0	0	0	0	0	0	0	0	0	0	0	0	0	0	0	0	0	0	0	0	0	0	0	4	0	0	0	0	0	0
Otu2100	Bacteria(100)	"Actinobacteria"(100)	Actinobacteria(100)	Acidimicrobiales(100)	Acidimicrobiales_unclassified(100)	Acidimicrobiales_unclassified(100)	0	0	0	0	0	0	0	0	0	0	0	0	0	0	0	0	0	0	0	0	0	0	0	0	0	0	0	0	0	0	0	0	0	0	0	0	0	0	0	0	0	0	0
Otu2102	Bacteria(100)	"Proteobacteria"(100)	Deltaproteobacteria(100)	Myxococcales(100)	Myxococcales_unclassified(100)	Myxococcales_unclassified(100)	0	0	0	0	0	0	0	0	0	0	0	0	0	0	0	0	0	0	0	0	0	0	0	0	0	0	0	0	0	0	0	0	0	0	0	0	0	0	0	0	0	0	0
Otu2104	Bacteria(100)	Firmicutes(100)	Bacilli(100)	Bacillales(100)	Bacillales_Incertae_Sedis_XII(100)	Exiguobacterium(100)	0	0	0	0	0	0	0	0	0	0	0	0	0	0	0	0	0	0	0	0	0	0	0	0	0	0	0	0	0	0	0	0	0	0	0	0	0	0	0	0	0	0	0
Otu2105	Bacteria(100)	"Actinobacteria"(100)	Actinobacteria(100)	Actinomycetales(100)	Actinomycetales_unclassified(100)	Actinomycetales_unclassified(100)	0	0	0	0	0	0	0	0	0	0	0	0	0	0	0	0	0	11	0	0	0	0	0	0	0	0	0	0	0	0	0	0	0	0	0	0	0	0	0	0	0	0	0
Otu2106	Bacteria(100)	"Actinobacteria"(100)	Actinobacteria(100)	Acidimicrobiales(100)	"Acidimicrobineae"_incertae_sedis(100)	Aciditerrimonas(100)	0	0	0	0	0	0	0	0	0	0	0	0	0	0	0	0	0	0	0	0	0	0	0	0	0	0	11	0	0	0	0	0	0	0	0	0	0	0	0	0	0	0	0
Otu2107	Bacteria(100)	"Proteobacteria"(100)	Gammaproteobacteria(100)	Gammaproteobacteria_unclassified(100)	Gammaproteobacteria_unclassified(100)	Gammaproteobacteria_unclassified(100)	0	0	0	0	0	0	0	0	0	0	0	0	0	3	0	0	0	0	0	0	0	0	0	0	0	0	0	0	0	0	0	0	0	0	0	0	0	0	0	0	0	0	0
Otu2108	Bacteria(100)	Firmicutes(100)	Clostridia(100)	Clostridiales(100)	Clostridiales_unclassified(100)	Clostridiales_unclassified(100)	0	0	0	0	0	0	0	0	0	0	0	0	0	0	0	0	0	0	0	0	0	0	0	0	0	0	0	0	0	0	0	0	0	0	0	0	0	0	0	0	0	0	0
Otu2109	Bacteria(100)	Bacteria_unclassified(100)	Bacteria_unclassified(100)	Bacteria_unclassified(100)	Bacteria_unclassified(100)	Bacteria_unclassified(100)	0	0	0	0	0	0	0	0	0	0	0	0	0	0	0	0	0	0	0	0	0	0	0	0	0	0	0	0	0	0	0	0	0	0	0	0	0	0	0	0	0	0	0
Otu2111	Bacteria(100)	"Fusobacteria"(100)	"Fusobacteria"(100)	"Fusobacteriales"(100)	"Leptotrichiaceae"(100)	Leptotrichia(100)	0	0	0	0	0	0	0	0	0	0	0	0	0	0	0	0	0	0	0	0	0	11	0	0	0	0	0	0	0	0	0	0	0	0	0	0	0	0	0	0	0	0	0
Otu2115	Bacteria(100)	"Proteobacteria"(100)	Alphaproteobacteria(100)	Rhizobiales(100)	Xanthobacteraceae(100)	Labrys(100)	0	0	0	0	0	0	0	0	0	0	0	0	0	0	0	0	0	11	0	0	0	0	0	0	0	0	0	0	0	0	0	0	0	0	0	0	0	0	0	0	0	0	0
Otu2116	Bacteria(100)	Bacteria_unclassified(100)	Bacteria_unclassified(100)	Bacteria_unclassified(100)	Bacteria_unclassified(100)	Bacteria_unclassified(100)	0	0	0	0	0	0	0	0	0	0	0	0	0	0	0	0	0	0	0	0	0	11	0	0	0	0	0	0	0	0	0	0	0	0	0	0	0	0	0	0	0	0	0
Otu2120	Bacteria(100)	Firmicutes(100)	Clostridia(100)	Clostridiales(100)	Clostridiaceae_1(100)	Clostridium_sensu_stricto(100)	0	0	0	0	0	0	0	0	0	0	0	0	0	0	0	0	0	0	0	0	0	0	0	0	0	0	0	0	0	0	0	0	0	0	0	0	0	0	0	0	0	0	0
Otu2121	Bacteria(100)	"Bacteroidetes"(100)	"Sphingobacteria"(100)	"Sphingobacteriales"(100)	Chitinophagaceae(100)	Chitinophagaceae_unclassified(100)	0	0	0	0	0	0	0	0	0	0	0	0	0	0	0	0	0	11	0	0	0	0	0	0	0	0	0	0	0	0	0	0	0	0	0	0	0	0	0	0	0	0	0
Otu2122	Bacteria(100)	"Bacteroidetes"(100)	"Sphingobacteria"(100)	"Sphingobacteriales"(100)	Cytophagaceae(100)	Cytophaga(100)	0	0	0	0	0	0	0	0	0	0	0	0	0	0	0	0	0	0	0	0	0	0	0	0	0	10	0	0	0	0	0	0	0	0	0	0	0	0	0	0	0	0	0
Otu2124	Bacteria(100)	Bacteria_unclassified(100)	Bacteria_unclassified(100)	Bacteria_unclassified(100)	Bacteria_unclassified(100)	Bacteria_unclassified(100)	0	0	0	0	0	0	0	0	0	0	0	0	0	0	0	0	0	0	0	0	0	0	0	0	0	0	0	0	0	0	0	0	0	0	0	0	0	0	0	0	0	0	0
Otu2125	Bacteria(100)	"Bacteroidetes"(100)	"Sphingobacteria"(100)	"Sphingobacteriales"(100)	Cytophagaceae(100)	Spirosoma(100)	0	0	0	0	0	0	0	0	0	0	0	0	0	0	0	0	0	0	0	0	0	0	0	0	0	0	0	0	0	0	11	0	0	0	0	0	0	0	0	0	0	0	0
Otu2129	Bacteria(100)	"Proteobacteria"(100)	Alphaproteobacteria(100)	Rhizobiales(100)	Methylobacteriaceae(100)	Meganema(100)	0	0	0	0	0	0	0	0	0	0	0	0	0	0	0	0	0	0	0	0	0	0	11	0	0	0	0	0	0	0	0	0	0	0	0	0	0	0	0	0	0	0	0
Otu2132	Bacteria(100)	Firmicutes(100)	Clostridia(100)	Clostridiales(100)	Clostridiales_unclassified(100)	Clostridiales_unclassified(100)	0	0	0	0	0	0	0	0	0	0	0	0	0	0	0	0	0	11	0	0	0	0	0	0	0	0	0	0	0	0	0	0	0	0	0	0	0	0	0	0	0	0	0
Otu2133	Bacteria(100)	"Proteobacteria"(100)	Betaproteobacteria(100)	Burkholderiales(100)	Oxalobacteraceae(100)	Oxalobacteraceae_unclassified(100)	0	0	0	0	0	0	0	0	0	0	0	0	0	0	0	0	0	0	0	0	0	0	0	0	0	0	0	0	0	0	0	0	0	0	0	0	0	0	0	0	0	0	0
Otu2136	Bacteria(100)	Firmicutes(100)	Bacilli(100)	Lactobacillales(100)	Lactobacillaceae(73)	Lactobacillaceae_unclassified(55)	0	0	0	0	0	0	0	0	0	0	0	0	1	0	0	0	0	0	0	0	0	0	0	0	0	0	0	0	0	0	0	0	0	0	0	0	0	1	0	0	0	0	0
Otu2138	Bacteria(100)	"Actinobacteria"(100)	Actinobacteria(100)	Actinomycetales(100)	Corynebacteriaceae(100)	Corynebacterium(100)	0	0	0	0	0	0	0	0	0	0	0	0	0	0	0	0	0	0	0	0	0	0	0	0	0	0	0	0	0	0	0	0	0	0	0	0	0	0	0	0	0	0	0
Otu2141	Bacteria(100)	Bacteria_unclassified(100)	Bacteria_unclassified(100)	Bacteria_unclassified(100)	Bacteria_unclassified(100)	Bacteria_unclassified(100)	0	0	0	0	0	0	0	0	0	0	0	0	0	0	0	0	0	0	0	0	0	11	0	0	0	0	0	0	0	0	0	0	0	0	0	0	0	0	0	0	0	0	0
Otu2145	Bacteria(100)	Bacteria_unclassified(100)	Bacteria_unclassified(100)	Bacteria_unclassified(100)	Bacteria_unclassified(100)	Bacteria_unclassified(100)	0	0	0	0	0	0	0	0	0	0	0	0	0	0	0	0	0	0	0	0	0	0	11	0	0	0	0	0	0	0	0	0	0	0	0	0	0	0	0	0	0	0	0
Otu0723	Bacteria(100)	"Proteobacteria"(100)	Alphaproteobacteria(100)	Rhodospirillales(100)	Acetobacteraceae(100)	Acetobacteraceae_unclassified(85)	0	0	0	0	0	0	0	0	0	0	0	0	0	0	0	0	0	0	0	0	0	0	0	0	0	0	0	0	10	0	0	0	0	0	0	0	0	0	0	0	0	0	0
Otu0804	Bacteria(100)	"Proteobacteria"(100)	Gammaproteobacteria(100)	Legionellales(100)	Legionellaceae(100)	Legionella(100)	0	0	0	0	0	0	0	0	0	0	0	0	0	0	0	0	0	0	0	0	0	0	0	0	0	0	0	0	0	0	0	0	0	0	0	0	0	0	0	0	0	0	0
Otu0858	Bacteria(100)	"Actinobacteria"(100)	Actinobacteria(100)	Actinomycetales(100)	Streptomycetaceae(100)	Streptomyces(100)	0	0	0	0	0	0	0	0	0	0	0	0	0	0	0	0	0	0	0	0	0	0	0	0	0	0	0	0	0	0	0	0	0	0	0	0	0	0	0	0	0	0	0
Otu1059	Bacteria(100)	"Proteobacteria"(100)	Betaproteobacteria(100)	Betaproteobacteria_unclassified(100)	Betaproteobacteria_unclassified(100)	Betaproteobacteria_unclassified(100)	0	0	0	0	0	0	0	0	0	0	0	0	0	0	0	0	0	0	0	0	0	0	0	0	0	0	0	0	4	0	0	0	0	0	0	0	0	0	0	0	0	0	0
Otu1171	Bacteria(100)	Bacteria_unclassified(100)	Bacteria_unclassified(100)	Bacteria_unclassified(100)	Bacteria_unclassified(100)	Bacteria_unclassified(100)	0	0	0	0	0	0	0	0	0	0	0	0	0	0	0	0	0	0	0	0	0	0	0	0	0	0	0	0	0	0	0	0	0	0	0	0	0	0	0	0	0	0	0
Otu1252	Bacteria(100)	"Proteobacteria"(100)	Betaproteobacteria(100)	Burkholderiales(100)	Oxalobacteraceae(100)	Oxalobacteraceae_unclassified(100)	0	0	0	0	0	0	0	0	0	0	0	0	0	0	0	0	0	0	0	0	0	0	0	0	0	0	0	0	0	0	10	0	0	0	0	0	0	0	0	0	0	0	0
Otu1447	Bacteria(100)	"Bacteroidetes"(100)	"Sphingobacteria"(100)	"Sphingobacteriales"(100)	Cytophagaceae(100)	Hymenobacter(100)	0	0	0	0	0	0	0	0	0	0	0	0	0	0	0	0	0	0	0	0	0	10	0	0	0	0	0	0	0	0	0	0	0	0	0	0	0	0	0	0	0	0	0
Otu1485	Bacteria(100)	Firmicutes(100)	Clostridia(100)	Clostridiales(100)	Clostridiales_Incertae_Sedis_XI(100)	Parvimonas(100)	0	0	0	0	0	0	0	0	0	0	0	0	0	0	0	0	0	0	0	0	0	0	0	0	0	10	0	0	0	0	0	0	0	0	0	0	0	0	0	0	0	0	0
Otu1486	Bacteria(100)	Bacteria_unclassified(100)	Bacteria_unclassified(100)	Bacteria_unclassified(100)	Bacteria_unclassified(100)	Bacteria_unclassified(100)	0	0	0	0	0	0	0	0	0	0	2	0	0	0	3	0	0	0	0	0	0	0	5	0	0	0	0	0	0	0	0	0	0	0	0	0	0	0	0	0	0	0	0
Otu1495	Bacteria(100)	"Actinobacteria"(100)	Actinobacteria(100)	Solirubrobacterales(100)	Conexibacteraceae(100)	Conexibacter(100)	0	0	0	0	0	0	0	9	0	0	0	0	0	0	0	0	0	0	0	0	0	0	0	0	0	0	0	0	1	0	0	0	0	0	0	0	0	0	0	0	0	0	0
Otu1529	Bacteria(100)	"Bacteroidetes"(100)	Flavobacteria(100)	"Flavobacteriales"(100)	Flavobacteriaceae(100)	Flavobacterium(100)	0	0	0	0	0	0	0	0	0	0	0	0	0	0	0	0	0	0	0	0	0	0	0	0	0	0	0	0	0	0	0	0	0	0	0	0	0	0	0	0	0	0	0
Otu1535	Bacteria(100)	"Proteobacteria"(100)	Gammaproteobacteria(100)	Gammaproteobacteria_unclassified(100)	Gammaproteobacteria_unclassified(100)	Gammaproteobacteria_unclassified(100)	0	0	0	0	0	0	0	0	0	0	0	0	0	0	0	0	0	0	0	0	0	8	0	0	0	0	0	0	2	0	0	0	0	0	0	0	0	0	0	0	0	0	0
Otu1550	Bacteria(100)	"Actinobacteria"(100)	Actinobacteria(100)	Actinomycetales(100)	Dermabacteraceae(100)	Brachybacterium(100)	0	0	0	0	0	0	0	0	0	0	0	0	0	0	0	0	0	0	0	0	0	0	0	0	0	0	0	0	0	0	0	0	0	0	0	0	0	0	0	0	0	0	0
Otu1792	Bacteria(100)	"Bacteroidetes"(100)	"Sphingobacteria"(100)	"Sphingobacteriales"(100)	Chitinophagaceae(63)	Chitinophagaceae_unclassified(63)	0	0	0	0	0	0	0	0	0	0	0	0	0	0	10	0	0	0	0	0	0	0	0	0	0	0	0	0	0	0	0	0	0	0	0	0	0	0	0	0	0	0	0
Otu1974	Bacteria(100)	Firmicutes(100)	Bacilli(100)	Lactobacillales(100)	Leuconostocaceae(100)	Weissella(100)	0	0	0	0	0	0	0	0	0	0	0	0	0	0	0	0	0	0	0	0	0	2	0	0	0	0	0	0	0	0	0	0	0	0	0	0	0	0	0	0	0	0	0
Otu2033	Bacteria(100)	"Proteobacteria"(100)	Betaproteobacteria(100)	Betaproteobacteria_unclassified(100)	Betaproteobacteria_unclassified(100)	Betaproteobacteria_unclassified(100)	0	0	0	0	0	0	0	0	0	0	0	0	0	0	10	0	0	0	0	0	0	0	0	0	0	0	0	0	0	0	0	0	0	0	0	0	0	0	0	0	0	0	0
Otu2078	Bacteria(100)	Bacteria_unclassified(100)	Bacteria_unclassified(100)	Bacteria_unclassified(100)	Bacteria_unclassified(100)	Bacteria_unclassified(100)	0	0	0	0	0	0	0	0	0	0	0	0	0	0	0	10	0	0	0	0	0	0	0	0	0	0	0	0	0	0	0	0	0	0	0	0	0	0	0	0	0	0	0
Otu2112	Bacteria(100)	"Actinobacteria"(100)	Actinobacteria(100)	Actinomycetales(100)	Dietziaceae(100)	Dietzia(100)	0	0	0	0	0	0	0	0	0	0	0	0	0	0	0	0	0	0	0	0	0	0	0	0	0	0	0	0	0	0	0	0	0	0	0	0	0	2	0	0	0	0	0
Otu2150	Bacteria(100)	Bacteria_unclassified(100)	Bacteria_unclassified(100)	Bacteria_unclassified(100)	Bacteria_unclassified(100)	Bacteria_unclassified(100)	0	0	0	0	0	0	0	0	0	0	0	0	0	0	0	0	0	0	0	0	0	0	0	0	0	0	0	0	0	0	0	0	0	0	0	10	0	0	0	0	0	0	0
Otu2151	Bacteria(100)	Bacteria_unclassified(100)	Bacteria_unclassified(100)	Bacteria_unclassified(100)	Bacteria_unclassified(100)	Bacteria_unclassified(100)	0	0	0	0	0	0	0	0	0	0	0	0	0	0	0	0	0	0	0	0	0	0	0	0	0	0	0	0	0	0	0	0	0	0	0	0	10	0	0	0	0	0	0
Otu2153	Bacteria(100)	"Actinobacteria"(100)	Actinobacteria(100)	Solirubrobacterales(100)	Solirubrobacterales_unclassified(100)	Solirubrobacterales_unclassified(100)	0	0	0	0	0	0	0	0	0	0	0	0	0	0	0	0	0	0	0	0	0	10	0	0	0	0	0	0	0	0	0	0	0	0	0	0	0	0	0	0	0	0	0
Otu2154	Bacteria(100)	OD1(100)	OD1_class_incertae_sedis(100)	OD1_order_incertae_sedis(100)	OD1_family_incertae_sedis(100)	OD1_genus_incertae_sedis(100)	0	0	0	0	0	0	0	0	0	0	0	0	0	0	0	0	0	10	0	0	0	0	0	0	0	0	0	0	0	0	0	0	0	0	0	0	0	0	0	0	0	0	0
Otu2155	Bacteria(100)	Firmicutes(100)	Clostridia(100)	Clostridiales(100)	Ruminococcaceae(100)	Ruminococcaceae_unclassified(100)	0	0	0	0	0	0	0	0	0	0	0	0	0	0	0	0	0	0	0	0	0	10	0	0	0	0	0	0	0	0	0	0	0	0	0	0	0	0	0	0	0	0	0
Otu2157	Bacteria(100)	"Acidobacteria"(100)	Acidobacteria_Gp4(100)	Acidobacteria_Gp4_order_incertae_sedis(100)	Acidobacteria_Gp4_family_incertae_sedis(100)	Gp4(100)	0	0	0	0	0	0	0	0	0	0	0	0	0	0	0	0	0	0	0	0	0	0	0	0	0	0	0	0	0	0	0	0	0	0	0	0	0	0	0	0	0	1	0
Otu2158	Bacteria(100)	"Proteobacteria"(100)	Alphaproteobacteria(100)	Rhizobiales(100)	Rhizobiales_unclassified(100)	Rhizobiales_unclassified(100)	0	0	0	0	0	0	0	0	0	0	0	0	0	0	0	0	0	0	0	0	0	0	0	0	0	0	0	0	0	0	0	0	0	0	0	0	0	0	0	0	0	0	0
Otu2159	Bacteria(100)	Bacteria_unclassified(100)	Bacteria_unclassified(100)	Bacteria_unclassified(100)	Bacteria_unclassified(100)	Bacteria_unclassified(100)	0	0	0	0	0	0	0	0	0	0	0	0	0	0	10	0	0	0	0	0	0	0	0	0	0	0	0	0	0	0	0	0	0	0	0	0	0	0	0	0	0	0	0
Otu2161	Bacteria(100)	Bacteria_unclassified(100)	Bacteria_unclassified(100)	Bacteria_unclassified(100)	Bacteria_unclassified(100)	Bacteria_unclassified(100)	0	0	0	0	0	0	0	0	0	0	0	0	0	0	0	0	0	0	0	0	0	0	0	0	0	10	0	0	0	0	0	0	0	0	0	0	0	0	0	0	0	0	0
Otu2163	Bacteria(100)	"Actinobacteria"(100)	Actinobacteria(100)	Actinomycetales(100)	Pseudonocardiaceae(100)	Lechevalieria(70)	0	0	0	0	0	0	0	0	0	0	0	0	0	0	3	0	0	0	0	0	0	0	0	0	0	0	0	0	0	0	0	0	0	0	0	0	0	0	0	0	0	0	0
Otu2165	Bacteria(100)	"Proteobacteria"(100)	Betaproteobacteria(100)	Betaproteobacteria_unclassified(100)	Betaproteobacteria_unclassified(100)	Betaproteobacteria_unclassified(100)	0	0	0	0	0	0	0	0	0	0	0	0	0	0	0	0	10	0	0	0	0	0	0	0	0	0	0	0	0	0	0	0	0	0	0	0	0	0	0	0	0	0	0
Otu2166	Bacteria(100)	Bacteria_unclassified(100)	Bacteria_unclassified(100)	Bacteria_unclassified(100)	Bacteria_unclassified(100)	Bacteria_unclassified(100)	0	0	0	0	0	0	0	0	0	0	0	0	0	0	0	0	0	0	0	0	0	0	0	0	0	0	0	0	0	0	0	0	0	0	0	10	0	0	0	0	0	0	0
Otu2167	Bacteria(100)	Bacteria_unclassified(100)	Bacteria_unclassified(100)	Bacteria_unclassified(100)	Bacteria_unclassified(100)	Bacteria_unclassified(100)	0	0	0	0	0	0	0	0	0	0	0	0	0	0	0	0	0	10	0	0	0	0	0	0	0	0	0	0	0	0	0	0	0	0	0	0	0	0	0	0	0	0	0
Otu2168	Bacteria(100)	Firmicutes(100)	Clostridia(100)	Clostridiales(100)	Lachnospiraceae(100)	Lachnospiraceae_unclassified(100)	0	0	0	0	0	0	0	0	0	0	0	0	0	0	0	0	0	0	0	0	0	0	0	0	0	0	0	0	0	0	0	0	0	0	0	0	0	0	0	0	0	0	0
Otu2169	Bacteria(100)	"Proteobacteria"(100)	Alphaproteobacteria(100)	Alphaproteobacteria_unclassified(100)	Alphaproteobacteria_unclassified(100)	Alphaproteobacteria_unclassified(100)	0	0	0	0	0	0	0	0	0	0	0	0	0	0	0	0	0	0	0	0	0	8	0	0	0	0	0	0	0	2	0	0	0	0	0	0	0	0	0	0	0	0	0
Otu2171	Bacteria(100)	"Actinobacteria"(100)	Actinobacteria(100)	Actinomycetales(100)	Streptomycetaceae(100)	Streptomycetaceae_unclassified(100)	0	0	0	0	0	0	0	0	0	0	0	0	0	0	0	0	0	0	0	0	0	0	0	0	0	0	0	0	0	0	0	0	0	0	0	0	0	0	0	0	0	0	0
Otu2173	Bacteria(100)	"Bacteroidetes"(100)	"Bacteroidetes"_unclassified(100)	"Bacteroidetes"_unclassified(100)	"Bacteroidetes"_unclassified(100)	"Bacteroidetes"_unclassified(100)	0	0	0	0	0	1	0	0	0	0	0	0	0	0	0	0	0	0	0	0	0	0	0	0	0	0	0	0	0	0	0	0	0	0	0	0	0	0	0	0	0	9	0
Otu2174	Bacteria(100)	Bacteria_unclassified(100)	Bacteria_unclassified(100)	Bacteria_unclassified(100)	Bacteria_unclassified(100)	Bacteria_unclassified(100)	0	0	0	0	0	0	0	0	10	0	0	0	0	0	0	0	0	0	0	0	0	0	0	0	0	0	0	0	0	0	0	0	0	0	0	0	0	0	0	0	0	0	0
Otu2176	Bacteria(100)	"Proteobacteria"(100)	Deltaproteobacteria(100)	Bdellovibrionales(100)	Bdellovibrionaceae(100)	Bdellovibrio(100)	0	0	0	0	0	0	0	0	0	0	0	0	0	0	0	0	0	0	0	0	0	0	0	0	0	0	0	0	0	0	0	0	0	0	0	0	0	0	0	0	0	0	0
Otu2178	Bacteria(100)	"Actinobacteria"(100)	Actinobacteria(100)	Actinomycetales(100)	Nocardiaceae(100)	Rhodococcus(100)	0	0	0	0	0	0	0	0	0	0	0	0	0	0	0	0	0	0	0	0	0	0	0	0	0	0	0	0	0	0	0	0	0	0	0	0	0	0	0	0	0	0	0
Otu2179	Bacteria(100)	Bacteria_unclassified(100)	Bacteria_unclassified(100)	Bacteria_unclassified(100)	Bacteria_unclassified(100)	Bacteria_unclassified(100)	0	0	0	0	0	0	0	0	0	0	0	0	0	0	0	0	0	0	0	0	0	0	0	0	0	0	0	0	0	0	0	0	0	0	0	0	0	0	0	0	0	0	0
Otu2183	Bacteria(100)	"Actinobacteria"(100)	Actinobacteria(100)	Solirubrobacterales(100)	Solirubrobacterales_unclassified(100)	Solirubrobacterales_unclassified(100)	0	0	0	0	0	0	0	0	0	0	0	0	0	0	0	0	0	0	0	0	0	0	0	0	0	0	0	0	0	10	0	0	0	0	0	0	0	0	0	0	0	0	0
Otu2187	Bacteria(100)	"Actinobacteria"(100)	Actinobacteria(100)	Actinomycetales(100)	Streptomycetaceae(100)	Streptomyces(100)	0	0	0	0	0	0	0	0	0	0	0	0	0	0	0	0	0	0	0	0	0	0	0	0	0	0	0	0	0	0	0	0	9	0	0	0	0	0	0	0	0	0	0
Otu2192	Bacteria(100)	"Proteobacteria"(100)	Deltaproteobacteria(100)	Myxococcales(100)	Myxococcales_unclassified(100)	Myxococcales_unclassified(100)	0	0	0	0	0	0	0	0	0	0	0	0	0	0	0	0	0	0	0	0	0	0	0	0	10	0	0	0	0	0	0	0	0	0	0	0	0	0	0	0	0	0	0
Otu2193	Bacteria(100)	"Proteobacteria"(100)	Betaproteobacteria(100)	Betaproteobacteria_unclassified(100)	Betaproteobacteria_unclassified(100)	Betaproteobacteria_unclassified(100)	0	0	0	0	0	0	0	0	0	0	0	0	0	0	10	0	0	0	0	0	0	0	0	0	0	0	0	0	0	0	0	0	0	0	0	0	0	0	0	0	0	0	0
Otu2195	Bacteria(100)	"Bacteroidetes"(100)	"Bacteroidetes"_unclassified(100)	"Bacteroidetes"_unclassified(100)	"Bacteroidetes"_unclassified(100)	"Bacteroidetes"_unclassified(100)	0	0	0	0	0	0	0	0	0	0	0	0	0	0	10	0	0	0	0	0	0	0	0	0	0	0	0	0	0	0	0	0	0	0	0	0	0	0	0	0	0	0	0
Otu2196	Bacteria(100)	Firmicutes(100)	Clostridia(100)	Clostridiales(100)	Peptococcaceae_1(100)	Desulfosporosinus(100)	0	0	0	0	0	0	0	0	0	0	0	0	0	0	0	0	0	0	0	0	0	0	0	0	0	0	0	0	0	0	0	0	0	0	0	0	0	0	0	0	0	0	0
Otu2197	Bacteria(100)	Firmicutes(100)	Bacilli(100)	Bacillales(100)	Bacillaceae_2(100)	Lentibacillus(100)	0	0	0	0	0	0	0	0	0	0	0	0	0	0	0	0	0	0	0	0	0	0	0	0	0	0	0	0	0	0	0	0	0	0	0	0	0	0	0	0	0	0	0
Otu2198	Bacteria(100)	"Proteobacteria"(100)	"Proteobacteria"_unclassified(100)	"Proteobacteria"_unclassified(100)	"Proteobacteria"_unclassified(100)	"Proteobacteria"_unclassified(100)	0	0	0	0	0	0	0	0	0	0	0	0	0	0	0	0	0	0	0	0	0	0	0	0	0	0	0	0	0	0	0	0	0	0	0	0	0	0	0	0	0	0	0
Otu2200	Bacteria(100)	Bacteria_unclassified(100)	Bacteria_unclassified(100)	Bacteria_unclassified(100)	Bacteria_unclassified(100)	Bacteria_unclassified(100)	0	0	0	0	0	0	0	0	0	0	0	0	0	0	0	0	0	0	0	0	0	0	0	0	0	0	0	10	0	0	0	0	0	0	0	0	0	0	0	0	0	0	0
Otu2201	Bacteria(100)	Bacteria_unclassified(100)	Bacteria_unclassified(100)	Bacteria_unclassified(100)	Bacteria_unclassified(100)	Bacteria_unclassified(100)	0	0	0	0	0	0	0	0	0	0	0	0	0	0	0	0	0	0	0	0	0	10	0	0	0	0	0	0	0	0	0	0	0	0	0	0	0	0	0	0	0	0	0
Otu2205	Bacteria(100)	"Bacteroidetes"(100)	"Bacteroidia"(100)	"Bacteroidales"(100)	"Bacteroidales"_unclassified(100)	"Bacteroidales"_unclassified(100)	0	0	0	0	0	0	0	0	0	0	0	0	0	0	0	0	0	0	0	0	0	10	0	0	0	0	0	0	0	0	0	0	0	0	0	0	0	0	0	0	0	0	0
Otu2208	Bacteria(100)	"Proteobacteria"(100)	Deltaproteobacteria(100)	Bdellovibrionales(100)	Bdellovibrionaceae(100)	Bdellovibrio(100)	0	0	0	0	0	0	0	0	0	0	10	0	0	0	0	0	0	0	0	0	0	0	0	0	0	0	0	0	0	0	0	0	0	0	0	0	0	0	0	0	0	0	0
Otu2209	Bacteria(100)	"Actinobacteria"(100)	Actinobacteria(100)	Solirubrobacterales(100)	Solirubrobacterales_unclassified(100)	Solirubrobacterales_unclassified(100)	0	0	0	0	0	0	0	0	0	0	0	0	0	0	0	0	0	0	0	0	0	0	0	0	0	0	0	0	0	0	0	0	0	0	0	0	0	0	0	0	0	0	0
Otu2210	Bacteria(100)	"Actinobacteria"(100)	Actinobacteria(100)	Actinomycetales(100)	Actinomycetales_unclassified(100)	Actinomycetales_unclassified(100)	0	0	0	0	0	0	0	0	0	0	0	0	0	0	0	0	0	0	0	0	0	0	0	0	0	0	0	0	0	0	0	0	0	0	0	0	0	0	0	0	0	0	0
Otu2212	Bacteria(100)	"Proteobacteria"(100)	Deltaproteobacteria(100)	Bdellovibrionales(100)	Bacteriovoracaceae(100)	Bacteriovorax(100)	0	0	0	0	0	0	0	0	0	0	0	0	0	0	10	0	0	0	0	0	0	0	0	0	0	0	0	0	0	0	0	0	0	0	0	0	0	0	0	0	0	0	0
Otu2213	Bacteria(100)	"Bacteroidetes"(100)	"Sphingobacteria"(100)	"Sphingobacteriales"(100)	"Saprospiraceae"(100)	Haliscomenobacter(100)	0	0	0	0	0	0	0	0	0	0	0	0	0	0	10	0	0	0	0	0	0	0	0	0	0	0	0	0	0	0	0	0	0	0	0	0	0	0	0	0	0	0	0
Otu2214	Bacteria(100)	Bacteria_unclassified(100)	Bacteria_unclassified(100)	Bacteria_unclassified(100)	Bacteria_unclassified(100)	Bacteria_unclassified(100)	0	0	0	0	0	0	0	0	0	0	0	0	0	0	0	0	0	0	0	0	0	0	0	0	0	0	0	0	0	0	0	0	0	10	0	0	0	0	0	0	0	0	0
Otu2215	Bacteria(100)	"Actinobacteria"(100)	Actinobacteria(100)	Actinobacteria_unclassified(100)	Actinobacteria_unclassified(100)	Actinobacteria_unclassified(100)	0	0	0	0	0	0	0	0	0	0	0	0	0	0	0	0	0	0	0	0	0	0	0	0	0	0	0	0	0	0	0	0	0	0	0	0	0	0	0	0	0	0	0
Otu2216	Bacteria(100)	"Proteobacteria"(100)	Betaproteobacteria(100)	Burkholderiales(100)	Burkholderiales_unclassified(100)	Burkholderiales_unclassified(100)	0	0	0	0	0	0	0	0	0	0	0	0	0	0	0	0	0	0	0	0	0	10	0	0	0	0	0	0	0	0	0	0	0	0	0	0	0	0	0	0	0	0	0
Otu2220	Bacteria(100)	OD1(100)	OD1_class_incertae_sedis(100)	OD1_order_incertae_sedis(100)	OD1_family_incertae_sedis(100)	OD1_genus_incertae_sedis(100)	0	0	0	0	0	0	0	0	0	0	0	0	0	0	0	0	0	0	0	0	0	0	0	0	0	0	0	0	0	0	0	0	0	0	0	10	0	0	0	0	0	0	0
Otu2221	Bacteria(100)	"Proteobacteria"(100)	Deltaproteobacteria(100)	Myxococcales(100)	Nannocystaceae(100)	Nannocystaceae_unclassified(90)	0	0	0	0	0	0	0	0	0	0	0	0	0	0	0	0	0	0	0	0	0	0	0	0	0	0	0	0	0	0	0	0	0	0	0	0	0	0	0	0	0	0	0
Otu2222	Bacteria(100)	Firmicutes(100)	Clostridia(100)	Clostridiales(100)	Clostridiales_Incertae_Sedis_XIII(100)	Mogibacterium(100)	0	0	0	0	0	0	0	0	0	0	0	0	0	0	5	0	0	0	0	0	0	0	0	0	0	0	0	0	0	0	0	0	0	0	0	0	0	0	0	0	0	0	0
Otu2223	Bacteria(100)	"Verrucomicrobia"(100)	"Verrucomicrobia"_unclassified(100)	"Verrucomicrobia"_unclassified(100)	"Verrucomicrobia"_unclassified(100)	"Verrucomicrobia"_unclassified(100)	0	0	0	0	0	0	0	0	0	0	0	0	0	0	0	0	0	0	0	0	0	0	10	0	0	0	0	0	0	0	0	0	0	0	0	0	0	0	0	0	0	0	0
Otu2224	Bacteria(100)	"Proteobacteria"(100)	Betaproteobacteria(100)	Rhodocyclales(100)	Rhodocyclaceae(100)	Uliginosibacterium(100)	0	0	0	0	0	0	0	0	0	0	0	0	0	0	0	0	0	10	0	0	0	0	0	0	0	0	0	0	0	0	0	0	0	0	0	0	0	0	0	0	0	0	0
Otu2227	Bacteria(100)	"Bacteroidetes"(100)	"Bacteroidetes"_unclassified(100)	"Bacteroidetes"_unclassified(100)	"Bacteroidetes"_unclassified(100)	"Bacteroidetes"_unclassified(100)	0	10	0	0	0	0	0	0	0	0	0	0	0	0	0	0	0	0	0	0	0	0	0	0	0	0	0	0	0	0	0	0	0	0	0	0	0	0	0	0	0	0	0
Otu2231	Bacteria(100)	"Proteobacteria"(100)	Deltaproteobacteria(100)	Deltaproteobacteria_unclassified(100)	Deltaproteobacteria_unclassified(100)	Deltaproteobacteria_unclassified(100)	0	0	0	0	0	0	0	0	0	0	0	0	0	0	0	0	0	0	0	0	0	10	0	0	0	0	0	0	0	0	0	0	0	0	0	0	0	0	0	0	0	0	0
Otu2232	Bacteria(100)	Firmicutes(100)	Clostridia(100)	Clostridiales(100)	Ruminococcaceae(100)	Ruminococcaceae_unclassified(100)	0	0	0	0	0	0	0	0	0	0	0	0	0	0	0	0	0	0	0	0	0	0	0	0	0	0	0	0	0	0	0	0	0	0	0	0	0	0	0	0	0	0	0
Otu2237	Bacteria(100)	Firmicutes(100)	Bacilli(100)	Bacillales(100)	Thermoactinomycetaceae_2(100)	Seinonella(100)	0	0	0	0	0	0	0	0	0	0	0	0	0	0	0	0	0	0	0	0	0	0	0	0	0	0	0	0	0	0	0	0	0	0	0	0	0	0	0	0	0	0	0
Otu2238	Bacteria(100)	Bacteria_unclassified(100)	Bacteria_unclassified(100)	Bacteria_unclassified(100)	Bacteria_unclassified(100)	Bacteria_unclassified(100)	0	0	0	0	0	0	0	0	0	0	0	0	0	0	0	0	0	10	0	0	0	0	0	0	0	0	0	0	0	0	0	0	0	0	0	0	0	0	0	0	0	0	0
Otu2239	Bacteria(100)	Bacteria_unclassified(100)	Bacteria_unclassified(100)	Bacteria_unclassified(100)	Bacteria_unclassified(100)	Bacteria_unclassified(100)	0	0	0	0	0	0	0	0	0	0	0	0	0	0	10	0	0	0	0	0	0	0	0	0	0	0	0	0	0	0	0	0	0	0	0	0	0	0	0	0	0	0	0
Otu0015	Bacteria(100)	Firmicutes(100)	Clostridia(100)	Clostridiales(100)	Clostridiaceae_1(100)	Clostridium_sensu_stricto(100)	0	0	0	0	0	0	0	0	0	0	0	0	0	0	0	0	0	0	0	0	0	0	0	0	0	0	0	0	0	0	0	0	0	0	0	0	0	0	0	0	0	0	0
Otu0267	Bacteria(100)	"Bacteroidetes"(100)	"Sphingobacteria"(100)	"Sphingobacteriales"(100)	Cytophagaceae(100)	Hymenobacter(57)	0	0	0	0	0	0	0	0	0	0	0	0	0	0	0	0	0	0	0	0	0	0	0	0	1	8	0	0	0	0	0	0	0	0	0	0	0	0	0	0	0	0	0
Otu0400	Bacteria(100)	Firmicutes(100)	Bacilli(100)	Lactobacillales(100)	Lactobacillaceae(100)	Lactobacillus(98)	0	0	0	0	0	0	0	0	0	0	0	0	0	0	0	0	0	0	0	0	0	9	0	0	0	0	0	0	0	0	0	0	0	0	0	0	0	0	0	0	0	0	0
Otu0438	Bacteria(100)	"Proteobacteria"(100)	Gammaproteobacteria(100)	Legionellales(100)	Coxiellaceae(100)	Aquicella(100)	0	0	0	0	0	0	0	0	0	0	0	0	0	0	0	0	0	0	0	0	0	9	0	0	0	0	0	0	0	0	0	0	0	0	0	0	0	0	0	0	0	0	0
Otu0803	Bacteria(100)	"Proteobacteria"(100)	Alphaproteobacteria(100)	Caulobacterales(100)	Caulobacteraceae(100)	Caulobacter(88)	0	0	0	0	0	0	0	0	0	0	0	0	0	0	0	0	0	0	0	0	0	0	0	0	0	0	0	0	0	0	0	0	0	0	0	0	0	0	0	0	0	0	0
Otu0863	Bacteria(100)	"Actinobacteria"(100)	Actinobacteria(100)	Actinomycetales(100)	Nocardioidaceae(100)	Nocardioides(100)	0	0	0	0	0	0	0	0	0	0	0	0	0	0	0	0	0	0	0	0	0	0	0	0	0	0	0	0	0	0	0	0	0	0	0	0	0	0	0	0	0	0	0
Otu1146	Bacteria(100)	OD1(100)	OD1_class_incertae_sedis(100)	OD1_order_incertae_sedis(100)	OD1_family_incertae_sedis(100)	OD1_genus_incertae_sedis(100)	0	0	0	0	0	0	0	0	0	0	0	0	0	0	0	0	0	0	0	0	0	0	0	0	0	0	0	0	0	0	0	0	0	0	0	0	0	0	0	0	0	0	0
Otu1163	Bacteria(100)	Bacteria_unclassified(100)	Bacteria_unclassified(100)	Bacteria_unclassified(100)	Bacteria_unclassified(100)	Bacteria_unclassified(100)	0	0	0	0	0	0	0	0	0	0	0	0	0	0	0	0	0	0	0	0	0	7	0	0	0	0	0	0	2	0	0	0	0	0	0	0	0	0	0	0	0	0	0
Otu1190	Bacteria(100)	OD1(100)	OD1_class_incertae_sedis(100)	OD1_order_incertae_sedis(100)	OD1_family_incertae_sedis(100)	OD1_genus_incertae_sedis(100)	0	0	0	0	0	0	0	0	0	0	0	0	0	0	0	0	0	0	0	0	0	0	0	0	0	0	0	0	0	0	0	0	0	0	0	0	2	0	0	0	0	0	0
Otu1368	Bacteria(100)	OD1(100)	OD1_class_incertae_sedis(100)	OD1_order_incertae_sedis(100)	OD1_family_incertae_sedis(100)	OD1_genus_incertae_sedis(100)	0	0	0	0	0	0	0	0	0	0	0	0	0	0	0	0	0	0	0	0	0	0	0	0	0	0	0	0	0	0	0	0	0	0	0	0	0	0	0	0	0	0	0
Otu1602	Bacteria(100)	"Actinobacteria"(100)	Actinobacteria(100)	Actinomycetales(100)	Actinomycetales_unclassified(96)	Actinomycetales_unclassified(96)	0	0	0	0	0	0	0	0	0	0	0	0	0	0	0	0	0	9	0	0	0	0	0	0	0	0	0	0	0	0	0	0	0	0	0	0	0	0	0	0	0	0	0
Otu1651	Bacteria(100)	Bacteria_unclassified(100)	Bacteria_unclassified(100)	Bacteria_unclassified(100)	Bacteria_unclassified(100)	Bacteria_unclassified(100)	0	0	0	0	0	0	0	0	0	0	0	0	0	0	0	0	0	9	0	0	0	0	0	0	0	0	0	0	0	0	0	0	0	0	0	0	0	0	0	0	0	0	0
Otu1728	Bacteria(100)	"Chlamydiae"(100)	Chlamydiae(100)	Chlamydiales(100)	Parachlamydiaceae(100)	Parachlamydiaceae_unclassified(100)	0	0	0	0	0	0	0	0	0	0	0	0	0	0	0	0	0	0	0	0	0	0	0	0	0	0	9	0	0	0	0	0	0	0	0	0	0	0	0	0	0	0	0
Otu1912	Bacteria(100)	Firmicutes(100)	Bacilli(100)	Bacillales(100)	Paenibacillaceae_1(100)	Paenibacillus(100)	0	0	0	0	0	0	0	0	0	0	0	0	0	0	0	0	0	0	0	0	0	0	0	0	0	0	0	0	0	0	0	0	0	0	0	0	0	0	0	0	0	0	0
Otu1945	Bacteria(100)	Bacteria_unclassified(100)	Bacteria_unclassified(100)	Bacteria_unclassified(100)	Bacteria_unclassified(100)	Bacteria_unclassified(100)	0	0	0	0	0	0	0	0	0	0	0	0	0	0	0	0	0	0	0	0	0	0	3	0	0	0	0	0	0	0	0	0	0	0	0	0	0	0	0	0	0	0	0
Otu1978	Bacteria(100)	Firmicutes(100)	Bacilli(100)	Bacillales(100)	Bacillales_unclassified(100)	Bacillales_unclassified(100)	0	0	0	0	0	0	0	0	0	0	0	0	0	0	0	0	0	0	0	0	0	0	0	0	0	0	0	0	0	0	0	0	0	0	0	0	0	0	0	0	0	0	2
Otu2013	Bacteria(100)	"Actinobacteria"(100)	Actinobacteria(100)	Acidimicrobiales(100)	Acidimicrobiales_unclassified(100)	Acidimicrobiales_unclassified(100)	0	0	0	0	0	0	0	0	0	0	0	0	0	0	0	0	0	0	0	0	0	0	0	0	0	0	0	0	0	0	0	0	0	0	0	0	0	0	0	0	0	7	0
Otu2051	Bacteria(100)	Bacteria_unclassified(100)	Bacteria_unclassified(100)	Bacteria_unclassified(100)	Bacteria_unclassified(100)	Bacteria_unclassified(100)	0	0	0	0	0	0	0	0	0	0	0	0	0	0	9	0	0	0	0	0	0	0	0	0	0	0	0	0	0	0	0	0	0	0	0	0	0	0	0	0	0	0	0
Otu2131	Bacteria(100)	"Bacteroidetes"(100)	"Sphingobacteria"(100)	"Sphingobacteriales"(100)	Cytophagaceae(100)	Fibrella(100)	0	0	0	0	0	0	0	0	0	0	0	0	0	0	0	0	0	0	0	0	0	0	0	0	0	0	0	0	0	0	0	0	0	9	0	0	0	0	0	0	0	0	0
Otu2186	Bacteria(100)	Firmicutes(100)	Bacilli(100)	Bacilli_unclassified(100)	Bacilli_unclassified(100)	Bacilli_unclassified(100)	0	0	0	0	0	0	0	0	0	0	0	0	0	0	0	1	0	0	4	0	0	0	0	0	0	0	0	0	0	0	0	0	0	0	0	0	0	4	0	0	0	0	0
Otu2241	Bacteria(100)	"Bacteroidetes"(100)	"Sphingobacteria"(100)	"Sphingobacteriales"(100)	"Sphingobacteriales"_unclassified(100)	"Sphingobacteriales"_unclassified(100)	0	0	0	0	0	0	0	0	0	0	0	0	0	0	0	0	0	0	0	0	0	9	0	0	0	0	0	0	0	0	0	0	0	0	0	0	0	0	0	0	0	0	0
Otu2242	Bacteria(100)	Bacteria_unclassified(100)	Bacteria_unclassified(100)	Bacteria_unclassified(100)	Bacteria_unclassified(100)	Bacteria_unclassified(100)	0	0	0	0	0	0	0	0	0	0	0	0	0	0	0	0	0	0	0	0	0	0	0	0	0	0	0	0	0	0	0	0	0	0	0	0	0	0	0	0	0	0	0
Otu2248	Bacteria(100)	"Chlamydiae"(100)	Chlamydiae(100)	Chlamydiales(100)	Parachlamydiaceae(100)	Parachlamydiaceae_unclassified(100)	0	0	0	0	0	0	0	0	0	0	0	0	0	0	0	0	0	0	0	0	0	0	0	0	0	0	0	0	0	0	0	0	0	0	0	0	0	0	0	0	0	0	0
Otu2249	Bacteria(100)	Bacteria_unclassified(100)	Bacteria_unclassified(100)	Bacteria_unclassified(100)	Bacteria_unclassified(100)	Bacteria_unclassified(100)	0	0	0	0	0	0	0	0	0	0	0	0	0	0	0	0	0	0	0	0	0	0	0	0	0	0	0	0	0	0	0	0	0	0	0	0	0	0	0	0	0	0	0
Otu2250	Bacteria(100)	Bacteria_unclassified(100)	Bacteria_unclassified(100)	Bacteria_unclassified(100)	Bacteria_unclassified(100)	Bacteria_unclassified(100)	0	0	0	0	0	0	0	0	0	0	0	0	0	0	0	0	0	9	0	0	0	0	0	0	0	0	0	0	0	0	0	0	0	0	0	0	0	0	0	0	0	0	0
Otu2251	Bacteria(100)	Bacteria_unclassified(100)	Bacteria_unclassified(100)	Bacteria_unclassified(100)	Bacteria_unclassified(100)	Bacteria_unclassified(100)	0	0	0	0	0	0	0	0	0	0	0	0	0	0	0	0	0	0	0	0	0	0	0	0	0	0	9	0	0	0	0	0	0	0	0	0	0	0	0	0	0	0	0
Otu2252	Bacteria(100)	"Planctomycetes"(100)	"Planctomycetacia"(100)	Planctomycetales(100)	Planctomycetaceae(100)	Singulisphaera(100)	0	0	0	0	0	0	0	0	0	0	0	0	0	0	0	0	0	0	0	0	0	0	0	0	0	0	0	0	0	0	0	0	0	0	0	0	0	0	0	0	0	0	0
Otu2254	Bacteria(100)	Firmicutes(100)	Clostridia(100)	Clostridiales(100)	Ruminococcaceae(100)	Clostridium_III(100)	0	0	0	0	0	0	0	0	0	0	0	0	0	0	0	0	0	0	0	0	0	0	0	0	0	0	0	0	0	0	0	0	0	0	0	0	0	0	0	0	0	0	0
Otu2255	Bacteria(100)	Firmicutes(100)	Clostridia(100)	Clostridiales(100)	Clostridiales_unclassified(100)	Clostridiales_unclassified(100)	0	0	0	0	0	0	0	0	0	0	0	0	0	0	0	0	0	0	0	0	0	0	0	0	0	0	0	0	0	0	0	0	0	0	0	0	0	0	0	0	0	0	0
Otu2256	Bacteria(100)	"Chlamydiae"(100)	Chlamydiae(100)	Chlamydiales(100)	Parachlamydiaceae(100)	Neochlamydia(100)	0	0	0	0	0	0	0	0	0	0	0	0	0	0	0	0	0	0	0	0	0	0	0	0	0	0	0	0	0	0	0	0	0	0	0	0	0	0	0	0	0	0	0
Otu2261	Bacteria(100)	OD1(100)	OD1_class_incertae_sedis(100)	OD1_order_incertae_sedis(100)	OD1_family_incertae_sedis(100)	OD1_genus_incertae_sedis(100)	0	0	0	0	0	0	0	0	0	0	0	0	0	0	0	0	0	9	0	0	0	0	0	0	0	0	0	0	0	0	0	0	0	0	0	0	0	0	0	0	0	0	0
Otu2262	Bacteria(100)	"Bacteroidetes"(100)	"Bacteroidetes"_unclassified(100)	"Bacteroidetes"_unclassified(100)	"Bacteroidetes"_unclassified(100)	"Bacteroidetes"_unclassified(100)	0	0	0	0	0	0	0	0	0	0	0	0	0	0	0	0	0	0	0	0	0	0	0	0	0	0	0	0	0	0	0	0	0	0	0	0	0	0	0	0	0	0	0
Otu2263	Bacteria(100)	"Proteobacteria"(100)	"Proteobacteria"_unclassified(100)	"Proteobacteria"_unclassified(100)	"Proteobacteria"_unclassified(100)	"Proteobacteria"_unclassified(100)	0	0	0	0	0	0	0	0	0	0	0	0	0	0	0	0	0	9	0	0	0	0	0	0	0	0	0	0	0	0	0	0	0	0	0	0	0	0	0	0	0	0	0
Otu2265	Bacteria(100)	"Proteobacteria"(100)	Alphaproteobacteria(100)	Rhizobiales(100)	Rhizobiales_unclassified(100)	Rhizobiales_unclassified(100)	0	0	0	0	0	0	0	0	0	0	0	0	0	0	0	0	0	0	0	0	0	0	0	0	0	0	0	0	0	0	0	0	0	0	0	0	0	0	0	0	0	0	0
Otu2267	Bacteria(100)	"Proteobacteria"(100)	Deltaproteobacteria(100)	Myxococcales(100)	Myxococcales_unclassified(100)	Myxococcales_unclassified(100)	0	0	0	0	0	0	0	0	0	0	0	0	0	0	0	0	0	0	0	0	0	9	0	0	0	0	0	0	0	0	0	0	0	0	0	0	0	0	0	0	0	0	0
Otu2268	Bacteria(100)	Bacteria_unclassified(100)	Bacteria_unclassified(100)	Bacteria_unclassified(100)	Bacteria_unclassified(100)	Bacteria_unclassified(100)	0	0	0	0	0	0	0	0	0	0	0	0	0	0	0	0	0	0	0	0	0	0	0	0	0	0	0	0	0	0	0	0	0	0	0	0	0	0	0	0	0	0	0
Otu2270	Bacteria(100)	OD1(100)	OD1_class_incertae_sedis(100)	OD1_order_incertae_sedis(100)	OD1_family_incertae_sedis(100)	OD1_genus_incertae_sedis(100)	0	0	0	0	0	0	0	0	0	0	0	0	0	0	0	0	0	0	0	0	0	0	0	0	0	0	0	0	0	0	0	0	0	0	0	0	0	0	0	0	0	0	0
Otu2272	Bacteria(100)	"Actinobacteria"(100)	Actinobacteria(100)	Nitriliruptorales(100)	Nitriliruptoraceae(100)	Nitriliruptor(100)	0	0	0	0	0	0	0	0	0	0	0	0	0	0	0	0	0	0	0	0	0	9	0	0	0	0	0	0	0	0	0	0	0	0	0	0	0	0	0	0	0	0	0
Otu2275	Bacteria(100)	Bacteria_unclassified(100)	Bacteria_unclassified(100)	Bacteria_unclassified(100)	Bacteria_unclassified(100)	Bacteria_unclassified(100)	0	0	0	0	0	0	0	0	0	0	0	0	0	0	0	0	0	0	0	0	0	0	8	0	0	0	0	0	1	0	0	0	0	0	0	0	0	0	0	0	0	0	0
Otu2276	Bacteria(100)	Firmicutes(100)	Clostridia(100)	Clostridiales(100)	Lachnospiraceae(100)	Cellulosilyticum(100)	0	0	0	0	0	0	0	0	0	0	0	0	0	0	0	0	0	0	0	0	0	0	0	0	0	0	0	0	0	0	0	0	0	0	0	0	0	0	0	0	0	0	0
Otu2279	Bacteria(100)	"Proteobacteria"(100)	Deltaproteobacteria(100)	Bdellovibrionales(100)	Bdellovibrionaceae(100)	Bdellovibrio(100)	0	0	0	0	0	0	0	0	0	0	0	0	0	0	0	0	0	0	0	0	0	0	0	0	0	0	0	0	0	0	0	0	0	0	0	0	0	0	0	0	0	0	0
Otu2280	Bacteria(100)	"Verrucomicrobia"(100)	Opitutae(100)	Opitutales(100)	Opitutaceae(100)	Opitutus(100)	0	0	0	0	0	0	0	0	0	0	0	0	0	0	9	0	0	0	0	0	0	0	0	0	0	0	0	0	0	0	0	0	0	0	0	0	0	0	0	0	0	0	0
Otu2282	Bacteria(100)	"Planctomycetes"(100)	"Planctomycetacia"(100)	Planctomycetales(100)	Planctomycetaceae(100)	Singulisphaera(100)	0	0	0	0	0	0	0	0	0	0	0	0	0	0	9	0	0	0	0	0	0	0	0	0	0	0	0	0	0	0	0	0	0	0	0	0	0	0	0	0	0	0	0
Otu2284	Bacteria(100)	"Acidobacteria"(100)	Acidobacteria_Gp3(100)	Acidobacteria_Gp3_order_incertae_sedis(100)	Acidobacteria_Gp3_family_incertae_sedis(100)	Gp3(100)	0	0	9	0	0	0	0	0	0	0	0	0	0	0	0	0	0	0	0	0	0	0	0	0	0	0	0	0	0	0	0	0	0	0	0	0	0	0	0	0	0	0	0
Otu2286	Bacteria(100)	"Proteobacteria"(100)	Alphaproteobacteria(100)	Sphingomonadales(100)	Sphingomonadaceae(100)	Sphingomonadaceae_unclassified(100)	0	0	0	0	0	0	0	0	0	0	0	0	0	0	0	0	9	0	0	0	0	0	0	0	0	0	0	0	0	0	0	0	0	0	0	0	0	0	0	0	0	0	0
Otu2290	Bacteria(100)	"Proteobacteria"(100)	Alphaproteobacteria(100)	Alphaproteobacteria_unclassified(100)	Alphaproteobacteria_unclassified(100)	Alphaproteobacteria_unclassified(100)	0	0	0	0	0	0	0	0	0	0	0	0	0	0	0	0	0	0	0	0	0	0	0	0	0	0	0	0	0	0	0	0	0	0	0	0	0	0	0	0	0	0	0
Otu2292	Bacteria(100)	Bacteria_unclassified(100)	Bacteria_unclassified(100)	Bacteria_unclassified(100)	Bacteria_unclassified(100)	Bacteria_unclassified(100)	0	0	0	0	0	0	0	0	0	0	0	0	0	0	0	0	0	9	0	0	0	0	0	0	0	0	0	0	0	0	0	0	0	0	0	0	0	0	0	0	0	0	0
Otu2294	Bacteria(100)	Firmicutes(100)	Clostridia(100)	Clostridiales(100)	Clostridiales_unclassified(100)	Clostridiales_unclassified(100)	0	0	0	0	0	0	0	0	0	0	0	0	0	0	0	0	0	0	0	0	0	0	0	0	0	0	0	0	0	0	0	0	0	0	0	0	0	0	0	0	0	0	0
Otu2296	Bacteria(100)	Firmicutes(100)	Bacilli(100)	Bacillales(100)	Bacillaceae_2(100)	Oceanobacillus(100)	0	0	0	0	0	0	0	0	0	0	0	0	0	0	0	0	0	0	0	0	0	0	0	0	0	0	0	0	0	0	0	0	0	0	0	0	0	0	0	0	0	0	0
Otu2298	Bacteria(100)	OP11(100)	OP11_class_incertae_sedis(100)	OP11_order_incertae_sedis(100)	OP11_family_incertae_sedis(100)	OP11_genus_incertae_sedis(100)	0	0	0	0	0	0	0	0	0	0	0	0	0	0	0	0	0	0	0	0	0	0	0	0	0	0	0	0	0	0	0	0	0	0	0	0	0	0	0	0	0	0	0
Otu2299	Bacteria(100)	Bacteria_unclassified(100)	Bacteria_unclassified(100)	Bacteria_unclassified(100)	Bacteria_unclassified(100)	Bacteria_unclassified(100)	0	0	0	0	0	0	0	0	0	0	0	0	0	0	0	0	0	0	0	0	0	0	0	0	0	0	0	0	0	0	0	0	0	0	0	0	0	0	0	0	0	9	0
Otu2302	Bacteria(100)	Bacteria_unclassified(100)	Bacteria_unclassified(100)	Bacteria_unclassified(100)	Bacteria_unclassified(100)	Bacteria_unclassified(100)	0	0	0	0	0	0	0	0	0	0	0	0	0	0	0	0	0	0	0	0	0	0	0	0	0	0	0	0	0	0	0	0	0	0	0	0	9	0	0	0	0	0	0
Otu2303	Bacteria(100)	"Proteobacteria"(100)	"Proteobacteria"_unclassified(100)	"Proteobacteria"_unclassified(100)	"Proteobacteria"_unclassified(100)	"Proteobacteria"_unclassified(100)	0	0	0	0	0	0	0	0	0	0	0	0	0	0	0	0	0	9	0	0	0	0	0	0	0	0	0	0	0	0	0	0	0	0	0	0	0	0	0	0	0	0	0
Otu2304	Bacteria(100)	Firmicutes(100)	Bacilli(100)	Lactobacillales(100)	Leuconostocaceae(100)	Leuconostocaceae_unclassified(78)	0	0	0	0	0	0	0	0	0	0	0	0	3	0	0	0	0	0	0	0	0	0	0	0	0	0	0	0	0	0	0	4	0	0	0	0	0	0	0	0	0	0	0
Otu2309	Bacteria(100)	Firmicutes(100)	Clostridia(100)	Clostridiales(100)	Clostridiaceae_1(100)	Clostridiaceae_1_unclassified(100)	0	0	0	0	0	0	0	0	0	0	0	0	0	0	0	0	0	0	0	0	0	0	0	0	0	0	0	0	0	0	0	0	0	0	0	0	0	0	0	0	0	0	0
Otu2311	Bacteria(100)	Bacteria_unclassified(100)	Bacteria_unclassified(100)	Bacteria_unclassified(100)	Bacteria_unclassified(100)	Bacteria_unclassified(100)	0	0	0	0	0	0	0	0	0	0	0	0	0	0	0	0	0	0	0	0	0	0	0	0	0	0	0	0	0	0	0	0	0	0	0	0	0	0	0	0	9	0	0
Otu2312	Bacteria(100)	Bacteria_unclassified(100)	Bacteria_unclassified(100)	Bacteria_unclassified(100)	Bacteria_unclassified(100)	Bacteria_unclassified(100)	0	0	0	0	0	0	0	0	0	0	0	0	0	0	0	0	0	0	0	0	0	0	0	0	0	0	9	0	0	0	0	0	0	0	0	0	0	0	0	0	0	0	0
Otu2313	Bacteria(100)	Bacteria_unclassified(100)	Bacteria_unclassified(100)	Bacteria_unclassified(100)	Bacteria_unclassified(100)	Bacteria_unclassified(100)	0	0	0	0	0	0	0	0	0	0	0	0	0	0	0	0	0	0	0	0	0	0	0	0	0	0	0	0	0	0	0	0	0	0	0	9	0	0	0	0	0	0	0
Otu2314	Bacteria(100)	"Proteobacteria"(100)	Gammaproteobacteria(100)	Legionellales(100)	Legionellaceae(100)	Legionella(100)	0	0	0	0	0	0	0	0	0	0	0	0	0	0	0	0	0	0	0	0	0	0	0	0	0	0	0	0	0	0	0	0	0	0	0	0	0	0	0	0	0	0	0
Otu2318	Bacteria(100)	"Proteobacteria"(100)	"Proteobacteria"_unclassified(100)	"Proteobacteria"_unclassified(100)	"Proteobacteria"_unclassified(100)	"Proteobacteria"_unclassified(100)	0	0	0	0	0	0	0	0	0	0	0	0	0	0	0	0	0	0	0	0	0	9	0	0	0	0	0	0	0	0	0	0	0	0	0	0	0	0	0	0	0	0	0
Otu2319	Bacteria(100)	Bacteria_unclassified(100)	Bacteria_unclassified(100)	Bacteria_unclassified(100)	Bacteria_unclassified(100)	Bacteria_unclassified(100)	0	0	0	0	0	0	0	0	0	0	0	0	0	0	0	9	0	0	0	0	0	0	0	0	0	0	0	0	0	0	0	0	0	0	0	0	0	0	0	0	0	0	0
Otu2320	Bacteria(100)	Bacteria_unclassified(100)	Bacteria_unclassified(100)	Bacteria_unclassified(100)	Bacteria_unclassified(100)	Bacteria_unclassified(100)	0	0	0	0	0	0	0	0	0	0	9	0	0	0	0	0	0	0	0	0	0	0	0	0	0	0	0	0	0	0	0	0	0	0	0	0	0	0	0	0	0	0	0
Otu0416	Bacteria(100)	"Actinobacteria"(100)	Actinobacteria(100)	Actinomycetales(100)	Geodermatophilaceae(100)	Geodermatophilaceae_unclassified(99)	0	0	0	0	0	0	0	0	0	0	0	0	0	0	0	0	0	0	0	0	0	0	0	0	0	0	0	0	0	0	0	0	0	0	0	0	0	0	0	0	0	0	0
Otu0970	Bacteria(100)	"Proteobacteria"(100)	Alphaproteobacteria(100)	Rhizobiales(100)	Hyphomicrobiaceae(100)	Pedomicrobium(100)	0	0	0	0	0	0	0	0	0	0	0	0	0	0	0	0	0	0	0	0	0	8	0	0	0	0	0	0	0	0	0	0	0	0	0	0	0	0	0	0	0	0	0
Otu1209	Bacteria(100)	Bacteria_unclassified(100)	Bacteria_unclassified(100)	Bacteria_unclassified(100)	Bacteria_unclassified(100)	Bacteria_unclassified(100)	0	0	0	0	0	0	0	0	0	0	0	0	0	8	0	0	0	0	0	0	0	0	0	0	0	0	0	0	0	0	0	0	0	0	0	0	0	0	0	0	0	0	0
Otu1616	Bacteria(100)	Firmicutes(100)	Clostridia(100)	Clostridiales(100)	Lachnospiraceae(100)	Lachnospiraceae_unclassified(100)	0	0	0	0	0	0	0	0	0	0	0	0	0	0	0	0	0	0	0	0	0	0	0	0	0	0	8	0	0	0	0	0	0	0	0	0	0	0	0	0	0	0	0
Otu1673	Bacteria(100)	Bacteria_unclassified(100)	Bacteria_unclassified(100)	Bacteria_unclassified(100)	Bacteria_unclassified(100)	Bacteria_unclassified(100)	0	0	0	0	0	0	0	0	0	0	0	0	0	0	0	0	0	8	0	0	0	0	0	0	0	0	0	0	0	0	0	0	0	0	0	0	0	0	0	0	0	0	0
Otu1748	Bacteria(100)	Firmicutes(100)	Bacilli(100)	Lactobacillales(100)	Lactobacillaceae(100)	Lactobacillus(100)	0	0	0	0	0	0	0	0	0	0	0	0	0	0	0	0	0	0	0	0	0	2	1	0	0	0	0	0	0	0	0	0	0	0	0	0	0	0	1	0	0	0	1
Otu1841	Bacteria(100)	Firmicutes(100)	Clostridia(100)	Clostridiales(100)	Clostridiales_unclassified(100)	Clostridiales_unclassified(100)	0	0	0	0	0	0	0	0	0	0	0	0	0	0	3	0	0	0	0	0	0	4	0	0	1	0	0	0	0	0	0	0	0	0	0	0	0	0	0	0	0	0	0
Otu1865	Bacteria(100)	"Chlamydiae"(100)	Chlamydiae(100)	Chlamydiales(100)	Chlamydiales_unclassified(54)	Chlamydiales_unclassified(54)	0	0	0	0	0	0	0	0	0	0	0	0	0	0	0	0	0	0	0	0	0	0	0	0	0	0	0	0	0	0	0	0	0	0	0	0	0	0	0	0	8	0	0
Otu1942	Bacteria(100)	Bacteria_unclassified(100)	Bacteria_unclassified(100)	Bacteria_unclassified(100)	Bacteria_unclassified(100)	Bacteria_unclassified(100)	0	0	0	0	0	0	0	0	0	0	0	0	0	0	0	0	0	0	0	0	0	0	0	0	0	0	0	0	0	0	0	0	0	0	0	0	0	0	0	0	0	0	0
Otu1948	Bacteria(100)	Bacteria_unclassified(100)	Bacteria_unclassified(100)	Bacteria_unclassified(100)	Bacteria_unclassified(100)	Bacteria_unclassified(100)	0	0	0	0	0	0	0	0	0	0	0	0	0	0	0	0	0	0	0	0	0	0	0	0	0	8	0	0	0	0	0	0	0	0	0	0	0	0	0	0	0	0	0
Otu2036	Bacteria(100)	"Proteobacteria"(100)	"Proteobacteria"_unclassified(100)	"Proteobacteria"_unclassified(100)	"Proteobacteria"_unclassified(100)	"Proteobacteria"_unclassified(100)	0	0	0	0	0	0	0	0	0	0	0	0	0	0	0	0	0	8	0	0	0	0	0	0	0	0	0	0	0	0	0	0	0	0	0	0	0	0	0	0	0	0	0
Otu2062	Bacteria(100)	OD1(100)	OD1_class_incertae_sedis(100)	OD1_order_incertae_sedis(100)	OD1_family_incertae_sedis(100)	OD1_genus_incertae_sedis(100)	0	0	0	0	0	0	0	0	0	0	0	0	0	0	0	2	0	4	0	0	0	0	0	0	0	0	0	0	0	0	0	0	0	0	0	0	2	0	0	0	0	0	0
Otu2144	Bacteria(100)	Bacteria_unclassified(100)	Bacteria_unclassified(100)	Bacteria_unclassified(100)	Bacteria_unclassified(100)	Bacteria_unclassified(100)	0	0	0	0	0	0	0	0	0	0	0	0	0	0	0	0	0	0	0	0	0	0	0	0	0	0	0	0	0	0	0	0	0	0	0	0	0	0	0	0	0	0	0
Otu2322	Bacteria(100)	Bacteria_unclassified(100)	Bacteria_unclassified(100)	Bacteria_unclassified(100)	Bacteria_unclassified(100)	Bacteria_unclassified(100)	0	0	0	0	0	0	0	0	0	0	8	0	0	0	0	0	0	0	0	0	0	0	0	0	0	0	0	0	0	0	0	0	0	0	0	0	0	0	0	0	0	0	0
Otu2324	Bacteria(100)	"Actinobacteria"(100)	Actinobacteria(100)	Actinobacteria_unclassified(100)	Actinobacteria_unclassified(100)	Actinobacteria_unclassified(100)	0	0	0	0	0	0	0	0	0	0	0	0	0	0	0	0	0	0	0	0	0	0	0	0	0	0	0	0	0	0	0	0	0	0	0	0	0	0	0	0	0	0	0
Otu2325	Bacteria(100)	Firmicutes(100)	Clostridia(100)	Clostridiales(100)	Clostridiaceae_1(100)	Clostridiaceae_1_unclassified(100)	0	0	0	0	0	0	0	0	0	0	0	0	0	0	0	0	0	0	0	0	0	0	0	0	0	0	0	0	0	0	0	0	0	0	0	0	0	0	0	0	0	0	0
Otu2326	Bacteria(100)	"Planctomycetes"(100)	"Planctomycetacia"(100)	Planctomycetales(100)	Planctomycetaceae(100)	Planctomycetaceae_unclassified(100)	0	0	0	0	0	0	0	0	0	0	0	0	0	0	0	0	0	0	0	0	0	0	0	0	0	8	0	0	0	0	0	0	0	0	0	0	0	0	0	0	0	0	0
Otu2327	Bacteria(100)	Firmicutes(100)	Clostridia(100)	Clostridiales(100)	Clostridiales_unclassified(100)	Clostridiales_unclassified(100)	0	0	0	0	0	0	0	0	0	0	0	0	0	0	0	0	0	0	0	0	0	0	0	0	0	0	0	0	0	0	0	0	0	0	0	0	0	0	0	0	0	0	0
Otu2328	Bacteria(100)	"Bacteroidetes"(100)	"Bacteroidetes"_unclassified(100)	"Bacteroidetes"_unclassified(100)	"Bacteroidetes"_unclassified(100)	"Bacteroidetes"_unclassified(100)	8	0	0	0	0	0	0	0	0	0	0	0	0	0	0	0	0	0	0	0	0	0	0	0	0	0	0	0	0	0	0	0	0	0	0	0	0	0	0	0	0	0	0
Otu2331	Bacteria(100)	Bacteria_unclassified(100)	Bacteria_unclassified(100)	Bacteria_unclassified(100)	Bacteria_unclassified(100)	Bacteria_unclassified(100)	0	0	0	0	0	0	0	0	8	0	0	0	0	0	0	0	0	0	0	0	0	0	0	0	0	0	0	0	0	0	0	0	0	0	0	0	0	0	0	0	0	0	0
Otu2335	Bacteria(100)	Bacteria_unclassified(100)	Bacteria_unclassified(100)	Bacteria_unclassified(100)	Bacteria_unclassified(100)	Bacteria_unclassified(100)	0	0	0	0	0	0	0	0	0	0	0	0	0	0	0	0	0	0	0	0	0	0	0	0	0	0	0	0	0	0	0	0	0	0	0	0	0	0	0	0	0	0	0
Otu2336	Bacteria(100)	"Proteobacteria"(100)	Betaproteobacteria(100)	Betaproteobacteria_unclassified(100)	Betaproteobacteria_unclassified(100)	Betaproteobacteria_unclassified(100)	0	0	0	0	0	0	0	0	0	0	0	0	0	0	0	0	0	0	0	0	0	0	0	0	0	0	0	0	0	0	0	0	0	0	0	0	0	0	0	0	0	0	0
Otu2337	Bacteria(100)	"Proteobacteria"(100)	Alphaproteobacteria(100)	Alphaproteobacteria_unclassified(100)	Alphaproteobacteria_unclassified(100)	Alphaproteobacteria_unclassified(100)	0	0	0	0	0	0	0	0	0	0	1	0	0	0	0	0	0	0	0	0	0	1	0	0	0	0	0	0	0	0	0	0	0	0	0	0	0	0	0	0	0	0	0
Otu2342	Bacteria(100)	Bacteria_unclassified(100)	Bacteria_unclassified(100)	Bacteria_unclassified(100)	Bacteria_unclassified(100)	Bacteria_unclassified(100)	0	0	0	0	0	0	0	0	0	0	0	0	0	0	0	0	0	0	0	0	0	0	0	0	0	0	0	0	0	0	0	0	0	0	0	0	0	0	0	0	0	0	0
Otu2346	Bacteria(100)	Firmicutes(100)	Bacilli(100)	Bacillales(100)	Bacillaceae_2(100)	Amphibacillus(100)	0	0	0	0	0	0	0	0	0	0	0	0	0	0	0	0	0	0	0	0	0	0	0	0	0	0	0	0	0	0	0	0	0	0	0	0	0	0	0	0	0	0	0
Otu2347	Bacteria(100)	Firmicutes(100)	Bacilli(100)	Lactobacillales(100)	Lactobacillales_unclassified(100)	Lactobacillales_unclassified(100)	0	0	0	0	0	0	0	0	0	0	0	0	0	0	0	0	0	0	0	0	0	0	0	0	0	0	0	0	0	0	0	0	0	0	0	0	2	1	0	0	0	0	0
Otu2349	Bacteria(100)	Firmicutes(100)	Bacilli(100)	Bacilli_unclassified(100)	Bacilli_unclassified(100)	Bacilli_unclassified(100)	0	0	0	0	0	0	0	0	0	0	0	0	0	0	0	0	0	0	0	0	0	0	0	0	0	0	0	0	0	0	0	0	0	0	0	0	0	0	0	0	0	0	0
[truncated: 1,344 more rows]
[truncated: 69 more columns]
