# Supplementary material for: Cloacal swabs and alcohol bird specimens are good proxies for compositional analyses of gut microbial communities of Great tits (Parus major)
Source: Anim Microbiome. 2020 Mar 17;2:9. doi: 10.1186/s42523-020-00026-8 (PMC7807456; doi:10.1186/s42523-020-00026-8)
Supplement: Supplementary file 4 — Additional file 4: Table S5. Results from the DeSeq2 analysis on differentially abundant bacterial genera between fresh and differently aged alcohol specimens. Each tab includes data from one region of the digestive tract. [file 42523_2020_26_MOESM4_ESM.xlsx]

## Sheet: Stomach
Fresh (0D) Vs 2 weeks old alcohol specimen (2W)										Fresh (0D) Vs 2 months old alcohol specimen (2M)
Phylum	Family	Genus	baseMean	log2FoldChange	pvalue	padj	Upregulated	Mean Decrease Accuracy		Phylum	Family	Genus	baseMean	log2FoldChange	pvalue	padj	Upregulated	Mean Decrease Accuracy
Proteobacteria	Moraxellaceae	Acinetobacter.100.	135.077	-3.14342	0.00345536	0.0416591	0D	0.559778		Proteobacteria	Aurantimonadaceae	Aurantimonas.100.	4.16667	3	0.0038983	0.0228165	2M	0.473387
Proteobacteria	Aeromonadaceae	Aeromonas.100.	19.4615	5.6147	8.09569e-06	0.000562651	2W	2.53483		Proteobacteria	Aurantimonadaceae	Aurantimonas.98.	10.75	3.82017	0.0037458	0.0225883	2M	3.43879
Proteobacteria	Alphaproteobacteria_unclassified	Alphaproteobacteria_unclassified.100.	16.8462	-4.47167	0.00048573	0.0115817	0D	5.77782		Firmicutes	Bacillaceae	Bacillus.100.	75.75	6.71343	2.53488e-10	5.04442e-08	2M	5.35413
Firmicutes	Bacillaceae	Bacillaceae_2_unclassified.100.	10.6154	-3.54799	0.00402211	0.0430056	0D	1.58726		Bacteria_unclassified	Bacteria_unclassified	Bacteria_unclassified.67.	5.25	3.78135	0.00154757	0.0117514	2M	1.36723
Actinobacteria	Brevibacteriaceae	Brevibacterium.100.	8	-3.35167	0.00488681	0.0452845	0D	0.963347		Actinobacteria	Geodermatophilaceae	Blastococcus.100.	3.58333	3.12928	0.00481673	0.0273866	2M	2.35261
Actinobacteria	Corynebacteriaceae	Corynebacterium.100.	29.9231	-3.38213	0.00459593	0.0452845	0D	0.20031		Actinobacteria	Cellulomonadaceae	Cellulomonas.58.	3.33333	2.78427	0.00958255	0.0476732	2M	1.79083
Proteobacteria	Gammaproteobacteria_unclassified	Gammaproteobacteria_unclassified.58.	4.38462	3.29278	0.00171904	0.0265496	2W	0.700929		Deinococcus-Thermus	Deinococcaceae	Deinococcus.100.	8.91667	4.62935	0.000311826	0.0038593	2M	1.63445
Firmicutes	Lactobacillaceae	Lactobacillus.96.	16.3846	-4.43044	0.000411643	0.0115817	0D	2.32297		Actinobacteria	Dermacoccaceae	Dermacoccus.100.	25.0833	5.35754	0.000122938	0.00222406	2M	0.906184
Firmicutes	Staphylococcaceae	Macrococcus.100.	232.538	-3.89352	0.000273799	0.0115817	0D	5.09025		Proteobacteria	Hyphomicrobiaceae	Devosia.100.	3	2.80735	0.00811875	0.0436657	2M	3.78546
Proteobacteria	Oxalobacteraceae	Massilia.56.	37.6923	-3.26052	0.00155459	0.0265496	0D	6.82738		Proteobacteria	Dietziaceae	Dietzia.100.	3.25	2.95419	0.00373269	0.0225883	2M	0.794747
OD1	OD1_family_incertae_sedis	OD1_genus_incertae_sedis.72.	6.30769	3.88752	0.00113518	0.0225414	2W	2.45635		Proteobacteria	Enterobacteriaceae_unclassified	Enterobacteriaceae_unclassified.97.	57.5	6.82017	3.75529e-07	1.86826e-05	2M	1.19143
Proteobacteria	Enterobacteriaceae	Pantoea.98.	111.538	8.17191	2.13103e-08	2.96214e-06	2W	2.66264		Proteobacteria	Enterobacteriaceae_unclassified	Enterobacteriaceae_unclassified.99.	6.58333	4.14974	0.000765013	0.00801251	2M	0.7804
Proteobacteria	Enterobacteriaceae	Providencia.100.	8.30769	4.32192	0.000499931	0.0115817	2W	2.06881		Firmicutes	Bacillales_Incertae_Sedis_XII	Exiguobacterium.100.	425.75	6.02732	1.37055e-05	0.000340925	2M	0.923643
Firmicutes	Staphylococcaceae	Salinicoccus.89.	42.4615	-3.98217	0.00208423	0.0289708	0D	0.246056		Firmicutes	Lactobacillaceae	Lactobacillus.96.	17.5833	-4.69348	0.000966474	0.0091585	0D	5.46972
Firmicutes	Xanthomonadaceae	Stenotrophomonas.100.	3.84615	3.07039	0.00359647	0.0416591	2W	0.210761		Firmicutes	Streptococcaceae	Lactococcus.100.	2996.33	3.66231	0.000828513	0.00824371	2M	0.686102
										Firmicutes	Leuconostocaceae	Leuconostoc.100.	1115.75	3.55068	0.00308299	0.0197908	2M	1.022
										Firmicutes	Staphylococcaceae	Macrococcus.100.	249.25	-4.01047	0.00155405	0.0117514	0D	3.94154
										Actinobacteria	Microbacteriaceae_unclassified	Microbacteriaceae_unclassified.57.	109	6.36435	3.41857e-05	0.000755884	2M	0.297341
										Actinobacteria	Microbacteriaceae_unclassified	Microbacteriaceae_unclassified.79.	40.5833	4.22677	0.000304239	0.0038593	2M	2.07137
										Actinobacteria	Microbacteriaceae_unclassified	Microbacterium.72.	3.08333	2.85798	0.00633924	0.0350419	2M	0.884526
										Actinobacteria	Micrococcaceae_unclassified	Micrococcaceae_unclassified.66.	27.75	4.33628	0.00162334	0.0117514	2M	2.03669
										Proteobacteria	Methylobacteriaceae	Microvirga.82.	4.75	3.6147	0.00210504	0.0139634	2M	4.25231
										Proteobacteria	Enterobacteriaceae	Pantoea.98.	69.75	5.13749	0.000311427	0.0038593	2M	0.336537
										Proteobacteria	Rhodobacteraceae	Paracoccus.100.	62.5833	6.34773	6.42282e-07	2.13023e-05	2M	0.16013
										Proteobacteria	Rhodobacteraceae	Paracoccus.81.	11.5833	4.68929	7.35041e-05	0.00146273	2M	0.708087
										Proteobacteria	Phyllobacteriaceae	Phyllobacteriaceae_unclassified.84.	5.25	3.78135	0.00154757	0.0117514	2M	3.73471
										Proteobacteria	Phyllobacteriaceae	Phyllobacteriaceae_unclassified.87.	7.83333	4.42626	0.000268538	0.0038593	2M	2.12066
										Verrucomicrobia	Verrucomicrobiaceae	Prosthecobacter.100.	9.33333	4.70043	0.000272184	0.0038593	2M	0.519893
										Proteobacteria	Rhizobiales_unclassified	Rhizobiales_unclassified.100.	70.25	6.69173	1.60451e-06	4.5614e-05	2M	1.40934
										Proteobacteria	Rhizobiales_unclassified	Rhizobiales_unclassified.65.	84.8333	7.80877	3.38881e-08	2.24791e-06	2M	1.09499
										Proteobacteria	Rhizobiaceae	Rhizobium.79.	4.91667	3.67242	0.00189479	0.0130022	2M	3.67785
										Proteobacteria	Rhizobiaceae	Rhizobium.96.	179.917	7.74078	3.06936e-08	2.24791e-06	2M	0.6343
										Actinobacteria	Micrococcaceae	Rothia.100.	16	4.78337	0.000329689	0.0038593	2M	2.13851
										Actinobacteria	Sanguibacteraceae	Sanguibacter.99.	112.25	5.00455	0.00101483	0.00917963	2M	1.49351
										Verrucomicrobia	Spartobacteria_family_incertae_sedis	Spartobacteria_genera_incertae_sedis.100.	12.5	3.54056	0.00882375	0.0450237	2M	0.733718
										Firmicutes	Staphylococcaceae	Staphylococcus.100.	289.917	-3.79451	0.00165346	0.0117514	0D	3.74029
										Proteobacteria	Xanthomonadaceae	Stenotrophomonas.100.	52.9167	7.29231	6.338e-07	2.13023e-05	2M	1.2395
										Verrucomicrobia	Verrucomicrobia_unclassified	Verrucomicrobia_unclassified.95.	7.33333	4.32192	0.000555498	0.00614134	2M	0.807783
										Firmicutes	Leuconostocaceae	Weissella.100.	2058.42	3.11067	0.00880162	0.0450237	2M	1.60277
										Proteobacteria	Xanthomonadaceae	Xanthomonadaceae_unclassified.77.	5.41667	3.83288	0.00140171	0.0117514	2M	3.39478

## Sheet: Beginning of small intestine
Fresh (0D) Vs 2 weeks old alcohol specimen (2W)										Fresh (0D) Vs 2 months old alcohol specimen (2M)
Phylum	Family	Genus	baseMean	log2FoldChange	pvalue	padj	Upregulated	Mean Decrease Accuracy		Phylum	Family	Genus	baseMean	log2FoldChange	pvalue	padj	Upregulated	Mean Decrease Accuracy
Proteobacteria	Gammaproteobacteria_unclassified	Gammaproteobacteria_unclassified.58.	20.4286	5.53396	0.000674145	0.0195502	2W	2.15091		Proteobacteria	Rhizobiales_unclassified	Rhizobiales_unclassified.100.	20.2857	5.52354	0.00180107	0.0261155	2M	3.85746
Firmicutes	Lactobacillaceae	Lactobacillus.100.	2995.71	3.82432	6.08e-05	0.00352691	2W	17.3357		Firmicutes	Planococcaceae	Planococcaceae_unclassified.86.	40	-6.1137	0.00408392	0.0394779	0D	2.30946
										Firmicutes	Bacillaceae	Bacillus.100.	41.5714	6.57993	4.87107e-06	0.000278094	2M	13.5769
										Actinobacteria	Micrococcaceae	Kocuria.99.	18.8571	5.08178	0.000624287	0.0120696	2M	3.31656
										Firmicutes	Staphylococcaceae	Macrococcus.100.	131.286	-6.83445	9.58946e-06	0.000278094	0D	4.67409
										Firmicutes	Lactobacillaceae	Lactobacillus.100.	6780	5.07657	0.00255592	0.0296486	2M	5.30403

## Sheet: Middle of small intestine
Fresh (0D) Vs 2 weeks old alcohol specimen (2W)										Fresh (0D) Vs 2 months old alcohol specimen (2M)
Phylum	Family	Genus	baseMean	log2FoldChange	pvalue	padj	Upregulated	Mean Decrease Accuracy		Phylum	Family	Genus	baseMean	log2FoldChange	pvalue	padj	Upregulated	Mean Decrease Accuracy
Actinobacteria	Solirubrobacterales_unclassified	Solirubrobacterales_unclassified.100.	9.27273	-4.01494	0.00302106	0.0360304	0D	2.17722		Actinobacteria	Euzebyaceae	Euzebya.100.	5.3	3.55458	0.00668714	0.0395068	2M	2.3695
Actinobacteria	Nocardiopsaceae	Nocardiopsis.100.	13.9091	-4.62448	0.00116414	0.0273574	0D	0.421792		Proteobacteria	Hyphomicrobiaceae	Devosia.100.	5.3	3.55458	0.00668714	0.0395068	2M	1.01533
Firmicutes	Planococcaceae	Jeotgalibacillus.99.	9.72727	-4.08745	0.00292399	0.0360304	0D	2.57988		Actinobacteria	Nocardioidaceae	Nocardioidaceae_unclassified.52.	7	3.99999	0.00344995	0.0279281	2M	0.922621
Firmicutes	Bacillaceae	Virgibacillus.52.	9.09091	-3.98488	0.00374432	0.0370543	0D	1.39178		Actinobacteria	Cellulomonadaceae	Cellulomonas.58.	4.9	3.42626	0.00801552	0.0400776	2M	1.80885
Proteobacteria	Enterobacteriaceae	Proteus.100.	9.63636	4.32192	0.00169133	0.0289063	2W	0.989662		Actinobacteria	Geodermatophilaceae	Blastococcus.100.	11.5	4.76817	0.000993853	0.0129965	2M	2.17118
Bacteroidetes	Bacteroidetes_unclassified	Bacteroidetes_unclassified.100.	5.45455	3.43296	0.00207798	0.032555	2W	13.0171		Actinobacteria	Nocardiopsaceae	Nocardiopsis.100.	15.3	-4.30255	0.00517864	0.036682	0D	3.23164
Actinobacteria	Intrasporangiaceae	Ornithinimicrobium.57.	7.81818	-3.75488	0.00399178	0.0375227	0D	2.61008		Proteobacteria	Phyllobacteriaceae	Phyllobacteriaceae_unclassified.84.	13.7	5.03341	0.000635768	0.0098255	2M	1.2558
Firmicutes	Bacillaceae	Bacillaceae_1_unclassified.56.	15.5455	-4.79006	0.000508646	0.0159376	0D	0.963431		Firmicutes	Planococcaceae	Jeotgalibacillus.99.	10.6	-4.08745	0.00711952	0.0395068	0D	6.60206
Proteobacteria	Brevibacteriaceae	Brevibacterium.100.	7.45455	-3.68182	0.00457596	0.0409657	0D	2.46652		Actinobacteria	Actinomycetales_unclassified	Actinomycetales_unclassified.97.	12.6	3.83288	0.00675372	0.0395068	2M	0.521204
Actinobacteria	Micrococcaceae	Yaniella.100.	13.3636	-4.05888	0.005474	0.043002	0D	1.55279		Firmicutes	Peptostreptococcaceae	Clostridium_XI.88.	9.9	-3.64769	0.00517574	0.036682	0D	6.78987
Firmicutes	Lactobacillaceae	Lactobacillus.60.	9	-3.96962	0.00325477	0.0360304	0D	1.57518		Firmicutes	Enterococcaceae	Vagococcus.99.	11.8	-4.24791	0.00855	0.0404037	0D	4.25828
Firmicutes	Bacillaceae	Bacillaceae_2_unclassified.100.	28.4545	-5.68181	0.000207171	0.0159376	0D	0.448105		Proteobacteria	Aurantimonadaceae	Aurantimonas.98.	15.4	5.20944	0.000470439	0.00977614	2M	0.686102
Firmicutes	Lactobacillales_unclassified	Lactobacillales_unclassified.75.	16.2727	-4.85797	0.000363413	0.0159376	0D	0.542038		Firmicutes	Bacillaceae	Bacillaceae_1_unclassified.56.	17	-4.79006	0.00162887	0.0183172	0D	7.96637
Proteobacteria	Caulobacteraceae	Brevundimonas.100.	7.36364	-3.38081	0.00524293	0.043002	0D	2.18556		Firmicutes	Lactobacillales_unclassified	Lactobacillales_unclassified.100.	33	-5.16991	0.00172397	0.0183172	0D	3.6462
Proteobacteria	Enterobacteriaceae	Providencia.100.	30	6.01791	9.44e-05	0.0159376	2W	0.791685		Actinobacteria	Micrococcaceae	Yaniella.100.	14.4	-4.5443	0.00589819	0.0395068	0D	3.89187
Proteobacteria	Enterobacteriaceae	Salimicrobium.100.	64.4545	-4.63545	0.00325807	0.0360304	0D	0.527619		Firmicutes	Lactobacillaceae	Lactobacillus.60.	9.8	-3.96961	0.00773096	0.0398262	0D	3.64276
Bacteroidetes	Cryomorphaceae	Fluviicola.100.	4.18182	3	0.00548962	0.043002	2W	3.07063		Firmicutes	Bacillaceae	Bacillaceae_2_unclassified.100.	31.6	-4.68181	0.00329836	0.0279281	0D	2.87103
Proteobacteria	Burkholderiaceae	Polynucleobacter.100.	5.09091	3.07039	0.00646738	0.0486347	2W	13.2307		Firmicutes	Lactobacillales_unclassified	Lactobacillales_unclassified.75.	17.8	-4.85797	0.00121921	0.0148047	0D	6.88159
Proteobacteria	Gammaproteobacteria_unclassified	Gammaproteobacteria_unclassified.58.	12.1818	4.67806	0.000373123	0.0159376	2W	3.71617		Proteobacteria	Caulobacteracea	Brevundimonas.100.	7.9	-3.64385	0.00768735	0.0398262	0D	4.50336
Actinobacteria	Sanguibacteraceae	Sanguibacter.99.	15.3636	-4.06787	0.00243018	0.0351441	0D	2.31923		Firmicutes	Bacillaceae	Salimicrobium.100.	69.4	-5.83708	0.000518293	0.00977614	0D	2.57453
Proteobacteria	Aeromonadaceae	Aeromonas.100.	64.6364	5.23194	0.00160519	0.0289063	2W	3.33719		Firmicutes	Bacillaceae	Lentibacillus.100.	63.7	-4.36222	0.00688697	0.0395068	0D	0.343011
Proteobacteria	Rhizobiaceae	Rhizobium.96.	21.3636	-5.26051	0.000815218	0.0218944	0D	3.03392		Proteobacteria	Rhodobacteraceae	Paracoccus.100.	29	4.99826	0.000241651	0.00586867	2M	1.41516
Proteobacteria	Comamonadaceae	Comamonadaceae_unclassified.81.	19.1818	3.60007	0.00141639	0.0289063	2W	8.77554		Firmicutes	Clostridiales_Incertae_Sedis_XI	Aerococcus.100.	32.1	-5.12927	0.000575067	0.00977614	0D	6.17193
Firmicutes	Staphylococcaceae	Macrococcus.100.	3963.18	-6.43103	0.000462383	0.0159376	0D	2.16375		Firmicutes	Streptococcaceae	Streptococcus.100.	53.9	-3.77679	0.00855608	0.0404037	0D	1.65351
Firmicutes	Enterococcaceae	Enterococcus.99.	528.727	-4.09177	0.00374485	0.0370543	0D	0.684881		Proteobacteria	Rhizobiales_unclassified	Rhizobiales_unclassified.100.	174.6	5.44807	0.00221861	0.0199686	2M	0.762641
										Firmicutes	Enterococcaceae	Vagococcus.91.	81.5	-5.89972	0.000787126	0.011151	0D	3.07641
										Actinobacteria	Corynebacteriaceae	Corynebacterium.100.	68.8	-4.2051	0.00720418	0.0395068	0D	1.21443
										Firmicutes	Planococcaceae	Planococcaceae_unclassified.86.	202.2	-8.39372	9.6562e-06	0.000820777	0D	7.67328
										Firmicutes	Bacillaceae	Bacillus.100.	50	5.93073	1.87178e-05	0.00106068	2M	3.09111
										Firmicutes	Staphylococcaceae	Jeotgalicoccus.100.	157.9	-4.41031	0.00930901	0.0427711	0D	1.25818
										Proteobacteria	Enterobacteriaceae	Enterobacteriaceae_unclassified.97.	43.8	4.15571	0.00217572	0.0199686	2M	1.89944
										Firmicutes	Leuconostocaceae	Leuconostoc.100.	701.8	3.80773	0.00014484	0.00495074	2M	0.0496904
										Firmicutes	Staphylococcaceae	Macrococcus.100.	4338.2	-7.14058	0.00014561	0.00495074	0D	0.424999
										Firmicutes	Staphylococcaceae	Enterococcus.99.	573.3	-4.2974	0.00223179	0.0199686	0D	0.723882
										Firmicutes	Leuconostocaceae	Weissella.100.	3937.9	2.93214	0.00363462	0.0280857	2M	1.79139
										Firmicutes	Streptococcaceae	Lactococcus.100.	3686.1	3.23683	0.000224031	0.00586867	2M	1.34245
										Firmicutes	Lactobacillaceae	Lactobacillus.100.	8083.9	4.39814	9.64094e-07	0.000163896	2M	2.88935

## Sheet: Illium
Fresh (0D) Vs 2 weeks old alcohol specimen (2W)										Fresh (0D) Vs 2 months old alcohol specimen (2M)
Phylum	Family	Genus	baseMean	log2FoldChange	pvalue	padj	Upregulated	Mean Decrease Accuracy		Phylum	Family	Genus	baseMean	log2FoldChange	pvalue	padj	Upregulated	Mean Decrease Accuracy
Firmicutes	Lachnospiraceae	Lachnospiraceae_unclassified.67.	2.85714	2.90689	0.00154846	0.0179621	2W	0.833721		Firmicutes	Carnobacteriaceae	Desemzia.100.	14.2143	-4.28539	0.0041138	0.0335114	0D	4.37112
Firmicutes	Peptostreptococcaceae	Sporacetigenium.100.	3.14286	3.08746	0.00230689	0.0250874	2W	1.07957		Firmicutes	Peptostreptococcaceae	Clostridium_XI.88.	10.3571	-3.48542	0.00653274	0.0424628	0D	1.72602
Bacteria_unclassified	Bacteria_unclassified	Bacteria_unclassified.98.	2.78571	2.85798	0.00358869	0.0346907	2W	0.70138		Firmicutes	Lactobacillaceae	Lactobacillus.96.	14.5	-4.31468	0.0038527	0.0335114	0D	2.84046
Proteobacteria	Xanthomonadaceae	Wohlfahrtiimonas.100.	3.78571	3.42626	0.00114995	0.0165342	2W	1.87165		Proteobacteria	Rhizobiales_unclassified	Rhizobiales_unclassified.65.	4.07143	3.22882	0.000936382	0.0170421	2M	2.57957
Firmicutes	Peptostreptococcaceae	Proteocatella.100.	3	3	0.00273896	0.0280341	2W	2.16655		Firmicutes	Streptococcaceae	Streptococcus.100.	54.8571	-4.65534	0.000801276	0.0170421	0D	5.61486
Proteobacteria	Bdellovibrionaceae	Bdellovibrio.100.	4.07143	3.55458	0.000876364	0.0138625	2W	2.02558		Actinobacteria	Sanguibacteraceae	Sanguibacter.99.	15.0714	3.41785	0.00307429	0.0312648	2M	3.94893
Proteobacteria	Enterobacteriaceae	Morganella.100.	4.71429	3.80735	0.000510473	0.0111028	2W	2.81698		Actinobacteria	Microbacteriaceae	Microbacteriaceae_unclassified.57.	10.3571	4.23446	0.000246611	0.0109247	2M	1.38411
Actinobacteria	Coriobacteriaceae	Coriobacteriaceae_unclassified.100.	8.78571	4.82017	4.68388e-05	0.00162999	2W	1.28907		Bacteroidetes	Cytophagaceae	Cytophagaceae_unclassified.100.	7.28571	-3.29278	0.0057706	0.0403942	0D	10.0191
Proteobacteria	Shewanellaceae	Shewanella.100.	4.21429	3.61471	0.000771896	0.0138625	2W	3.64664		Firmicutes	Planococcaceae	Planococcaceae_unclassified.100.	51.3571	-4.44114	0.00201033	0.0261342	0D	0.852617
Firmicutes	Ruminococcaceae	Ruminococcus.100.	3.71429	3.39231	0.00123531	0.0165342	2W	0.235664		Firmicutes	Bacillaceae	Bacillus.100.	5.64286	3.66588	4.39961e-05	0.00400364	2M	5.49234
Firmicutes	Bacillales_Incertae_Sedis_XI	Gemella.100.	3.57143	3.32192	0.00143179	0.0177951	2W	0.924436		Proteobacteria	Oxalobacteraceae	Massilia.56.	15.2143	-4.38542	0.00156516	0.0237383	0D	5.42144
Firmicutes	Paenibacillaceae	Saccharibacillus.100.	4.57143	3.75488	0.000246426	0.00612545	2W	1.29588		Firmicutes	Staphylococcaceae	Macrococcus.100.	706.071	-4.40642	0.00309212	0.0312648	0D	7.59633
Proteobacteria	Enterobacteriaceae	Proteus.100.	13.3571	4.64385	0.00023076	0.00612545	2W	1.87837		Firmicutes	Clostridiaceae	Clostridium_sensu_stricto.100.	32.5714	-4.68128	0.000360155	0.0109247	0D	9.59129
Firmicutes	Carnobacteriaceae	Desemzia.100.	14.2143	-4.28539	0.00420445	0.0365787	0D	1.18209		Firmicutes	Streptococcaceae	Lactococcus.100.	5967	2.45651	0.00441908	0.0335114	2M	2.86359
Firmicutes	Peptostreptococcaceae	Clostridium_XI.88.	10.2857	-3.80735	0.00397787	0.0364289	0D	0.308991
Proteobacteria	Enterobacteriaceae	Providencia.100.	78.2857	8.08479	1.60117e-08	2.78604e-06	2W	1.79463
Proteobacteria	Gammaproteobacteria	Gammaproteobacteria_unclassified.58.	20.9286	6.14465	2.49076e-07	2.16696e-05	2W	4.24075
Proteobacteria	Aeromonadaceae	Aeromonas.100.	162.929	6.74365	2.35418e-05	0.00102407	2W	2.58586
Firmicutes	Enterococcaceae	Vagococcus.91.	90.0714	5.02359	0.000841875	0.0138625	2W	2.295
Proteobacteria	Enterobacteriaceae	Pantoea.98.	10.5714	-3.84799	0.00619857	0.049025	0D	6.5163
Firmicutes	Bacillaceae	Bacillus.100.	3.57143	2.83094	0.00536564	0.0444581	2W	1.69309
Actinobacteria	Microbacteriaceae	Microbacteriaceae_unclassified.79.	410.643	6.93638	5.54037e-06	0.000321342	2W	2.24403

## Sheet: Large intestine
Fresh (0D) Vs 2 weeks old alcohol specimen (2W)										Fresh (0D) Vs 2 months old alcohol specimen (2M)
Phylum	Family	Genus	baseMean	log2FoldChange	pvalue	padj	Upregulated	Mean Decrease Accuracy		Phylum	Family	Genus	baseMean	log2FoldChange	pvalue	padj	Upregulated	Mean Decrease Accuracy
Firmicutes	Lachnospiraceae	Lachnospiraceae_unclassified.52.	2.8	2.67807	0.00495514	0.0411492	2W	0.683378		Chloroflexi	Chloroflexi_unclassified	Chloroflexi_unclassified.100.	4.28571	3.64385	0.000912229	0.02242	2M	6.0196
Firmicutes	Ruminococcaceae	Clostridium_IV.100.	3.53333	3.10433	0.00218382	0.0392995	2W	3.52342		Chloroflexi	Chloroflexi_unclassified	Chloroflexi_unclassified.96.	3.28571	3.16992	0.00226804	0.0330125	2M	5.89258
Firmicutes	Ruminococcaceae	Ruminococcaceae_unclassified.99.	4.86667	3.65535	0.00072052	0.0189739	2W	4.32741		Proteobacteria	Alphaproteobacteria_unclassified	Alphaproteobacteria_unclassified.71.	3.78571	3.42626	0.00139659	0.0228692	2M	7.25748
Proteobacteria	Bacteriovoracaceae	Peredibacter.100.	3.73333	3.20163	0.00115179	0.0244436	2W	1.05287		Bacteroidetes	Prevotellaceae	Prevotella.100.	9.57143	4.95419	5.20956e-05	0.00272981	2M	7.06186
Proteobacteria	Moraxellaceae	Perlucidibaca.100.	3	2.80735	0.0038805	0.0392995	2W	1.94981		Actinobacteria	Cellulomonadaceae	Cellulomonas.58.	3	3	0.00308508	0.03849	2M	7.23598
Actinobacteria	Coriobacteriaceae	Coriobacteriaceae_unclassified.100.	10.9333	4.94485	3.29335e-05	0.00209677	2W	1.8462		Proteobacteria	Methylobacteriaceae	Microvirga.82.	3.35714	3.20945	0.0021082	0.032491	2M	6.90376
Firmicutes	Ruminococcaceae	Ruminococcus.100.	8.2	4.49824	0.000104439	0.00398956	2W	0.712357		Proteobacteria	Phyllobacteriaceae	Phyllobacteriaceae_unclassified.84.	3.92857	3.49185	0.00122951	0.0228692	2M	7.40599
Firmicutes	Bacillales_Incertae_Sedis_XI	Gemella.100.	3.06667	2.84799	0.00359162	0.0392995	2W	1.2084		Chloroflexi	Chloroflexi_unclassified	Chloroflexi_unclassified.65.	5.57143	4.08746	0.000371536	0.0121678	2M	6.94235
Proteobacteria	Methylobacteriaceae	Microvirga.82.	3	2.80735	0.0038805	0.0392995	2W	1.34775		Proteobacteria	Aurantimonadaceae	Aurantimonas.98.	13.6429	5.49984	1.32716e-05	0.000869292	2M	5.47614
Proteobacteria	Sphingomonadaceae	Sphingopyxis.100.	4.73333	3.60881	0.000794719	0.0189739	2W	5.42239		Actinobacteria	Micrococcaceae	Yaniella.100.	5.07143	3.34746	0.00292015	0.0382539	2M	6.69149
Proteobacteria	Pseudomonadaceae	Pseudomonas.96.	9.73333	4.76553	5.31722e-05	0.00253897	2W	3.75491		Bacteria_unclassified	Bacteria_unclassified	Bacteria_unclassified.89.	2.64286	2.75489	0.00290501	0.0382539	2M	1.34351
Firmicutes	Lactobacillales_unclassified	Lactobacillales_unclassified.75.	4.86667	3.07528	0.00399139	0.0392995	2W	4.13263		Firmicutes	Bacillaceae	Bacillaceae_2_unclassified.100.	7.42857	3.89077	0.000945992	0.02242	2M	6.75766
Verrucomicrobia	Verrucomicrobiaceae	Prosthecobacter.100.	9.2	-3.73335	0.00411513	0.0392995	0D	1.60019		Proteobacteria	Rhizobiales_unclassified	Rhizobiales_unclassified.65.	6.14286	4.24792	7.06164e-05	0.00308358	2M	1.77949
Bacteroidetes	Flavobacteriaceae	Chryseobacterium.100.	4.33333	3.45943	0.000444131	0.0141382	2W	4.47591		Proteobacteria	Rhodobacteraceae	Paracoccus.100.	25	3.97537	0.00132226	0.0228692	2M	0.89557
Proteobacteria	Alphaproteobacteria_unclassified	Alphaproteobacteria_unclassified.100.	24.1333	-3.74664	0.00248223	0.0392995	0D	8.3526		Proteobacteria	Comamonadaceae	Comamonadaceae_unclassified.70.	33.8571	-5.55457	0.000328807	0.0121678	0D	7.40276
Firmicutes	Lachnospiraceae	Lachnospiraceae_unclassified.100.	14.8	5.12928	2.36631e-05	0.00209677	2W	2.7653		Actinobacteria	Sanguibacteraceae	Sanguibacter.99.	31.0714	5.94182	1.63787e-06	0.00021456	2M	2.33724
Actinobacteria	Micrococcaceae	Micrococcaceae_unclassified.66.	7.53333	-3.43295	0.00439091	0.0399364	0D	2.07279		Proteobacteria	Rhizobiales_unclassified	Rhizobiales_unclassified.100.	31.4286	6.74818	1.88115e-07	4.92861e-05	2M	0.108466
Firmicutes	Clostridiales_Incertae_Sedis_XI	Aerococcus.100.	17	-3.77258	0.00295841	0.0392995	0D	3.89998		Firmicutes	Planococcaceae	Planococcaceae_unclassified.82.	13.4286	4.16468	0.00102687	0.02242	2M	7.01182
Actinobacteria	Actinomycetales_unclassified	Actinomycetales_unclassified.100.	33.9333	-3.61175	0.00383971	0.0392995	0D	8.36145		Proteobacteria	Rhizobiaceae	Rhizobium.96.	11.2143	5.19967	5.08392e-06	0.000443996	2M	2.75781
Proteobacteria	Gammaproteobacteria_unclassified	Gammaproteobacteria_unclassified.58.	23.7333	5.23095	4.85935e-06	0.000928136	2W	3.8245		Firmicutes	Bacillaceae	Bacillus.100.	13.4286	4.0268	0.000463795	0.0135016	2M	1.66927
Proteobacteria	Comamonadaceae	Curvibacter.65.	23.2667	-3.81163	0.00337933	0.0392995	0D	0.781624		Actinobacteria	Micrococcaceae	Kocuria.99.	153.214	4.15481	0.00121933	0.0228692	2M	3.11174
Proteobacteria	Rhizobiaceae	Rhizobium.96.	2.46667	2.43296	0.00465408	0.0404059	2W	0.804785
Proteobacteria	Comamonadaceae	Comamonadaceae_unclassified.81.	96.8	-3.61315	0.00358203	0.0392995	0D	3.84387

## Sheet: Cloaca
Fresh (0D) Vs 2 weeks old alcohol specimen (2W)										Fresh (0D) Vs 2 months old alcohol specimen (2M)
Phylum	Family	Genus	baseMean	log2FoldChange	pvalue	padj	Upregulated	Mean Decrease Accuracy		Phylum	Family	Genus	baseMean	log2FoldChange	pvalue	padj	Upregulated	Mean Decrease Accuracy
Actinobacteria	Microbacteriaceae	Humibacter.100.	2.90123	2.68764	0.00445026	0.0460284	2W	0.240524		Proteobacteria	Xanthomonadaceae	Xanthomonas.100.	3.6654	3.32364	0.00148406	0.0327635	2M	0.0389243
Verrucomicrobia	Optutaceae	Opitutus.90.	2.83456	2.6437	0.00486629	0.048789	2W	0.840471		Proteobacteria	Moraxellaceae	Alkanindiges.100.	3.09397	3.01136	0.00278899	0.0470847	2M	0.723286
Bacteroidetes	Flavobacteriaceae	Flavobacteriaceae_unclassified.100.	4.23456	3.05256	0.00122128	0.0221544	2W	1.11655		Bacteroidetes	Bacteroidetes_unclassified	Bacteroidetes_unclassified.98.	7.52254	4.53397	0.000115405	0.0045593	2M	1.06478
Actinobacteria	Iamiaceae	Iamia.100.	3.5679	3.06613	0.00202861	0.0312221	2W	1.01651		Bacteroidetes	Bacteroidaceae	Bacteroides.100.	7.30825	4.48773	0.000127089	0.0045593	2M	2.04962
Proteobacteria	Oxalobacteraceae	Oxalobacteraceae_unclassified.98.	4.03456	3.28219	0.0012852	0.0221544	2W	0.848288		Proteobacteria	Xanthomonadaceae	Xanthomonadaceae_unclassified.100.	2.87968	2.87477	0.00179068	0.0360926	2M	0.818839
Bacteroidetes	Flavobacteriaceae	Wautersiella.100.	4.23456	3.36573	0.00107552	0.0216299	2W	0.591531		Proteobacteria	Rhodobacteraceae	Rhodobacteraceae_unclassified.100.	14.1654	-4.26293	0.00211958	0.0380199	0D	5.71741
Bacteroidetes	Cytophagaceae	Runella.100.	2.90123	2.68764	0.00445026	0.0460284	2W	1.68033		Proteobacteria	Methylobacteriaceae	Microvirga.82.	3.95111	3.45762	0.00112401	0.0268826	2M	2.03813
Proteobacteria	Rhodospirillales_unclassified	Rhodospirillales_unclassified.100.	5.63456	3.84483	0.00038118	0.0153319	2W	0.704803		Bacteroidetes	Sphingobacteriaceae	Pedobacter.100.	17.7368	-4.59302	0.00188637	0.0360926	0D	2.17642
Proteobacteria	Caulobacteriaceae	Phenylobacterium.100.	6.70123	4.12616	0.000209107	0.0130493	2W	0.580285		Bacteroidetes	Cytophagaceae	Flectobacillus.100.	10.6222	4.65787	8.58833e-05	0.0045593	2M	2.44387
Proteobacteria	Rickettsiaceae	Rickettsia.100.	4.30123	3.39254	0.00101551	0.0216299	2W	1.34556		Actinobacteria	Dietziaceae	Dietzia.100.	6.6654	4.33937	0.000173891	0.0055452	2M	2.28159
Bacteroidetes	Bacteroidetes_unclassified	Bacteroidetes_unclassified.56.	3.83456	3.02763	0.00240443	0.0334771	2W	1.2394		Proteobacteria	Aurantimonadaceae	Aurantimonas.100.	22.7368	6.22993	2.00143e-06	0.000287205	2M	1.71227
Chloroflexi	Caldilineaceae	Caldilinea.100.	6.63456	4.1101	0.000216286	0.0130493	2W	0.924176		Proteobacteria	Rhizobiales_unclassified	Rhizobiales_unclassified.65.	7.95836	4.32651	0.000231916	0.006656	2M	1.99289
Bacteroidetes	Cytophagaceae	Spirosoma.100.	6.63963	3.95293	0.000333664	0.0150983	2W	0.618261		Proteobacteria	Xanthomonadaceae	Stenotrophomonas.100.	16.4474	4.53567	0.000424817	0.0110839	2M	1.36174
Acidobacteria	Acidobacteria_Gp3_family_incertae_sedis	Gp3.100.	4.70123	3.54369	0.000733186	0.0176942	2W	0.656962		Actinobacteria	Sanguibacteraceae	Sanguibacter.99.	55.5042	5.29313	6.3122e-05	0.004529	2M	5.18156
Actinobacteria	Dermacoccaceae	Kytococcus.95.	5.30123	3.74434	0.000474321	0.0156095	2W	1.56239		Actinobacteria	Microbacteriaceae	Microbacteriaceae_unclassified.57.	48.3956	5.50202	5.18369e-05	0.004529	2M	2.63295
Proteobacteria	Polyangiaceae	Byssovorax.100.	6.83456	3.19472	0.00425723	0.0460284	2W	1.49284		Firmicutes	Bacillaceae	Bacillus.100.	183.989	8.42764	2.23264e-18	6.40768e-16	2M	16.2495
Nitrospira	Nitrospiraceae	Nitrospira.100.	9.43456	3.41146	0.00415002	0.0460284	2W	1.0916		Firmicutes	Staphylococcaceae	Macrococcus.100.	376.017	-6.32902	0.000102863	0.0045593	0D	4.6865
Firmicutes	Rumnicoccaceae	Faecalibacterium.100.	3.1679	2.85111	0.00317772	0.0396667	2W	1.01455
Bacteroidetes	Sphingobacteriaceae	Pedobacter.100.	16.7012	-4.30613	0.00101707	0.0216299	0D	3.46534
Firmicutes	Staphylococcaceae	Staphylococcaceae_unclassified.64.	13.0396	5.02151	5.3441e-06	0.00153015	2W	0.352239
Acidobacteria	Acidobacteria_Gp6_family_incertae_sedis	Gp6.100.	4.1679	2.88149	0.00291253	0.0390495	2W	0.720641
Bacteroidetes	Cytophagaceae	Flectobacillus.100.	11.9892	4.62002	8.45389e-06	0.00153015	2W	0.969766
Deinococcus-Thermus	Thermaceae	Thermus.100.	5.1679	3.7021	0.000519909	0.0156839	2W	0.577983
Proteobacteria	Moraxellaceae	Moraxellaceae_unclassified.100.	19.5468	3.81771	0.00163957	0.0269784	2W	0.94673
Firmicutes	Peptostreptococcaceae	Clostridium_XlVa.100.	7.23456	3.59959	0.00127946	0.0221544	2W	0.195853
Proteobacteria	Sphingomonadaceae	Sphingomonadaceae_unclassified.94.	2.90123	2.68764	0.00445026	0.0460284	2W	1.08438
Actinobacteria	Microbacteriaceae	Pseudoclavibacter.68.	14.0346	-3.82345	0.00359887	0.0434264	0D	2.65849
Proteobacteria	Pasteurellaceae	Pasteurellaceae_unclassified.100.	29.7164	4.34973	0.000149017	0.0130493	2W	2.55005
Proteobacteria	Rhizobiales_unclassified	Rhizobiales_unclassified.65.	6.24469	3.70523	0.000658611	0.0170298	2W	0.300178
Firmicutes	Bacillaceae	Salimicrobium.100.	11.3626	-3.99821	0.0020922	0.0312221	0D	1.22673
Verrucomicrobia	Verrucomicrobia_unclassified	Verrucomicrobia_unclassified.91.	6.10768	3.81437	0.000449066	0.0156095	2W	2.10867
Firmicutes	Veillonellaceae	Veillonella.100.	205.207	5.04845	0.000568932	0.0158426	2W	0.0188608
Firmicutes	Bacillaceae	Bacillus.100.	7.88016	3.40196	0.00215622	0.0312221	2W	0.402889
Proteobacteria	Enterobacteriaceae	Enterobacteriaceae_unclassified.97.	286.872	3.46455	0.00311755	0.0396667	2W	7.54721
Firmicutes	Bacillales_Incertae_Sedis_XII	Exiguobacterium.100.	1426.9	4.63231	0.000151718	0.0130493	2W	2.67401
Proteobacteria	Pseudomonadaceae	Pseudomonas.100.	2679	2.96485	0.00498672	0.048789	2W	1.83762
Firmicutes	Staphylococcaceae	Macrococcus.100.	354.944	-5.12027	0.0003319	0.0150983	0D	0.852658
